# Supplementary material for: Revision of the genera Xanthogaleruca Laboissière, 1932 and Pyrrhalta Joannis, 1865 (Coleoptera, Chrysomelidae, Galerucinae) of Taiwan, with type designation of Galerucella lineatipes Takei
Source: Zookeys. 2021 May 20;1039:1–108. doi: 10.3897/zookeys.1039.64740 (PMC8159918; doi:10.3897/zookeys.1039.64740)
Supplement: XML Treatment for Xanthogaleruca [file zookeys.1039.64740-treatment1.xml]

<!DOCTYPE tp:taxon-treatment
  PUBLIC "-//TaxonX//DTD Taxonomic Treatment Publishing DTD v0 20100105//EN" "tax-treatment-NSO.dtd">
<tp:taxon-treatment xmlns:tp="http://www.plazi.org/taxpub"><tp:treatment-meta><kwd-group><label>Taxon classification</label><kwd><named-content xmlns:xlink="http://www.w3.org/1999/xlink" content-type="kingdom">Animalia</named-content></kwd><kwd><named-content xmlns:xlink="http://www.w3.org/1999/xlink" content-type="order">Coleoptera</named-content></kwd><kwd><named-content xmlns:xlink="http://www.w3.org/1999/xlink" content-type="family">Chrysomelidae</named-content></kwd></kwd-group><mixed-citation publication-type="journal"><person-group><name><surname>Lee</surname><given-names>Chi-Feng</given-names></name><name><surname>Bezděk</surname><given-names>Jan</given-names></name></person-group><article-title>Revision of the genera <italic><tp:taxon-name><tp:taxon-name-part taxon-name-part-type="genus" reg="Xanthogaleruca">Xanthogaleruca</tp:taxon-name-part></tp:taxon-name></italic> Laboissière, 1932 and <tp:taxon-name><tp:taxon-name-part taxon-name-part-type="genus" reg="Pyrrhalta">Pyrrhalta</tp:taxon-name-part></tp:taxon-name> Joannis, 1865 (<tp:taxon-name><tp:taxon-name-part taxon-name-part-type="order">Coleoptera</tp:taxon-name-part></tp:taxon-name>, <tp:taxon-name><tp:taxon-name-part taxon-name-part-type="family">Chrysomelidae</tp:taxon-name-part></tp:taxon-name>, <tp:taxon-name><tp:taxon-name-part taxon-name-part-type="subfamily">Galerucinae</tp:taxon-name-part></tp:taxon-name>) of Taiwan, with type designation of <italic><tp:taxon-name><tp:taxon-name-part taxon-name-part-type="genus" reg="Galerucella">Galerucella</tp:taxon-name-part> <tp:taxon-name-part taxon-name-part-type="species" reg="lineatipes">lineatipes</tp:taxon-name-part></tp:taxon-name></italic> Takei</article-title><source>Zookeys</source><day>20</day><month>5</month><year>2021</year><volume>1039</volume><fpage>1</fpage><lpage>108</lpage><pub-id pub-id-type="doi">10.3897/zookeys.1039.64740</pub-id></mixed-citation></tp:treatment-meta><tp:nomenclature><tp:taxon-name><object-id xmlns:xlink="http://www.w3.org/1999/xlink" content-type="arpha" xlink:type="simple">1A06DC83-6578-5F6D-BD6F-24742453C2E4</object-id>
            <tp:taxon-name-part taxon-name-part-type="genus" reg="Xanthogaleruca">Xanthogaleruca</tp:taxon-name-part>
          </tp:taxon-name><tp:taxon-authority>Laboissière, 1934</tp:taxon-authority><tp:nomenclature-citation-list><tp:nomenclature-citation><tp:taxon-name>
                <tp:taxon-name-part taxon-name-part-type="genus" reg="Galerucella">Galerucella</tp:taxon-name-part> (<tp:taxon-name-part taxon-name-part-type="subgenus" reg="Xanthogaleruca">Xanthogaleruca</tp:taxon-name-part>)</tp:taxon-name><comment>Laboissière, 1934: 67 (type species: <tp:taxon-name><tp:taxon-name-part taxon-name-part-type="genus" reg="Chrysomela">Chrysomela</tp:taxon-name-part> <tp:taxon-name-part taxon-name-part-type="species" reg="luteola">luteola</tp:taxon-name-part></tp:taxon-name> Müller, 1766, by original designation); <xref ref-type="bibr" rid="B72">Ogloblin 1936</xref>: 100; <xref ref-type="bibr" rid="B12">Chûjô 1962</xref>: 38.</comment></tp:nomenclature-citation><tp:nomenclature-citation><tp:taxon-name>
                <tp:taxon-name-part taxon-name-part-type="genus" reg="Pyrrhalta">Pyrrhalta</tp:taxon-name-part> (<tp:taxon-name-part taxon-name-part-type="subgenus" reg="Xanthogaleruca">Xanthogaleruca</tp:taxon-name-part>)</tp:taxon-name><comment>: Wilcox, 1965: 36.</comment></tp:nomenclature-citation><tp:nomenclature-citation><tp:taxon-name>
                <tp:taxon-name-part taxon-name-part-type="genus" reg="Xanthogaleruca">Xanthogaleruca</tp:taxon-name-part></tp:taxon-name><comment>: Silfverberg, 1974: 7; <xref ref-type="bibr" rid="B77">Riley et al. 2002</xref>: 655; <xref ref-type="bibr" rid="B78">Riley et al. 2003</xref>: 72; <xref ref-type="bibr" rid="B3">Beenen 2010</xref>: 455.</comment></tp:nomenclature-citation></tp:nomenclature-citation-list></tp:nomenclature><tp:treatment-sec sec-type="Included species" id="SECID0EIYAE"><title>Included species.</title><p><italic><tp:taxon-name><tp:taxon-name-part taxon-name-part-type="genus" reg="Xanthogaleruca">Xanthogaleruca</tp:taxon-name-part> <tp:taxon-name-part taxon-name-part-type="species" reg="aenescens">aenescens</tp:taxon-name-part></tp:taxon-name></italic> (Fairmaire, 1878), <italic><tp:taxon-name><tp:taxon-name-part taxon-name-part-type="genus" reg="Xanthogaleruca">X.</tp:taxon-name-part> <tp:taxon-name-part taxon-name-part-type="species" reg="yuae">yuae</tp:taxon-name-part></tp:taxon-name></italic> sp. nov., and the additional ca. ten Palaearctic species (<xref ref-type="bibr" rid="B3">Beenen 2010</xref>, <xref ref-type="bibr" rid="B4">2019</xref>; <xref ref-type="bibr" rid="B71">Nie et al. 2012</xref>, <xref ref-type="bibr" rid="B69">2017a</xref>; <xref ref-type="bibr" rid="B5">Beenen and Talpur 2019</xref>).</p></tp:treatment-sec><tp:treatment-sec sec-type="diagnosis" id="SECID0EYZAE"><title>Diagnosis.</title><p>Large sized species (7.9–9.5 mm). Antenna slender, antennomeres III–VII long (2.5–3.1 × longer than wide), VIII–X shorter. Body flattened (Fig. <xref ref-type="fig" rid="F1">1C, F</xref>). Elytra relatively narrower, 1.6–1.8 × longer than wide. Aedeagus (Figs <xref ref-type="fig" rid="F2">2C, D</xref>, <xref ref-type="fig" rid="F3">3C, D</xref>) asymmetrical; ostium covered by a more or less sclerotized membrane; endophallic sclerite composed of a single slender sclerite with base recurved, with one row of stout teeth along lateral margin. Ventrite VIII (Figs <xref ref-type="fig" rid="F2">2F</xref>, <xref ref-type="fig" rid="F3">3F</xref>) in females well sclerotized, with dense short setae along apical margin; spiculum extremely short. Gonocoxae (Figs <xref ref-type="fig" rid="F2">2E</xref>, <xref ref-type="fig" rid="F3">3E</xref>) well sclerotized and with dense short setae along apical margins. Apical margin of abdominal ventrite V with angular depression at middle in males (Figs <xref ref-type="fig" rid="F2">2H</xref>, <xref ref-type="fig" rid="F3">3H</xref>), followed by shallow notch; represented by a semicircular depression in females (Figs <xref ref-type="fig" rid="F2">2G</xref>, <xref ref-type="fig" rid="F3">3G</xref>). Mesotibia with apical spine in males (Figs <xref ref-type="fig" rid="F2">2I</xref>, <xref ref-type="fig" rid="F3">3K</xref>); but mesotarsi with tarsomere I not modified.</p></tp:treatment-sec><tp:treatment-sec sec-type="biology" id="SECID0ES2AE"><title>Biology.</title><p>Larvae and adults feed on leaves of <italic><tp:taxon-name><tp:taxon-name-part taxon-name-part-type="genus" reg="Ulmus">Ulmus</tp:taxon-name-part></tp:taxon-name></italic> species and <italic><tp:taxon-name><tp:taxon-name-part taxon-name-part-type="genus" reg="Zelkova">Zelkova</tp:taxon-name-part> <tp:taxon-name-part taxon-name-part-type="species" reg="serrata">serrata</tp:taxon-name-part></tp:taxon-name></italic> (Thunb.) Makino (<tp:taxon-name><tp:taxon-name-part taxon-name-part-type="family">Ulmaceae</tp:taxon-name-part></tp:taxon-name>).</p></tp:treatment-sec><tp:treatment-sec sec-type="remarks" id="SECID0EP3AE"><title>Remarks.</title><p>Tentatively we accept <italic><tp:taxon-name><tp:taxon-name-part taxon-name-part-type="genus" reg="Xanthogaleruca">Xanthogaleruca</tp:taxon-name-part></tp:taxon-name></italic> as valid genus. Internal sclerite of aedeagus of <italic><tp:taxon-name><tp:taxon-name-part taxon-name-part-type="genus" reg="Xanthogaleruca">Xanthogaleruca</tp:taxon-name-part></tp:taxon-name></italic> is characteristic, comb-like, and presumed to be an apomorphy (<xref ref-type="bibr" rid="B80">Silfverberg 1974</xref>; <xref ref-type="bibr" rid="B1">Beenen 2003</xref>, 2008; <xref ref-type="bibr" rid="B56">Matsumura et al. 2017</xref>; <xref ref-type="bibr" rid="B5">Beenen and Talpur 2019</xref>). Moreover, <xref ref-type="bibr" rid="B70">Nie et al. (2017b)</xref> showed phylogenetic distance between <italic><tp:taxon-name><tp:taxon-name-part taxon-name-part-type="genus" reg="Pyrrhalta">Pyrrhalta</tp:taxon-name-part></tp:taxon-name></italic> (<italic><tp:taxon-name><tp:taxon-name-part taxon-name-part-type="genus" reg="Pyrrhalta">P.</tp:taxon-name-part> <tp:taxon-name-part taxon-name-part-type="species" reg="rufosanguinea">rufosanguinea</tp:taxon-name-part></tp:taxon-name></italic> Say, 1827) and <italic><tp:taxon-name><tp:taxon-name-part taxon-name-part-type="genus" reg="Xanthogaleruca">Xanthogaleruca</tp:taxon-name-part></tp:taxon-name></italic> (<italic><tp:taxon-name><tp:taxon-name-part taxon-name-part-type="genus" reg="Xanthogaleruca">X.</tp:taxon-name-part> <tp:taxon-name-part taxon-name-part-type="species" reg="maculicollis">maculicollis</tp:taxon-name-part></tp:taxon-name></italic> (Motschulsky, 1853 and <italic><tp:taxon-name><tp:taxon-name-part taxon-name-part-type="genus" reg="Xanthogaleruca">X.</tp:taxon-name-part> <tp:taxon-name-part taxon-name-part-type="species" reg="aenescens">aenescens</tp:taxon-name-part></tp:taxon-name></italic>). See also Discussion below. In addition, larvae of <italic><tp:taxon-name><tp:taxon-name-part taxon-name-part-type="genus" reg="Xanthogaleruca">X.</tp:taxon-name-part> <tp:taxon-name-part taxon-name-part-type="species" reg="yuae">yuae</tp:taxon-name-part></tp:taxon-name></italic> sp. nov. pupated on the leaves of the host plant. This differs from the habits of other Taiwanese species of <italic><tp:taxon-name><tp:taxon-name-part taxon-name-part-type="genus" reg="Pyrrhalta">Pyrrhalta</tp:taxon-name-part></tp:taxon-name></italic> that pupate in earthen cells.</p></tp:treatment-sec><tp:treatment-sec><!--Section generated to contain objects referenced in tp:taxon-treatment.--><fig id="F1" position="float" orientation="portrait"><object-id xmlns:xlink="http://www.w3.org/1999/xlink" content-type="doi" xlink:type="simple">10.3897/zookeys.1039.64740.figure1</object-id><object-id xmlns:xlink="http://www.w3.org/1999/xlink" content-type="arpha" xlink:type="simple">263AA65B-168A-550C-B3CB-12E0C82E93CC</object-id><label>Figure 1.</label><caption><p>Habitus of <italic><tp:taxon-name><tp:taxon-name-part taxon-name-part-type="genus" reg="Xanthogaleruca">Xanthogaleruca</tp:taxon-name-part> <tp:taxon-name-part taxon-name-part-type="species" reg="aenescens">aenescens</tp:taxon-name-part></tp:taxon-name></italic> (Fairmaire) and <italic><tp:taxon-name><tp:taxon-name-part taxon-name-part-type="genus" reg="Xanthogaleruca">X.</tp:taxon-name-part> <tp:taxon-name-part taxon-name-part-type="species" reg="yuae">yuae</tp:taxon-name-part></tp:taxon-name></italic> sp. nov. <bold>A</bold><italic><tp:taxon-name><tp:taxon-name-part taxon-name-part-type="genus" reg="Xanthogaleruca">X.</tp:taxon-name-part> <tp:taxon-name-part taxon-name-part-type="species" reg="aenescens">aenescens</tp:taxon-name-part></tp:taxon-name></italic>, female, dorsal view <bold>B</bold> ditto, ventral view <bold>C</bold> ditto, lateral view <bold>D</bold><italic><tp:taxon-name><tp:taxon-name-part taxon-name-part-type="genus" reg="Xanthogaleruca">X.</tp:taxon-name-part> <tp:taxon-name-part taxon-name-part-type="species" reg="yuae">yuae</tp:taxon-name-part></tp:taxon-name></italic> sp. nov., female, dorsal view <bold>E</bold> ditto, ventral view <bold>F</bold> ditto, lateral view.</p></caption><graphic xmlns:xlink="http://www.w3.org/1999/xlink" xlink:href="zookeys-1039-001-g001.jpg" position="float" orientation="portrait" xlink:type="simple" id="oo_545531.jpg"><uri content-type="original_file" xlink:type="simple">https://binary.pensoft.net/fig/545531</uri></graphic></fig><fig id="F2" position="float" orientation="portrait"><object-id xmlns:xlink="http://www.w3.org/1999/xlink" content-type="doi" xlink:type="simple">10.3897/zookeys.1039.64740.figure2</object-id><object-id xmlns:xlink="http://www.w3.org/1999/xlink" content-type="arpha" xlink:type="simple">3AB54187-3811-541E-8A08-2F264B98476B</object-id><label>Figure 2.</label><caption><p>Diagnostic characters of <italic><tp:taxon-name><tp:taxon-name-part taxon-name-part-type="genus" reg="Xanthogaleruca">Xanthogaleruca</tp:taxon-name-part> <tp:taxon-name-part taxon-name-part-type="species" reg="aenescens">aenescens</tp:taxon-name-part></tp:taxon-name></italic> (Fairmaire) <bold>A</bold> antenna, male <bold>B</bold> antenna, female <bold>C</bold> aedeagus, dorsal view <bold>D</bold> ditto, lateral view <bold>E</bold> gonocoxae <bold>F</bold> abdominal ventrite VIII <bold>G</bold> abdominal ventrite V, female <bold>H</bold> abdominal ventrite V, male <bold>I</bold> apex of tibia of middle leg, male <bold>J</bold> tarsi of front leg, male <bold>K</bold> tarsi of front leg, female <bold>L</bold> spermatheca.</p></caption><graphic xmlns:xlink="http://www.w3.org/1999/xlink" xlink:href="zookeys-1039-001-g002.jpg" position="float" orientation="portrait" xlink:type="simple" id="oo_545532.jpg"><uri content-type="original_file" xlink:type="simple">https://binary.pensoft.net/fig/545532</uri></graphic></fig><fig id="F3" position="float" orientation="portrait"><object-id xmlns:xlink="http://www.w3.org/1999/xlink" content-type="doi" xlink:type="simple">10.3897/zookeys.1039.64740.figure3</object-id><object-id xmlns:xlink="http://www.w3.org/1999/xlink" content-type="arpha" xlink:type="simple">0AD6F963-DA86-5453-BA8D-4BC56EBD708C</object-id><label>Figure 3.</label><caption><p>Diagnostic characters of <italic><tp:taxon-name><tp:taxon-name-part taxon-name-part-type="genus" reg="Xanthogaleruca">Xanthogaleruca</tp:taxon-name-part> <tp:taxon-name-part taxon-name-part-type="species" reg="yuae">yuae</tp:taxon-name-part></tp:taxon-name></italic> sp. nov. <bold>A</bold> antenna, male <bold>B</bold> antenna, female <bold>C</bold> aedeagus, dorsal view <bold>D</bold> ditto, lateral view <bold>E</bold> gonocoxae <bold>F</bold> abdominal ventrite VIII <bold>G</bold> abdominal ventrite V, female <bold>H</bold> abdominal ventrite V, male <bold>I</bold> tarsi of front leg, male <bold>J</bold> tarsi of front leg, female <bold>K</bold> apex of tibia of middle leg, male <bold>L</bold> spermatheca.</p></caption><graphic xmlns:xlink="http://www.w3.org/1999/xlink" xlink:href="zookeys-1039-001-g003.jpg" position="float" orientation="portrait" xlink:type="simple" id="oo_545533.jpg"><uri content-type="original_file" xlink:type="simple">https://binary.pensoft.net/fig/545533</uri></graphic></fig></tp:treatment-sec><ref-list><ref id="B72"><mixed-citation xmlns:xlink="http://www.w3.org/1999/xlink" xlink:type="simple"><person-group><name name-style="western"><surname>Ogloblin</surname><given-names>DA</given-names></name></person-group> (<year>1936</year>) <source>Listoedy, <tp:taxon-name><tp:taxon-name-part taxon-name-part-type="subfamily">Galerucinae</tp:taxon-name-part></tp:taxon-name>, Fauna SSR. Nasekomye Zhestkokrylye, n. s. 8, 26 (1).</source><publisher-name>Moskva-Leningrad</publisher-name>, <publisher-loc>Izdatel’stvo Akademii Nauk SSSR</publisher-loc>, <size units="page">455 pp</size>.</mixed-citation></ref><ref id="B12"><mixed-citation xmlns:xlink="http://www.w3.org/1999/xlink" xlink:type="simple"><person-group><name name-style="western"><surname>Chûjô</surname><given-names>M</given-names></name></person-group> (<year>1962</year>) <article-title>A taxonomis study on the <tp:taxon-name><tp:taxon-name-part taxon-name-part-type="family">Chrysomelidae</tp:taxon-name-part></tp:taxon-name> (<tp:taxon-name><tp:taxon-name-part taxon-name-part-type="class">Insecta</tp:taxon-name-part></tp:taxon-name>: <tp:taxon-name><tp:taxon-name-part taxon-name-part-type="order">Coleoptera</tp:taxon-name-part></tp:taxon-name>) from Formosa. Part XI. Subfamily <tp:taxon-name><tp:taxon-name-part taxon-name-part-type="subfamily">Galerucinae</tp:taxon-name-part></tp:taxon-name>.</article-title><source>The Philippine Journal of Science</source><volume>91</volume>: <fpage>1</fpage>–<lpage>239</lpage>.</mixed-citation></ref><ref id="B77"><mixed-citation xmlns:xlink="http://www.w3.org/1999/xlink" xlink:type="simple"><person-group><name name-style="western"><surname>Riley</surname><given-names>EG</given-names></name><name name-style="western"><surname>Clark</surname><given-names>SM</given-names></name><name name-style="western"><surname>Wills flowers</surname><given-names>R</given-names></name><name name-style="western"><surname>Gilbert</surname><given-names>AJ</given-names></name></person-group> (<year>2002</year>) <article-title><tp:taxon-name><tp:taxon-name-part taxon-name-part-type="family">Chrysomelidae</tp:taxon-name-part></tp:taxon-name> Latreille 1802.</article-title> In: <person-group><name name-style="western"><surname>Arnett</surname><given-names>RH</given-names></name><name name-style="western"><surname>Thomas</surname><given-names>MC</given-names></name><name name-style="western"><surname>Skelley</surname><given-names>PE</given-names></name><name name-style="western"><surname>Frank</surname><given-names>JH</given-names></name></person-group> (<role>Eds</role>) <issue-title>American beetles.</issue-title><source><tp:taxon-name><tp:taxon-name-part taxon-name-part-type="suborder">Polyphaga</tp:taxon-name-part></tp:taxon-name>: <tp:taxon-name><tp:taxon-name-part taxon-name-part-type="superfamily">Scarabaeoidea</tp:taxon-name-part></tp:taxon-name> through <tp:taxon-name><tp:taxon-name-part taxon-name-part-type="superfamily">Curculionoidea</tp:taxon-name-part></tp:taxon-name> (Vol. 2). CRC Press, Boca Raton-London-New York-Washington</source>, <fpage>617</fpage>–<lpage>692</lpage>. <ext-link xlink:type="simple" ext-link-type="uri" xlink:href="https://www.cabdirect.org/cabdirect/abstract/20053063066">https://www.cabdirect.org/cabdirect/abstract/20053063066</ext-link></mixed-citation></ref><ref id="B78"><mixed-citation xmlns:xlink="http://www.w3.org/1999/xlink" xlink:type="simple"><person-group><name name-style="western"><surname>Riley</surname><given-names>EG</given-names></name><name name-style="western"><surname>Clark</surname><given-names>SM</given-names></name><name name-style="western"><surname>Seeno</surname><given-names>TN</given-names></name></person-group> (<year>2003</year>) <source>Catalogue of the leaf beetles of America north of Mexico. Special publication No. 1.</source><publisher-name>The Coleopterists Society</publisher-name>, <publisher-loc>Sacramento</publisher-loc>, <size units="page">290 pp</size>.</mixed-citation></ref><ref id="B3"><mixed-citation xmlns:xlink="http://www.w3.org/1999/xlink" xlink:type="simple"><person-group><name name-style="western"><surname>Beenen</surname><given-names>R</given-names></name></person-group> (<year>2010</year>) <article-title><tp:taxon-name><tp:taxon-name-part taxon-name-part-type="subfamily">Galerucinae</tp:taxon-name-part></tp:taxon-name>.</article-title> In: <person-group><name name-style="western"><surname>Löbl</surname><given-names>I</given-names></name><name name-style="western"><surname>Smetana</surname><given-names>A</given-names></name></person-group> (<role>Eds</role>) <issue-title>Catalogue of Palaearctic Coleoptera (Vol.</issue-title><source>6). <tp:taxon-name><tp:taxon-name-part taxon-name-part-type="superfamily">Chrysomeloidea</tp:taxon-name-part></tp:taxon-name>. Apollo Books, Stenstrup</source>, <fpage>443</fpage>–<lpage>491</lpage>. <ext-link xlink:type="simple" ext-link-type="uri" xlink:href="https://www.cabdirect.org/cabdirect/abstract/20123189777">https://www.cabdirect.org/cabdirect/abstract/20123189777</ext-link></mixed-citation></ref><ref id="B4"><mixed-citation xmlns:xlink="http://www.w3.org/1999/xlink" xlink:type="simple"><person-group><name name-style="western"><surname>Beenen</surname><given-names>R</given-names></name></person-group> (<year>2019</year>) <article-title>Faunistic, taxonomic and nomenclatural notes on Palaearctic <tp:taxon-name><tp:taxon-name-part taxon-name-part-type="subfamily">Galerucinae</tp:taxon-name-part></tp:taxon-name> (<tp:taxon-name><tp:taxon-name-part taxon-name-part-type="order">Coleoptera</tp:taxon-name-part></tp:taxon-name>, <tp:taxon-name><tp:taxon-name-part taxon-name-part-type="family">Chrysomelidae</tp:taxon-name-part></tp:taxon-name>) with description of six new species and a new genus.</article-title><source>Entomologische Blätter und <tp:taxon-name><tp:taxon-name-part taxon-name-part-type="order">Coleoptera</tp:taxon-name-part></tp:taxon-name></source><volume>115</volume>: <fpage>1</fpage>–<lpage>20</lpage>.</mixed-citation></ref><ref id="B71"><mixed-citation xmlns:xlink="http://www.w3.org/1999/xlink" xlink:type="simple"><person-group><name name-style="western"><surname>Nie</surname><given-names>RE</given-names></name><name name-style="western"><surname>Xue</surname><given-names>HJ</given-names></name><name name-style="western"><surname>Hua</surname><given-names>Y</given-names></name><name name-style="western"><surname>Yang</surname><given-names>X-K</given-names></name><name name-style="western"><surname>Vogler</surname><given-names>AP</given-names></name></person-group> (<year>2012</year>) <article-title>Distinct species or colour polymorphism? Life history, morphology and sequence data separate two <italic><tp:taxon-name><tp:taxon-name-part taxon-name-part-type="genus">Pyrrhalta</tp:taxon-name-part></tp:taxon-name></italic> elm beetles.</article-title><source>Systematics and Biodiversity</source><volume>10</volume>: <fpage>133</fpage>–<lpage>146</lpage>. <ext-link xlink:type="simple" ext-link-type="doi" xlink:href="10.1080/14772000.2012.687783">https://doi.org/10.1080/14772000.2012.687783</ext-link></mixed-citation></ref><ref id="B69"><mixed-citation xmlns:xlink="http://www.w3.org/1999/xlink" xlink:type="simple"><person-group><name name-style="western"><surname>Nie</surname><given-names>RE</given-names></name><name name-style="western"><surname>Bezděk</surname><given-names>J</given-names></name><name name-style="western"><surname>Yang</surname><given-names>X-K</given-names></name></person-group> (<year>2017a</year>) <article-title>How many genera and species of <tp:taxon-name><tp:taxon-name-part taxon-name-part-type="subfamily">Galerucinae</tp:taxon-name-part></tp:taxon-name> s. str. do we know? Updated statistics (<tp:taxon-name><tp:taxon-name-part taxon-name-part-type="order">Coleoptera</tp:taxon-name-part></tp:taxon-name>, <tp:taxon-name><tp:taxon-name-part taxon-name-part-type="family">Chrysomelidae</tp:taxon-name-part></tp:taxon-name>).</article-title><source>ZooKeys</source><volume>720</volume>: <fpage>91</fpage>–<lpage>102</lpage>. <ext-link xlink:type="simple" ext-link-type="doi" xlink:href="10.3897/zookeys.720.13517">https://doi.org/10.3897/zookeys.720.13517</ext-link></mixed-citation></ref><ref id="B5"><mixed-citation xmlns:xlink="http://www.w3.org/1999/xlink" xlink:type="simple"><person-group><name name-style="western"><surname>Beenen</surname><given-names>R</given-names></name><name name-style="western"><surname>Talpur</surname><given-names>S</given-names></name></person-group> (<year>2019</year>) <article-title>The identity of <italic><tp:taxon-name><tp:taxon-name-part taxon-name-part-type="genus">Diorhabda</tp:taxon-name-part> <tp:taxon-name-part taxon-name-part-type="species">lusca</tp:taxon-name-part></tp:taxon-name></italic> Maulik, 1936 (<tp:taxon-name><tp:taxon-name-part taxon-name-part-type="order">Coleoptera</tp:taxon-name-part></tp:taxon-name>, <tp:taxon-name><tp:taxon-name-part taxon-name-part-type="family">Chrysomelidae</tp:taxon-name-part></tp:taxon-name>, <tp:taxon-name><tp:taxon-name-part taxon-name-part-type="subfamily">Galerucinae</tp:taxon-name-part></tp:taxon-name>).</article-title><source>Entomologische Blätter und <tp:taxon-name><tp:taxon-name-part taxon-name-part-type="order">Coleoptera</tp:taxon-name-part></tp:taxon-name></source><volume>115</volume>: <fpage>24</fpage>–<lpage>26</lpage>.</mixed-citation></ref><ref id="B80"><mixed-citation xmlns:xlink="http://www.w3.org/1999/xlink" xlink:type="simple"><person-group><name name-style="western"><surname>Silfverberg</surname><given-names>H</given-names></name></person-group> (<year>1974</year>) <article-title>The West Palaearctic species of <italic><tp:taxon-name><tp:taxon-name-part taxon-name-part-type="genus">Galerucella</tp:taxon-name-part></tp:taxon-name></italic> Crotch and relative genera (<tp:taxon-name><tp:taxon-name-part taxon-name-part-type="order">Coleoptera</tp:taxon-name-part></tp:taxon-name>, <tp:taxon-name><tp:taxon-name-part taxon-name-part-type="family">Chrysomelidae</tp:taxon-name-part></tp:taxon-name>).</article-title><source>Notulae Entomologicae</source><volume>54</volume>: <fpage>1</fpage>–<lpage>11</lpage>.</mixed-citation></ref><ref id="B1"><mixed-citation xmlns:xlink="http://www.w3.org/1999/xlink" xlink:type="simple"><person-group><name name-style="western"><surname>Beenen</surname><given-names>R</given-names></name></person-group> (<year>2003</year>) <article-title>New records of <italic><tp:taxon-name><tp:taxon-name-part taxon-name-part-type="genus">Xanthogaleruca</tp:taxon-name-part> <tp:taxon-name-part taxon-name-part-type="species">subcoerulescens</tp:taxon-name-part></tp:taxon-name></italic> (Weise) in southern Turkey.</article-title><source>Entomologische Blätter</source><volume>99</volume>: <fpage>99</fpage>–<lpage>103</lpage>.</mixed-citation></ref><ref id="B56"><mixed-citation xmlns:xlink="http://www.w3.org/1999/xlink" xlink:type="simple"><person-group><name name-style="western"><surname>Matsumura</surname><given-names>Y</given-names></name><name name-style="western"><surname>Suenaga</surname><given-names>H</given-names></name><name name-style="western"><surname>Kamimura</surname><given-names>Y</given-names></name><name name-style="western"><surname>Gorb</surname><given-names>SN</given-names></name></person-group> (<year>2017</year>) <article-title>Traumatic mating by hand saw-like spines on the internal sac in <italic><tp:taxon-name><tp:taxon-name-part taxon-name-part-type="genus">Pyrrhalta</tp:taxon-name-part> <tp:taxon-name-part taxon-name-part-type="species">maculicollis</tp:taxon-name-part></tp:taxon-name></italic> (<tp:taxon-name><tp:taxon-name-part taxon-name-part-type="order">Coleoptera</tp:taxon-name-part></tp:taxon-name>, <tp:taxon-name><tp:taxon-name-part taxon-name-part-type="family">Chrysomelidae</tp:taxon-name-part></tp:taxon-name>, <tp:taxon-name><tp:taxon-name-part taxon-name-part-type="subfamily">Galerucinae</tp:taxon-name-part></tp:taxon-name>).</article-title><source>ZooKeys</source><volume>720</volume>: <fpage>77</fpage>–<lpage>89</lpage>. <ext-link xlink:type="simple" ext-link-type="doi" xlink:href="10.3897/zookeys.720.13015">https://doi.org/10.3897/zookeys.720.13015</ext-link></mixed-citation></ref><ref id="B70"><mixed-citation xmlns:xlink="http://www.w3.org/1999/xlink" xlink:type="simple"><person-group><name name-style="western"><surname>Nie</surname><given-names>RE</given-names></name><name name-style="western"><surname>Breeschoten</surname><given-names>T</given-names></name><name name-style="western"><surname>Timmermans</surname><given-names>MJTN</given-names></name><name name-style="western"><surname>Nadein</surname><given-names>K</given-names></name><name name-style="western"><surname>Xue</surname><given-names>H-J</given-names></name><name name-style="western"><surname>Bai</surname><given-names>M</given-names></name><name name-style="western"><surname>Huang</surname><given-names>Y</given-names></name><name name-style="western"><surname>Yang</surname><given-names>X-Y</given-names></name><name name-style="western"><surname>Vogler</surname><given-names>AP</given-names></name></person-group> (<year>2017b</year>) <article-title>The phylogeny of <tp:taxon-name><tp:taxon-name-part taxon-name-part-type="subfamily">Galerucinae</tp:taxon-name-part></tp:taxon-name> (<tp:taxon-name><tp:taxon-name-part taxon-name-part-type="order">Coleoptera</tp:taxon-name-part></tp:taxon-name>: <tp:taxon-name><tp:taxon-name-part taxon-name-part-type="family">Chrysomelidae</tp:taxon-name-part></tp:taxon-name>) and the performance of mitochondrial genomes in phylogenetic inference compared to nuclear rRNA genes.</article-title><source>Cladistics</source><volume>2017</volume>: <fpage>1</fpage>–<lpage>18</lpage>. <ext-link xlink:type="simple" ext-link-type="uri" xlink:href="https://onlinelibrary.wiley.com/doi/abs/10.1111/cla.12196">https://onlinelibrary.wiley.com/doi/abs/10.1111/cla.12196</ext-link></mixed-citation></ref></ref-list></tp:taxon-treatment>
