# Supplementary material for: Revision of the genera Xanthogaleruca Laboissière, 1932 and Pyrrhalta Joannis, 1865 (Coleoptera, Chrysomelidae, Galerucinae) of Taiwan, with type designation of Galerucella lineatipes Takei
Source: Zookeys. 2021 May 20;1039:1–108. doi: 10.3897/zookeys.1039.64740 (PMC8159918; doi:10.3897/zookeys.1039.64740)
Supplement: XML Treatment for Xanthogaleruca aenescens [file zookeys.1039.64740-treatment2.xml]

<!DOCTYPE tp:taxon-treatment
  PUBLIC "-//TaxonX//DTD Taxonomic Treatment Publishing DTD v0 20100105//EN" "tax-treatment-NSO.dtd">
<tp:taxon-treatment xmlns:tp="http://www.plazi.org/taxpub"><tp:treatment-meta><kwd-group><label>Taxon classification</label><kwd><named-content xmlns:xlink="http://www.w3.org/1999/xlink" content-type="kingdom">Animalia</named-content></kwd><kwd><named-content xmlns:xlink="http://www.w3.org/1999/xlink" content-type="order">Coleoptera</named-content></kwd><kwd><named-content xmlns:xlink="http://www.w3.org/1999/xlink" content-type="family">Chrysomelidae</named-content></kwd></kwd-group><mixed-citation publication-type="journal"><person-group><name><surname>Lee</surname><given-names>Chi-Feng</given-names></name><name><surname>Bezděk</surname><given-names>Jan</given-names></name></person-group><article-title>Revision of the genera <italic><tp:taxon-name><tp:taxon-name-part taxon-name-part-type="genus" reg="Xanthogaleruca">Xanthogaleruca</tp:taxon-name-part></tp:taxon-name></italic> Laboissière, 1932 and <tp:taxon-name><tp:taxon-name-part taxon-name-part-type="genus" reg="Pyrrhalta">Pyrrhalta</tp:taxon-name-part></tp:taxon-name> Joannis, 1865 (<tp:taxon-name><tp:taxon-name-part taxon-name-part-type="order">Coleoptera</tp:taxon-name-part></tp:taxon-name>, <tp:taxon-name><tp:taxon-name-part taxon-name-part-type="family">Chrysomelidae</tp:taxon-name-part></tp:taxon-name>, <tp:taxon-name><tp:taxon-name-part taxon-name-part-type="subfamily">Galerucinae</tp:taxon-name-part></tp:taxon-name>) of Taiwan, with type designation of <italic><tp:taxon-name><tp:taxon-name-part taxon-name-part-type="genus" reg="Galerucella">Galerucella</tp:taxon-name-part> <tp:taxon-name-part taxon-name-part-type="species" reg="lineatipes">lineatipes</tp:taxon-name-part></tp:taxon-name></italic> Takei</article-title><source>Zookeys</source><day>20</day><month>5</month><year>2021</year><volume>1039</volume><fpage>1</fpage><lpage>108</lpage><pub-id pub-id-type="doi">10.3897/zookeys.1039.64740</pub-id></mixed-citation></tp:treatment-meta><tp:nomenclature><tp:taxon-name><object-id xmlns:xlink="http://www.w3.org/1999/xlink" content-type="arpha" xlink:type="simple">7D9C2DA1-5700-5A72-9760-636B6979B405</object-id>
            <tp:taxon-name-part taxon-name-part-type="genus" reg="Xanthogaleruca">Xanthogaleruca</tp:taxon-name-part>
            <tp:taxon-name-part taxon-name-part-type="species" reg="aenescens">aenescens</tp:taxon-name-part>
          </tp:taxon-name><tp:taxon-authority>(Fairmaire, 1878)</tp:taxon-authority><xref ref-type="fig" rid="F1">Figs 1A–C</xref><xref ref-type="fig" rid="F2">, 2</xref><tp:nomenclature-citation-list><tp:nomenclature-citation><tp:taxon-name>
                <tp:taxon-name-part taxon-name-part-type="genus" reg="Galeruca">Galeruca</tp:taxon-name-part> <tp:taxon-name-part taxon-name-part-type="species" reg="aenescens">aenescens</tp:taxon-name-part></tp:taxon-name><comment>Fairmaire, 1878: 140 (China).</comment></tp:nomenclature-citation><tp:nomenclature-citation><tp:taxon-name>
                <tp:taxon-name-part taxon-name-part-type="genus" reg="Galerucella">Galerucella</tp:taxon-name-part> <tp:taxon-name-part taxon-name-part-type="species" reg="aenescens">aenescens</tp:taxon-name-part></tp:taxon-name><comment>: <xref ref-type="bibr" rid="B17">Fairmaire 1887</xref>: 334 (China: Beijing); <xref ref-type="bibr" rid="B87">Weise 1889</xref>: 569 (as synonym of <tp:taxon-name><tp:taxon-name-part taxon-name-part-type="genus" reg="Apophylia">Apophylia</tp:taxon-name-part> <tp:taxon-name-part taxon-name-part-type="species" reg="thalassina">thalassina</tp:taxon-name-part></tp:taxon-name> (Faldermann, 1835)); <xref ref-type="bibr" rid="B88">Weise 1896</xref>: 296 (note); <xref ref-type="bibr" rid="B90">Weise 1924</xref>: 54 (catalogue); <xref ref-type="bibr" rid="B43">Laboissière 1926</xref>: 58 (distinct species); <xref ref-type="bibr" rid="B6">Bezděk 2003</xref>: 98 (excluded from <tp:taxon-name><tp:taxon-name-part taxon-name-part-type="genus" reg="Apophylia">Apophylia</tp:taxon-name-part></tp:taxon-name>).</comment></tp:nomenclature-citation><tp:nomenclature-citation><tp:taxon-name>
                <tp:taxon-name-part taxon-name-part-type="genus" reg="Galerucella">Galerucella</tp:taxon-name-part> (<tp:taxon-name-part taxon-name-part-type="subgenus" reg="Xanthogaleruca">Xanthogaleruca</tp:taxon-name-part>) <tp:taxon-name-part taxon-name-part-type="species" reg="aenescens">aenescens</tp:taxon-name-part></tp:taxon-name><comment>: <xref ref-type="bibr" rid="B47">Laboissière 1934</xref>: 67; <xref ref-type="bibr" rid="B72">Ogloblin 1936</xref>: 100 (redescription).</comment></tp:nomenclature-citation><tp:nomenclature-citation><tp:taxon-name>
                <tp:taxon-name-part taxon-name-part-type="genus" reg="Pyrrhalta">Pyrrhalta</tp:taxon-name-part> <tp:taxon-name-part taxon-name-part-type="species" reg="aenescens">aenescens</tp:taxon-name-part></tp:taxon-name><comment>: Gressitt &amp; Kimoto, 1963: 443 (China: Jilin, Rehe, Hebei, Shandong, Jiangsu); <xref ref-type="bibr" rid="B63">Medvedev and Voronova 1976</xref>: 230 (Mongolia); <xref ref-type="bibr" rid="B64">Medvedev and Zaytsev 1978</xref>: 135 (larva); <xref ref-type="bibr" rid="B62">Medvedev and Roginskaya 1988</xref>: 115 (host plants); <xref ref-type="bibr" rid="B15">Dubeshko and Medvedev 1989</xref>: 153; <xref ref-type="bibr" rid="B54">Li 1992</xref>: 185 (NE China); <xref ref-type="bibr" rid="B94">Yang 1992</xref>: 555 (China: Hunan); <xref ref-type="bibr" rid="B97">Yang et al. 1997</xref>: 864 (China: Hubei); <xref ref-type="bibr" rid="B83">Wang and Yang 2006</xref>: 109 (China: Gansu); <xref ref-type="bibr" rid="B93">Xue and Yang 2010</xref>: 120 (catalogue); <xref ref-type="bibr" rid="B71">Nie et al. 2012</xref>: 133 (biology); <xref ref-type="bibr" rid="B98">Yang et al. 2015</xref> (China: Inner Mongolia, Gansu, Shanxi, Shaanxi, Henan).</comment></tp:nomenclature-citation><tp:nomenclature-citation><tp:taxon-name>
                <tp:taxon-name-part taxon-name-part-type="genus" reg="Pyrrhalta">Pyrrhalta</tp:taxon-name-part> (<tp:taxon-name-part taxon-name-part-type="subgenus" reg="Pyrrhalta">Pyrrhalta</tp:taxon-name-part>) <tp:taxon-name-part taxon-name-part-type="species" reg="aenescens">aenescens</tp:taxon-name-part></tp:taxon-name><comment>: <xref ref-type="bibr" rid="B92">Wilcox 1971</xref>: 84</comment></tp:nomenclature-citation><tp:nomenclature-citation><tp:taxon-name>
                <tp:taxon-name-part taxon-name-part-type="genus" reg="Pyrrhalta">Pyrrhalta</tp:taxon-name-part> (<tp:taxon-name-part taxon-name-part-type="subgenus" reg="Xanthogaleruca">Xanthogaleruca</tp:taxon-name-part>) <tp:taxon-name-part taxon-name-part-type="species" reg="aenescens">aenescens</tp:taxon-name-part></tp:taxon-name><comment>: <xref ref-type="bibr" rid="B57">Medvedev 1982</xref>: 101 (key), 261; <xref ref-type="bibr" rid="B58">Medvedev 1992</xref>: 579 (key).</comment></tp:nomenclature-citation><tp:nomenclature-citation><tp:taxon-name>
                <tp:taxon-name-part taxon-name-part-type="genus" reg="Xanthogaleruca">Xanthogaleruca</tp:taxon-name-part> <tp:taxon-name-part taxon-name-part-type="species" reg="aenescens">aenescens</tp:taxon-name-part></tp:taxon-name><comment>: <xref ref-type="bibr" rid="B55">Lopatin et al. 2004</xref>: 129 (catalogue); <xref ref-type="bibr" rid="B3">Beenen 2010</xref>: 455 (catalogue); <xref ref-type="bibr" rid="B74">Park et al. 2015</xref>: 388 (Korea).</comment></tp:nomenclature-citation></tp:nomenclature-citation-list></tp:nomenclature><tp:treatment-sec sec-type="Types" id="SECID0EAIAG"><title>Types.</title><p>Presumably deposited at the <named-content xmlns:xlink="http://www.w3.org/1999/xlink" content-type="dwc:institutional_code" xlink:type="simple">MNHN</named-content>, but not available for study due to renovation of the roof (Antoine Mantilleri, pers. comm. 2 July 2020); it was studied by <xref ref-type="bibr" rid="B6">Bezděk (2003)</xref>.</p></tp:treatment-sec><tp:treatment-sec sec-type="material" id="SECID0EPIAG"><title>Other material.</title><p>China. Beijing: 1♂, 1♀ (TARI), Wofosi (臥佛寺), 27.IV.1961, leg. S.-Y. Wang; Hebei: 8♂, 13♀ (TARI), 保定 (= Baoding), 5.IX.1943, leg. A. Tanaka; Tianjin: 1♂, 2♀ (<abbrev xmlns:xlink="http://www.w3.org/1999/xlink" content-type="institution" xlink:title="Jan Bezděk collection, Brno, Czech Republic" id="ABBRID0EVIAG" xlink:type="simple">JBCB</abbrev>), Wuquing Co., Dahuanqpu wetland natural conservation, 15.VII.2010, leg. P. Kment; Manchuria (outdated name, refers to Heilongjiang, Jilin, and Liaoning): 5♂ (TARI), 4♀ (TARI), Tokuniji, 23.VII.1937, leg. M. Hanano; 2♂, 2♀ (TARI), Mt. Riutan, Tolisu, 30.V.1937, leg. M. Hanano; 1♂, 3♀ (TARI), same but with “30.VII.1939”; 1♂ (TARI), Anto, 23.VII.1933, leg. K. Nomura.</p></tp:treatment-sec><tp:treatment-sec sec-type="redescription" id="SECID0E1IAG"><title>Redescription.</title><p>Length 8.2–9.5 mm, width 3.9–4.5 mm. Body color (Fig. <xref ref-type="fig" rid="F1">1A–C</xref>) yellowish brown; vertex with one rounded black spot at middle, antennae blackish brown but ventral discs of antennomeres IV-VI yellowish brown; pronotum with three large black spots, one spot at center, apically broadened, from basal 1/4 to apical 1/4, two spots laterally; scutellum black; elytra metallic green. Eyes relatively large, interocular space 2.29–2.56 × diameter of eye. Antennae filiform in males (Fig. <xref ref-type="fig" rid="F2">2A</xref>), length ratios of antennomeres I–XI 1.0: 0.5: 0.7: 0.8: 0.7: 0.7: 0.7: 0.6: 0.6: 0.5: 0.8, length to width ratios of antennomeres I–XI 3.0: 2.2: 2.7: 3.1: 2.7: 2.9: 2.9: 2.4: 2.5: 2.2: 3.0; similar in females (Fig. <xref ref-type="fig" rid="F2">2B</xref>), length ratios of antennomeres I–XI 1.0: 0.5: 0.6: 0.7: 0.7: 0.7: 0.7: 0.6: 0.6: 0.5: 0.8, length to width ratios of antennomeres I–XI 3.3: 2.0: 2.7: 2.9: 2.8: 2.7: 2.7: 2.1: 2.3: 2.0: 2.9. Pronotum and elytra dorso-ventrally depressed. Pronotum 2.0–2.2 × wider than long, disc with dense coarse punctures and short pubescence, with lateral depressions; lateral margins moderately rounded, apical margin slightly concave, basal margin straight. Elytra elongate, parallel-sided, 1.6–1.7 × longer than wide; disc with dense coarse punctures and short pubescence, with three indistinct longitudinal ridges, of which two near suture, one from humerus. Apical spur of tibia of middle leg short (Fig. <xref ref-type="fig" rid="F2">2I</xref>); and tarsomere I of front and middle legs not modified in either sex (Fig. <xref ref-type="fig" rid="F2">2J, K</xref>). Aedeagus (Fig. <xref ref-type="fig" rid="F2">2C, D</xref>) slender in dorsal view, 5.1 × longer than wide, sides asymmetric, gradually broadened from apex to apical 1/5, parallel from apical 1/5 to near base, apex broadly rounded; strongly curved near base in lateral view, moderately broadened from apex to middle, apex narrowly rounded; ostium covered by a more or less sclerotized membrane; primary endophallic sclerite extremely long, 0.9 × as long as aedeagus, with three apical teeth, and additional longitudinal row of erect teeth from middle to base, become smaller towards apex, one short sclerite connected with base, apex with one short tooth. Gonocoxae (Fig. <xref ref-type="fig" rid="F2">2E</xref>) transverse, both gonocoxae combined from basal basally connect, with dense short setae along apical margin or areas. Ventrite VIII (Fig. <xref ref-type="fig" rid="F2">2F</xref>) extremely transverse; disc with dense short setae along apical margin; spiculum extremely short. Receptacle of spermatheca (Fig. <xref ref-type="fig" rid="F2">2L</xref>) very swollen; pump short and strongly curved; sclerotized proximal spermathecal duct wide and short. Apical margin of abdominal ventrite V with angular depression at middle in males (Fig. <xref ref-type="fig" rid="F2">2H</xref>), followed by shallow notch; only with semicircle depression in females (Fig. <xref ref-type="fig" rid="F2">2G</xref>).</p><fig id="F1" position="float" orientation="portrait"><object-id xmlns:xlink="http://www.w3.org/1999/xlink" content-type="doi" xlink:type="simple">10.3897/zookeys.1039.64740.figure1</object-id><object-id xmlns:xlink="http://www.w3.org/1999/xlink" content-type="arpha" xlink:type="simple">263AA65B-168A-550C-B3CB-12E0C82E93CC</object-id><label>Figure 1.</label><caption><p>Habitus of <italic><tp:taxon-name><tp:taxon-name-part taxon-name-part-type="genus" reg="Xanthogaleruca">Xanthogaleruca</tp:taxon-name-part> <tp:taxon-name-part taxon-name-part-type="species" reg="aenescens">aenescens</tp:taxon-name-part></tp:taxon-name></italic> (Fairmaire) and <italic><tp:taxon-name><tp:taxon-name-part taxon-name-part-type="genus" reg="Xanthogaleruca">X.</tp:taxon-name-part> <tp:taxon-name-part taxon-name-part-type="species" reg="yuae">yuae</tp:taxon-name-part></tp:taxon-name></italic> sp. nov. <bold>A</bold><italic><tp:taxon-name><tp:taxon-name-part taxon-name-part-type="genus" reg="Xanthogaleruca">X.</tp:taxon-name-part> <tp:taxon-name-part taxon-name-part-type="species" reg="aenescens">aenescens</tp:taxon-name-part></tp:taxon-name></italic>, female, dorsal view <bold>B</bold> ditto, ventral view <bold>C</bold> ditto, lateral view <bold>D</bold><italic><tp:taxon-name><tp:taxon-name-part taxon-name-part-type="genus" reg="Xanthogaleruca">X.</tp:taxon-name-part> <tp:taxon-name-part taxon-name-part-type="species" reg="yuae">yuae</tp:taxon-name-part></tp:taxon-name></italic> sp. nov., female, dorsal view <bold>E</bold> ditto, ventral view <bold>F</bold> ditto, lateral view.</p></caption><graphic xmlns:xlink="http://www.w3.org/1999/xlink" xlink:href="zookeys-1039-001-g001.jpg" position="float" orientation="portrait" xlink:type="simple" id="oo_545531.jpg"><uri content-type="original_file" xlink:type="simple">https://binary.pensoft.net/fig/545531</uri></graphic></fig></tp:treatment-sec><tp:treatment-sec sec-type="host" id="SECID0ERMAG"><title>Host plants.</title><p><tp:taxon-name><tp:taxon-name-part taxon-name-part-type="family">Ulmaceae</tp:taxon-name-part></tp:taxon-name>: <italic><tp:taxon-name><tp:taxon-name-part taxon-name-part-type="genus" reg="Ulmus">Ulmus</tp:taxon-name-part> <tp:taxon-name-part taxon-name-part-type="species" reg="pumila">pumila</tp:taxon-name-part></tp:taxon-name></italic> Linnaeus, <italic><tp:taxon-name><tp:taxon-name-part taxon-name-part-type="genus" reg="Ulmus">U.</tp:taxon-name-part> <tp:taxon-name-part taxon-name-part-type="species" reg="laevis">laevis</tp:taxon-name-part></tp:taxon-name></italic> Pallas, and <italic><tp:taxon-name><tp:taxon-name-part taxon-name-part-type="genus" reg="Ulmus">U.</tp:taxon-name-part> <tp:taxon-name-part taxon-name-part-type="species" reg="davidiana">davidiana</tp:taxon-name-part></tp:taxon-name></italic> Planch (<xref ref-type="bibr" rid="B71">Nie et al. 2012</xref>).</p></tp:treatment-sec><tp:treatment-sec sec-type="remarks" id="SECID0EBOAG"><title>Remarks.</title><p>adults of <italic><tp:taxon-name><tp:taxon-name-part taxon-name-part-type="genus" reg="Xanthogaleruca">X.</tp:taxon-name-part> <tp:taxon-name-part taxon-name-part-type="species" reg="aenescens">aenescens</tp:taxon-name-part></tp:taxon-name></italic> (Fairmaire) and <italic><tp:taxon-name><tp:taxon-name-part taxon-name-part-type="genus" reg="Xanthogaleruca">X.</tp:taxon-name-part> <tp:taxon-name-part taxon-name-part-type="species" reg="yuae">yuae</tp:taxon-name-part></tp:taxon-name></italic> sp. nov. may be separated from those of other species in the genus by the entirely green elytra, presence of three black spots on the pronotum, elytra with fine and dense punctures. <italic><tp:taxon-name><tp:taxon-name-part taxon-name-part-type="genus" reg="Xanthogaleruca">Xanthogaleruca</tp:taxon-name-part> <tp:taxon-name-part taxon-name-part-type="species" reg="aenescens">aenescens</tp:taxon-name-part></tp:taxon-name></italic> differs from <italic><tp:taxon-name><tp:taxon-name-part taxon-name-part-type="genus" reg="Xanthogaleruca">X.</tp:taxon-name-part> <tp:taxon-name-part taxon-name-part-type="species" reg="yuae">yuae</tp:taxon-name-part></tp:taxon-name></italic> sp. nov. by the wider aedeagus, 5.1 × longer than wide (Fig. <xref ref-type="fig" rid="F1">1C, D</xref>) (5.7 × longer than wide (Fig. <xref ref-type="fig" rid="F3">3C, D</xref>) in <italic><tp:taxon-name><tp:taxon-name-part taxon-name-part-type="genus" reg="Xanthogaleruca">X.</tp:taxon-name-part> <tp:taxon-name-part taxon-name-part-type="species" reg="yuae">yuae</tp:taxon-name-part></tp:taxon-name></italic> sp. nov.), lacking teeth from near apex to middle of primary endophallic sclerite (with teeth from near apex to middle of primary endophallic sclerite in <italic><tp:taxon-name><tp:taxon-name-part taxon-name-part-type="genus" reg="Xanthogaleruca">X.</tp:taxon-name-part> <tp:taxon-name-part taxon-name-part-type="species" reg="yuae">yuae</tp:taxon-name-part></tp:taxon-name></italic> sp. nov.), apex of tarsomere I of front legs uniform in both sexes (Fig. <xref ref-type="fig" rid="F2">2J, K</xref>) (broader in males of <italic><tp:taxon-name><tp:taxon-name-part taxon-name-part-type="genus" reg="Xanthogaleruca">X.</tp:taxon-name-part> <tp:taxon-name-part taxon-name-part-type="species" reg="yuae">yuae</tp:taxon-name-part></tp:taxon-name></italic> sp. nov. (Fig. <xref ref-type="fig" rid="F3">3I, J</xref>)), and short apical spur on mesotibia (Fig. <xref ref-type="fig" rid="F2">2I</xref>) (long apical spur on mesotibia in <italic><tp:taxon-name><tp:taxon-name-part taxon-name-part-type="genus" reg="Xanthogaleruca">X.</tp:taxon-name-part> <tp:taxon-name-part taxon-name-part-type="species" reg="yuae">yuae</tp:taxon-name-part></tp:taxon-name></italic> sp. nov. (Fig. <xref ref-type="fig" rid="F2">2K</xref>))</p><fig id="F2" position="float" orientation="portrait"><object-id xmlns:xlink="http://www.w3.org/1999/xlink" content-type="doi" xlink:type="simple">10.3897/zookeys.1039.64740.figure2</object-id><object-id xmlns:xlink="http://www.w3.org/1999/xlink" content-type="arpha" xlink:type="simple">3AB54187-3811-541E-8A08-2F264B98476B</object-id><label>Figure 2.</label><caption><p>Diagnostic characters of <italic><tp:taxon-name><tp:taxon-name-part taxon-name-part-type="genus" reg="Xanthogaleruca">Xanthogaleruca</tp:taxon-name-part> <tp:taxon-name-part taxon-name-part-type="species" reg="aenescens">aenescens</tp:taxon-name-part></tp:taxon-name></italic> (Fairmaire) <bold>A</bold> antenna, male <bold>B</bold> antenna, female <bold>C</bold> aedeagus, dorsal view <bold>D</bold> ditto, lateral view <bold>E</bold> gonocoxae <bold>F</bold> abdominal ventrite VIII <bold>G</bold> abdominal ventrite V, female <bold>H</bold> abdominal ventrite V, male <bold>I</bold> apex of tibia of middle leg, male <bold>J</bold> tarsi of front leg, male <bold>K</bold> tarsi of front leg, female <bold>L</bold> spermatheca.</p></caption><graphic xmlns:xlink="http://www.w3.org/1999/xlink" xlink:href="zookeys-1039-001-g002.jpg" position="float" orientation="portrait" xlink:type="simple" id="oo_545532.jpg"><uri content-type="original_file" xlink:type="simple">https://binary.pensoft.net/fig/545532</uri></graphic></fig></tp:treatment-sec><tp:treatment-sec sec-type="distribution" id="SECID0EHTAG"><title>Distribution.</title><p>Russia (Far East), Mongolia, North China (Gansu, Hebei, Henan, Hunan, Inner Mongolia, Jiangsu, Jilin, Shandong, Shanxi, Shaanxi; <xref ref-type="bibr" rid="B3">Beenen 2010</xref>; <xref ref-type="bibr" rid="B98">Yang et al. 2015</xref>); Korea (<xref ref-type="bibr" rid="B74">Park et al. 2015</xref>).</p></tp:treatment-sec><tp:treatment-sec><!--Section generated to contain objects referenced in tp:taxon-treatment.--><fig id="F3" position="float" orientation="portrait"><object-id xmlns:xlink="http://www.w3.org/1999/xlink" content-type="doi" xlink:type="simple">10.3897/zookeys.1039.64740.figure3</object-id><object-id xmlns:xlink="http://www.w3.org/1999/xlink" content-type="arpha" xlink:type="simple">0AD6F963-DA86-5453-BA8D-4BC56EBD708C</object-id><label>Figure 3.</label><caption><p>Diagnostic characters of <italic><tp:taxon-name><tp:taxon-name-part taxon-name-part-type="genus" reg="Xanthogaleruca">Xanthogaleruca</tp:taxon-name-part> <tp:taxon-name-part taxon-name-part-type="species" reg="yuae">yuae</tp:taxon-name-part></tp:taxon-name></italic> sp. nov. <bold>A</bold> antenna, male <bold>B</bold> antenna, female <bold>C</bold> aedeagus, dorsal view <bold>D</bold> ditto, lateral view <bold>E</bold> gonocoxae <bold>F</bold> abdominal ventrite VIII <bold>G</bold> abdominal ventrite V, female <bold>H</bold> abdominal ventrite V, male <bold>I</bold> tarsi of front leg, male <bold>J</bold> tarsi of front leg, female <bold>K</bold> apex of tibia of middle leg, male <bold>L</bold> spermatheca.</p></caption><graphic xmlns:xlink="http://www.w3.org/1999/xlink" xlink:href="zookeys-1039-001-g003.jpg" position="float" orientation="portrait" xlink:type="simple" id="oo_545533.jpg"><uri content-type="original_file" xlink:type="simple">https://binary.pensoft.net/fig/545533</uri></graphic></fig></tp:treatment-sec><ref-list><ref id="B17"><mixed-citation xmlns:xlink="http://www.w3.org/1999/xlink" xlink:type="simple"><person-group><name name-style="western"><surname>Fairmaire</surname><given-names>F</given-names></name></person-group> (<year>1887</year>) <article-title>Notes sur les coléoptères des environs de Pékin (1<sup>re</sup> partie).</article-title><source>Revue d’Entomologie</source><volume>6</volume>: <fpage>312</fpage>–<lpage>335</lpage>.</mixed-citation></ref><ref id="B87"><mixed-citation xmlns:xlink="http://www.w3.org/1999/xlink" xlink:type="simple"><person-group><name name-style="western"><surname>Weise</surname><given-names>J</given-names></name></person-group> (<year>1889</year>) <article-title><tp:taxon-name><tp:taxon-name-part taxon-name-part-type="class">Insecta</tp:taxon-name-part></tp:taxon-name>, a cl., G. N. Potanin in China et in Mongalia novissime lecta. IX. <tp:taxon-name><tp:taxon-name-part taxon-name-part-type="family">Chrysomelidae</tp:taxon-name-part></tp:taxon-name> et <tp:taxon-name><tp:taxon-name-part taxon-name-part-type="family">Coccinellidae</tp:taxon-name-part></tp:taxon-name>.</article-title><source>Horae Societatis Entomologicae Rossicae</source><volume>23</volume>: <fpage>560</fpage>–<lpage>653</lpage>. <ext-link xlink:type="simple" ext-link-type="uri" xlink:href="https://www.biodiversitylibrary.org/item/45834#page/614/mode/1up">https://www.biodiversitylibrary.org/item/45834#page/614/mode/1up</ext-link></mixed-citation></ref><ref id="B88"><mixed-citation xmlns:xlink="http://www.w3.org/1999/xlink" xlink:type="simple"><person-group><name name-style="western"><surname>Weise</surname><given-names>J</given-names></name></person-group> (<year>1896</year>) <article-title>Synonymische Bemerkungen über europäische Chrysomelinen.</article-title><source>Deutsche Entomologische Zeitschrift</source><volume>1896</volume>: <fpage>293</fpage>–<lpage>296</lpage>. <ext-link xlink:type="simple" ext-link-type="doi" xlink:href="10.1002/mmnd.48018960212">https://doi.org/10.1002/mmnd.48018960212</ext-link></mixed-citation></ref><ref id="B90"><mixed-citation xmlns:xlink="http://www.w3.org/1999/xlink" xlink:type="simple"><person-group><name name-style="western"><surname>Weise</surname><given-names>J</given-names></name></person-group> (<year>1924</year>) <source><tp:taxon-name><tp:taxon-name-part taxon-name-part-type="family">Chrysomelidae</tp:taxon-name-part></tp:taxon-name>: 13. <tp:taxon-name><tp:taxon-name-part taxon-name-part-type="subfamily">Galerucinae</tp:taxon-name-part></tp:taxon-name>. In: Schenkling S. (ed.): Coleopterorum Catalogus. Pars 78. W.</source><publisher-name>Junk</publisher-name>, <publisher-loc>Berlin</publisher-loc>, <size units="page">225 pp</size>.</mixed-citation></ref><ref id="B43"><mixed-citation xmlns:xlink="http://www.w3.org/1999/xlink" xlink:type="simple"><person-group><name name-style="western"><surname>Laboissière</surname><given-names>V</given-names></name></person-group> (<year>1926</year>) <article-title>Supplément au Catalogus Coleopterorum, pars 78 (<tp:taxon-name><tp:taxon-name-part taxon-name-part-type="subfamily">Galerucinae</tp:taxon-name-part></tp:taxon-name>), de J. Weise, précédé de remarques sur la classification des <tp:taxon-name><tp:taxon-name-part taxon-name-part-type="tribe">Galerucini</tp:taxon-name-part></tp:taxon-name>.</article-title><source>Encyclopédie Entomologique</source><volume>1</volume>: <fpage>33</fpage>–<lpage>62</lpage>.</mixed-citation></ref><ref id="B6"><mixed-citation xmlns:xlink="http://www.w3.org/1999/xlink" xlink:type="simple"><person-group><name name-style="western"><surname>Bezděk</surname><given-names>J</given-names></name></person-group> (<year>2003</year>) <article-title>Studies on asiatic <tp:taxon-name><tp:taxon-name-part taxon-name-part-type="genus">Apophylia</tp:taxon-name-part></tp:taxon-name>. Part 1: new synonyms, lectotype designations, redescriptions, descriptions of new species and notes (<tp:taxon-name><tp:taxon-name-part taxon-name-part-type="order">Coleoptera</tp:taxon-name-part></tp:taxon-name>: <tp:taxon-name><tp:taxon-name-part taxon-name-part-type="family">Chrysomelidae</tp:taxon-name-part></tp:taxon-name>: <tp:taxon-name><tp:taxon-name-part taxon-name-part-type="subfamily">Galerucinae</tp:taxon-name-part></tp:taxon-name>).</article-title><source>Genus</source><volume>14</volume>: <fpage>69</fpage>–<lpage>102</lpage>. <ext-link xlink:type="simple" ext-link-type="uri" xlink:href="http://www.cassidae.uni.wroc.pl/Apophylia%20africa5.pdf">http://www.cassidae.uni.wroc.pl/Apophylia%20africa5.pdf</ext-link></mixed-citation></ref><ref id="B47"><mixed-citation xmlns:xlink="http://www.w3.org/1999/xlink" xlink:type="simple"><person-group><name name-style="western"><surname>Laboissière</surname><given-names>V</given-names></name></person-group> (<year>1934</year>) <article-title><tp:taxon-name><tp:taxon-name-part taxon-name-part-type="subfamily">Galerucinae</tp:taxon-name-part></tp:taxon-name> de la faune française.</article-title><source>Annales de la Société Entomologique de France</source><volume>103</volume>: <fpage>1</fpage>–<lpage>108</lpage>.</mixed-citation></ref><ref id="B72"><mixed-citation xmlns:xlink="http://www.w3.org/1999/xlink" xlink:type="simple"><person-group><name name-style="western"><surname>Ogloblin</surname><given-names>DA</given-names></name></person-group> (<year>1936</year>) <source>Listoedy, <tp:taxon-name><tp:taxon-name-part taxon-name-part-type="subfamily">Galerucinae</tp:taxon-name-part></tp:taxon-name>, Fauna SSR. Nasekomye Zhestkokrylye, n. s. 8, 26 (1).</source><publisher-name>Moskva-Leningrad</publisher-name>, <publisher-loc>Izdatel’stvo Akademii Nauk SSSR</publisher-loc>, <size units="page">455 pp</size>.</mixed-citation></ref><ref id="B63"><mixed-citation xmlns:xlink="http://www.w3.org/1999/xlink" xlink:type="simple"><person-group><name name-style="western"><surname>Medvedev</surname><given-names>LN</given-names></name><name name-style="western"><surname>Voronova</surname><given-names>NV</given-names></name></person-group> (<year>1976</year>) <article-title>K faune listoedov (<tp:taxon-name><tp:taxon-name-part taxon-name-part-type="order">Coleoptera</tp:taxon-name-part></tp:taxon-name>, <tp:taxon-name><tp:taxon-name-part taxon-name-part-type="family">Chrysomelidae</tp:taxon-name-part></tp:taxon-name>) Mongolii.</article-title><source>Nasekomye Mongolii</source><volume>4</volume>: <fpage>222</fpage>–<lpage>236</lpage>.</mixed-citation></ref><ref id="B64"><mixed-citation xmlns:xlink="http://www.w3.org/1999/xlink" xlink:type="simple"><person-group><name name-style="western"><surname>Medvedev</surname><given-names>LN</given-names></name><name name-style="western"><surname>Zaytsev</surname><given-names>YM</given-names></name></person-group> (<year>1978</year>) <source>Lichinki Zhukov-listoedov Sibiri I Dalnego Vostoka.</source><publisher-name>Nauka</publisher-name>, <publisher-loc>Moskva</publisher-loc>, <size units="page">182 pp</size>.</mixed-citation></ref><ref id="B62"><mixed-citation xmlns:xlink="http://www.w3.org/1999/xlink" xlink:type="simple"><person-group><name name-style="western"><surname>Medvedev</surname><given-names>LN</given-names></name><name name-style="western"><surname>Roginskaya</surname><given-names>EY</given-names></name></person-group> (<year>1988</year>) <source>Catalogue of the Host Plants of USSR Leaf-Beetles.</source><publisher-name>AN SSSR</publisher-name>, <publisher-loc>Moscow</publisher-loc>, <size units="page">192 pp</size>.</mixed-citation></ref><ref id="B15"><mixed-citation xmlns:xlink="http://www.w3.org/1999/xlink" xlink:type="simple"><person-group><name name-style="western"><surname>Dubeshko</surname><given-names>LN</given-names></name><name name-style="western"><surname>Medvedev</surname><given-names>LN</given-names></name></person-group> (<year>1989</year>) <source>Ecology of Leaf Beetles of Siberia and Far East.</source><publisher-name>Izdatelstvo Irkutskogo Universiteta</publisher-name>, <publisher-loc>Irkutsk</publisher-loc>, <size units="page">224 pp</size>.</mixed-citation></ref><ref id="B54"><mixed-citation xmlns:xlink="http://www.w3.org/1999/xlink" xlink:type="simple"><person-group><name name-style="western"><surname>Li</surname><given-names>J-K</given-names></name></person-group> (<year>1992</year>) The <tp:taxon-name><tp:taxon-name-part taxon-name-part-type="order">Coleoptera</tp:taxon-name-part></tp:taxon-name> fauna of northeast China. Education Publishing House, Jilin, 2 + 6 + 205 pp. <ext-link xlink:type="simple" ext-link-type="uri" xlink:href="https://www.cabdirect.org/cabdirect/abstract/19941106780">https://www.cabdirect.org/cabdirect/abstract/19941106780</ext-link></mixed-citation></ref><ref id="B94"><mixed-citation xmlns:xlink="http://www.w3.org/1999/xlink" xlink:type="simple"><person-group><name name-style="western"><surname>Yang</surname><given-names>X-K</given-names></name></person-group> (<year>1992</year>) <article-title><tp:taxon-name><tp:taxon-name-part taxon-name-part-type="family">Chrysomelidae</tp:taxon-name-part></tp:taxon-name>, <tp:taxon-name><tp:taxon-name-part taxon-name-part-type="subfamily">Galerucinae</tp:taxon-name-part></tp:taxon-name>.</article-title> In: <person-group><name name-style="western"><surname>Peng</surname><given-names>J-W</given-names></name><name name-style="western"><surname>Liu</surname><given-names>Y-Q</given-names></name></person-group> (<role>Eds</role>) <issue-title>Iconography of forest insects in Hunan China.</issue-title><source>Academia Sinica &amp; Hunan Forestry Institute, Hunan</source>, <fpage>552</fpage>–<lpage>589</lpage>. [in Chinese]</mixed-citation></ref><ref id="B97"><mixed-citation xmlns:xlink="http://www.w3.org/1999/xlink" xlink:type="simple"><person-group><name name-style="western"><surname>Yang</surname><given-names>X-K</given-names></name><name name-style="western"><surname>Li</surname><given-names>W-Z</given-names></name><name name-style="western"><surname>Zhang</surname><given-names>B-Q</given-names></name><name name-style="western"><surname>Xiang</surname><given-names>Z-Q</given-names></name></person-group> (<year>1997</year>) <article-title><tp:taxon-name><tp:taxon-name-part taxon-name-part-type="order">Coleoptera</tp:taxon-name-part></tp:taxon-name>: <tp:taxon-name><tp:taxon-name-part taxon-name-part-type="family">Chrysomelidae</tp:taxon-name-part></tp:taxon-name>: <tp:taxon-name><tp:taxon-name-part taxon-name-part-type="subfamily">Galerucinae</tp:taxon-name-part></tp:taxon-name>.</article-title> In: <person-group><name name-style="western"><surname>Yang</surname><given-names>X-K</given-names></name></person-group> (<role>Ed.</role>) <issue-title>Insects of the Three Gorge Reservoir area of Yangtze river.</issue-title><source>Part 1. Chongqing Publishing House, Chongqing</source>, <fpage>863</fpage>–<lpage>904</lpage>.</mixed-citation></ref><ref id="B83"><mixed-citation xmlns:xlink="http://www.w3.org/1999/xlink" xlink:type="simple"><person-group><name name-style="western"><surname>Wang</surname><given-names>H-J</given-names></name><name name-style="western"><surname>Yang</surname><given-names>X-K</given-names></name></person-group> (<year>2006</year>) <source>Fauna of <tp:taxon-name><tp:taxon-name-part taxon-name-part-type="family">Chrysomelidae</tp:taxon-name-part></tp:taxon-name> of Gansu.</source><publisher-name>Gansu Science Technology Press</publisher-name>, <publisher-loc>Lanzhou</publisher-loc>, <size units="page">296 pp</size>.</mixed-citation></ref><ref id="B93"><mixed-citation xmlns:xlink="http://www.w3.org/1999/xlink" xlink:type="simple"><person-group><name name-style="western"><surname>Xue</surname><given-names>HJ</given-names></name><name name-style="western"><surname>Yang</surname><given-names>X-K</given-names></name></person-group> (<year>2010</year>) Species catalogue of <italic><tp:taxon-name><tp:taxon-name-part taxon-name-part-type="genus">Pyrrhalta</tp:taxon-name-part></tp:taxon-name></italic> Joannis (<tp:taxon-name><tp:taxon-name-part taxon-name-part-type="order">Coleoptera</tp:taxon-name-part></tp:taxon-name>: <tp:taxon-name><tp:taxon-name-part taxon-name-part-type="family">Chrysomelidae</tp:taxon-name-part></tp:taxon-name>: <tp:taxon-name><tp:taxon-name-part taxon-name-part-type="subfamily">Galerucinae</tp:taxon-name-part></tp:taxon-name>) of the world. Entomotaxonomia 32 (supplement): 119–136. <ext-link xlink:type="simple" ext-link-type="uri" xlink:href="https://www.cabdirect.org/cabdirect/abstract/20103331643">https://www.cabdirect.org/cabdirect/abstract/20103331643</ext-link></mixed-citation></ref><ref id="B71"><mixed-citation xmlns:xlink="http://www.w3.org/1999/xlink" xlink:type="simple"><person-group><name name-style="western"><surname>Nie</surname><given-names>RE</given-names></name><name name-style="western"><surname>Xue</surname><given-names>HJ</given-names></name><name name-style="western"><surname>Hua</surname><given-names>Y</given-names></name><name name-style="western"><surname>Yang</surname><given-names>X-K</given-names></name><name name-style="western"><surname>Vogler</surname><given-names>AP</given-names></name></person-group> (<year>2012</year>) <article-title>Distinct species or colour polymorphism? Life history, morphology and sequence data separate two <italic><tp:taxon-name><tp:taxon-name-part taxon-name-part-type="genus">Pyrrhalta</tp:taxon-name-part></tp:taxon-name></italic> elm beetles.</article-title><source>Systematics and Biodiversity</source><volume>10</volume>: <fpage>133</fpage>–<lpage>146</lpage>. <ext-link xlink:type="simple" ext-link-type="doi" xlink:href="10.1080/14772000.2012.687783">https://doi.org/10.1080/14772000.2012.687783</ext-link></mixed-citation></ref><ref id="B98"><mixed-citation xmlns:xlink="http://www.w3.org/1999/xlink" xlink:type="simple"><person-group><name name-style="western"><surname>Yang</surname><given-names>X</given-names></name><name name-style="western"><surname>Ge</surname><given-names>S</given-names></name><name name-style="western"><surname>Nie</surname><given-names>R</given-names></name><name name-style="western"><surname>Ruan</surname><given-names>Y</given-names></name><name name-style="western"><surname>Li</surname><given-names>W</given-names></name></person-group> (<year>2015</year>) <source>Chinese leaf beetles.</source><publisher-name>Science Press</publisher-name>, <publisher-loc>Beijing</publisher-loc>, <size units="page">507 pp</size>.</mixed-citation></ref><ref id="B92"><mixed-citation xmlns:xlink="http://www.w3.org/1999/xlink" xlink:type="simple"><person-group><name name-style="western"><surname>Wilcox</surname><given-names>JA</given-names></name></person-group> (<year>1971</year>) <source><tp:taxon-name><tp:taxon-name-part taxon-name-part-type="family">Chrysomelidae</tp:taxon-name-part></tp:taxon-name>: <tp:taxon-name><tp:taxon-name-part taxon-name-part-type="subfamily">Galerucinae</tp:taxon-name-part></tp:taxon-name> (<tp:taxon-name><tp:taxon-name-part taxon-name-part-type="tribe">Oidini</tp:taxon-name-part></tp:taxon-name>, <tp:taxon-name><tp:taxon-name-part taxon-name-part-type="tribe">Galerucini</tp:taxon-name-part></tp:taxon-name>, <tp:taxon-name><tp:taxon-name-part taxon-name-part-type="tribe">Metacyclini</tp:taxon-name-part></tp:taxon-name>, <tp:taxon-name><tp:taxon-name-part taxon-name-part-type="tribe">Sermylini</tp:taxon-name-part></tp:taxon-name>). In: Wilcox JA (Ed.) Coleopterorum Catalogus Supplementa. Pars 78 (1), (2<sup>nd</sup> edn.). W.</source><publisher-name>Junk</publisher-name>, <publisher-loc>‘s-Gravenhage</publisher-loc>, <size units="page">220 pp</size>.</mixed-citation></ref><ref id="B57"><mixed-citation xmlns:xlink="http://www.w3.org/1999/xlink" xlink:type="simple"><person-group><name name-style="western"><surname>Medvedev</surname><given-names>LN</given-names></name></person-group> (<year>1982</year>) <source>Leaf beetles of Mongolia. Identification key.</source><publisher-name>Nauka</publisher-name>, <publisher-loc>Moskva</publisher-loc>, <size units="page">303 pp</size>. [in Russian]</mixed-citation></ref><ref id="B58"><mixed-citation xmlns:xlink="http://www.w3.org/1999/xlink" xlink:type="simple"><person-group><name name-style="western"><surname>Medvedev</surname><given-names>LN</given-names></name></person-group> (<year>1992</year>) <article-title>105. Sem. <tp:taxon-name><tp:taxon-name-part taxon-name-part-type="superfamily">Chrysomeloidae</tp:taxon-name-part></tp:taxon-name> – Listoedy.</article-title> In: <person-group><name name-style="western"><surname>Ler</surname><given-names>PA</given-names></name></person-group> (<role>Ed.</role>) <issue-title>Opredelitel Nasekomykh Dalnego Vostoka SSSR v Shestikh Tomakh.</issue-title><source>Tom III Zhestkokrylye, ili zhuki. Chast’ 2. Nauka, Sankt Petersburg</source>, <fpage>533</fpage>–<lpage>602</lpage>.</mixed-citation></ref><ref id="B55"><mixed-citation xmlns:xlink="http://www.w3.org/1999/xlink" xlink:type="simple"><person-group><name name-style="western"><surname>Lopatin</surname><given-names>IK</given-names></name><name name-style="western"><surname>Aleksandrovich</surname><given-names>OR</given-names></name><name name-style="western"><surname>Konstantinov</surname><given-names>AS</given-names></name></person-group> (<year>2004</year>) <source>Check list of leaf-beetle <tp:taxon-name><tp:taxon-name-part taxon-name-part-type="family">Chrysomelidae</tp:taxon-name-part></tp:taxon-name> (<tp:taxon-name><tp:taxon-name-part taxon-name-part-type="order">Coleoptera</tp:taxon-name-part></tp:taxon-name>) of the eastern Europe and northern Asia.</source><publisher-name>Mantis</publisher-name>, <publisher-loc>Olsztyn</publisher-loc>, <size units="page">343 pp</size>.</mixed-citation></ref><ref id="B3"><mixed-citation xmlns:xlink="http://www.w3.org/1999/xlink" xlink:type="simple"><person-group><name name-style="western"><surname>Beenen</surname><given-names>R</given-names></name></person-group> (<year>2010</year>) <article-title><tp:taxon-name><tp:taxon-name-part taxon-name-part-type="subfamily">Galerucinae</tp:taxon-name-part></tp:taxon-name>.</article-title> In: <person-group><name name-style="western"><surname>Löbl</surname><given-names>I</given-names></name><name name-style="western"><surname>Smetana</surname><given-names>A</given-names></name></person-group> (<role>Eds</role>) <issue-title>Catalogue of Palaearctic Coleoptera (Vol.</issue-title><source>6). <tp:taxon-name><tp:taxon-name-part taxon-name-part-type="superfamily">Chrysomeloidea</tp:taxon-name-part></tp:taxon-name>. Apollo Books, Stenstrup</source>, <fpage>443</fpage>–<lpage>491</lpage>. <ext-link xlink:type="simple" ext-link-type="uri" xlink:href="https://www.cabdirect.org/cabdirect/abstract/20123189777">https://www.cabdirect.org/cabdirect/abstract/20123189777</ext-link></mixed-citation></ref><ref id="B74"><mixed-citation xmlns:xlink="http://www.w3.org/1999/xlink" xlink:type="simple"><person-group><name name-style="western"><surname>Park</surname><given-names>J</given-names></name><name name-style="western"><surname>Cha</surname><given-names>JY</given-names></name><name name-style="western"><surname>Choi</surname><given-names>IJ</given-names></name><name name-style="western"><surname>Park</surname><given-names>JK</given-names></name></person-group> (<year>2015</year>) <article-title>Note on the genus <italic><tp:taxon-name><tp:taxon-name-part taxon-name-part-type="genus">Xanthogaleruca</tp:taxon-name-part></tp:taxon-name></italic> (<tp:taxon-name><tp:taxon-name-part taxon-name-part-type="order">Coleoptera</tp:taxon-name-part></tp:taxon-name>: <tp:taxon-name><tp:taxon-name-part taxon-name-part-type="family">Chrysomelidae</tp:taxon-name-part></tp:taxon-name>: <tp:taxon-name><tp:taxon-name-part taxon-name-part-type="subfamily">Galerucinae</tp:taxon-name-part></tp:taxon-name>) in Korea, with a newly recorded species.</article-title><source>Journal of Asia-Pacific Biodiversity</source><volume>8</volume>: <fpage>388</fpage>–<lpage>389</lpage>. <ext-link xlink:type="simple" ext-link-type="doi" xlink:href="10.1016/j.japb.2015.09.005">https://doi.org/10.1016/j.japb.2015.09.005</ext-link></mixed-citation></ref></ref-list></tp:taxon-treatment>
