# Supplementary material for: Revision of the genera Xanthogaleruca Laboissière, 1932 and Pyrrhalta Joannis, 1865 (Coleoptera, Chrysomelidae, Galerucinae) of Taiwan, with type designation of Galerucella lineatipes Takei
Source: Zookeys. 2021 May 20;1039:1–108. doi: 10.3897/zookeys.1039.64740 (PMC8159918; doi:10.3897/zookeys.1039.64740)
Supplement: XML Treatment for Xanthogaleruca yuae [file zookeys.1039.64740-treatment3.xml]

<!DOCTYPE tp:taxon-treatment
  PUBLIC "-//TaxonX//DTD Taxonomic Treatment Publishing DTD v0 20100105//EN" "tax-treatment-NSO.dtd">
<tp:taxon-treatment xmlns:tp="http://www.plazi.org/taxpub"><tp:treatment-meta><kwd-group><label>Taxon classification</label><kwd><named-content xmlns:xlink="http://www.w3.org/1999/xlink" content-type="kingdom">Animalia</named-content></kwd><kwd><named-content xmlns:xlink="http://www.w3.org/1999/xlink" content-type="order">Coleoptera</named-content></kwd><kwd><named-content xmlns:xlink="http://www.w3.org/1999/xlink" content-type="family">Chrysomelidae</named-content></kwd></kwd-group><mixed-citation publication-type="journal"><person-group><name><surname>Lee</surname><given-names>Chi-Feng</given-names></name><name><surname>Bezděk</surname><given-names>Jan</given-names></name></person-group><article-title>Revision of the genera <italic><tp:taxon-name><tp:taxon-name-part taxon-name-part-type="genus" reg="Xanthogaleruca">Xanthogaleruca</tp:taxon-name-part></tp:taxon-name></italic> Laboissière, 1932 and <tp:taxon-name><tp:taxon-name-part taxon-name-part-type="genus" reg="Pyrrhalta">Pyrrhalta</tp:taxon-name-part></tp:taxon-name> Joannis, 1865 (<tp:taxon-name><tp:taxon-name-part taxon-name-part-type="order">Coleoptera</tp:taxon-name-part></tp:taxon-name>, <tp:taxon-name><tp:taxon-name-part taxon-name-part-type="family">Chrysomelidae</tp:taxon-name-part></tp:taxon-name>, <tp:taxon-name><tp:taxon-name-part taxon-name-part-type="subfamily">Galerucinae</tp:taxon-name-part></tp:taxon-name>) of Taiwan, with type designation of <italic><tp:taxon-name><tp:taxon-name-part taxon-name-part-type="genus" reg="Galerucella">Galerucella</tp:taxon-name-part> <tp:taxon-name-part taxon-name-part-type="species" reg="lineatipes">lineatipes</tp:taxon-name-part></tp:taxon-name></italic> Takei</article-title><source>Zookeys</source><day>20</day><month>5</month><year>2021</year><volume>1039</volume><fpage>1</fpage><lpage>108</lpage><pub-id pub-id-type="doi">10.3897/zookeys.1039.64740</pub-id></mixed-citation></tp:treatment-meta><tp:nomenclature><tp:taxon-name><object-id xmlns:xlink="http://www.w3.org/1999/xlink" content-type="arpha" xlink:type="simple">D788D1B7-95B8-5112-B429-F76DE59C6532</object-id>
            <tp:taxon-name-part taxon-name-part-type="genus" reg="Xanthogaleruca">Xanthogaleruca</tp:taxon-name-part>
            <tp:taxon-name-part taxon-name-part-type="species" reg="yuae">yuae</tp:taxon-name-part>
            <object-id xmlns:xlink="http://www.w3.org/1999/xlink" content-type="zoobank" xlink:type="simple">http://zoobank.org/791BC545-8352-4100-8818-9BDFD162AB08</object-id>
          </tp:taxon-name><tp:taxon-status xmlns:xlink="http://www.w3.org/1999/xlink" xlink:type="simple">sp. nov.</tp:taxon-status><xref ref-type="fig" rid="F1">Figs 1D–F</xref><xref ref-type="fig" rid="F3">, 3</xref><xref ref-type="fig" rid="F4">, 4</xref><tp:nomenclature-citation-list><tp:nomenclature-citation><tp:taxon-name>
                <tp:taxon-name-part taxon-name-part-type="genus" reg="Pyrrhalta">Pyrrhalta</tp:taxon-name-part> <tp:taxon-name-part taxon-name-part-type="species" reg="aenescens">aenescens</tp:taxon-name-part></tp:taxon-name><comment>: Kimoto, 1969: 28 (Taiwan); <xref ref-type="bibr" rid="B31">Kimoto 1986</xref>: 56 (additional records in Taiwan); <xref ref-type="bibr" rid="B39">Kimoto and Chu 1996</xref>: 55 (catalogue); <xref ref-type="bibr" rid="B42">Kimoto and Takizawa 1997</xref>: 300 (key), 373; <xref ref-type="bibr" rid="B3">Beenen 2010</xref>: 455 (catalogue); <xref ref-type="bibr" rid="B98">Yang et al. 2015</xref>: 115 (catalogue).</comment></tp:nomenclature-citation></tp:nomenclature-citation-list></tp:nomenclature><tp:treatment-sec sec-type="Types" id="SECID0EPWAG"><title>Types.</title><p><bold><italic>Holotype</italic></bold> ♂ (TARI), Taiwan. Taoyuan: Paling (巴陵), 27.V.2009 (reared from eggs), leg. M.-H. Tsou. <bold><italic>Paratypes</italic></bold>. 3♂, 6♀ (TARI), same data as holotype; 1♀ (TARI), same but with “25.V.2009”; 3♀ (TARI), same but with “26.V.2009”; 7♂, 8♀ (TARI), same but with “28.V.2009”; 37♂, 29♀ (TARI), same but with “29.V.2009”; 1♀ (TARI), same locality, 19.IV.2009, leg. S.-F. Yu; 1♀ (TARI), same locality, 19.VI.2010, leg. H.-J. Chen; Chiayi: 3♀ (TARI), Shounouryo (= Channaoliao, 樟腦寮), near Mt. Ari (阿里山), 14.XII.1937, leg. Y. Yano; 1♂ (TARI), Dokuritsuzan (= Tulishan, 獨立山), near Mt. Ari (阿里山), 14.XII.1937, leg. Y. Yano; Nantou: 2♂ (TARI), Lienhuachi (蓮華池), 23–26.V.1980, leg. K. S. Lin &amp; B. H. Chen; 1♂ (<named-content xmlns:xlink="http://www.w3.org/1999/xlink" content-type="dwc:institutional_code" xlink:type="simple">KMNH</named-content>), Meiyuan (眉原), 21.V.198?, leg. C.-K. Yu (S. Osawa’s Coll.), determined as <italic><tp:taxon-name><tp:taxon-name-part taxon-name-part-type="genus" reg="Pyrrhalta">P.</tp:taxon-name-part> <tp:taxon-name-part taxon-name-part-type="species" reg="aenescens">aenescens</tp:taxon-name-part></tp:taxon-name></italic> by Kimoto, 1986; Taitung: 1♂ (TARI), Hsinwu (新武), 25.III.2013, leg. C.-L. Lee; 2♀ (TARI), Wulu (霧鹿), 29.III.2011, leg. C.-F. Lee; Taoyuan: 1♀ (TARI), Suleng (四稜), 9.IV.2016, leg. Y.-L. Lin; 1♀ (TARI), Tungyanshan (東眼山), 12.IV.2007, leg. S.-F. Yu.</p></tp:treatment-sec><tp:treatment-sec sec-type="diagnosis" id="SECID0ENXAG"><title>Diagnosis.</title><p>Body flattened. Pronotum with three large black spots, one in middle, two laterally. Elytra metallic green</p></tp:treatment-sec><tp:treatment-sec sec-type="description" id="SECID0ESXAG"><title>Description.</title><p>Length 7.9–8.8 mm, width 3.3–3.8 mm. Body color (Fig. <xref ref-type="fig" rid="F1">1D–F</xref>) yellowish brown; vertex with one rounded black spot at middle, antennae blackish brown but ventral discs of antennomeres IV–VI brown; pronotum with three large black spots, one spot at center, from apical 1/4 to basal 1/4, apically broadened, two spots laterally; scutellum black; elytra metallic green. Eyes relatively large, interocular space 2.33–2.45 × diameter of eye. Antennae filiform in males (Fig. <xref ref-type="fig" rid="F3">3A</xref>), length ratios of antennomeres I–XI 1.0: 0.5: 0.6: 0.8: 0.8: 0.7: 0.7: 0.6: 0.6: 0.6: 0.7, length to width ratios of antennomeres I–XI 3.1: 2.1: 2.5: 2.9: 3.1: 2.9: 3.0: 2.6: 2.8: 2.7: 3.4; similar in females (Fig. <xref ref-type="fig" rid="F3">3B</xref>), length ratios of antennomeres I–XI 1.0: 0.4: 0.6: 0.7: 0.7: 0.7: 0.7: 0.6: 0.6: 0.6: 0.8, length to width ratios of antennomeres I–XI 3.4: 1.9: 2.5: 3.0: 2.8: 2.8: 2.8: 2.6: 2.6: 2.5: 3.4. Pronotum and elytra dorso-ventrally depressed. Pronotum 1.9–2.0 × wider than long, disc smooth, with dense coarse punctures and short pubescence, with lateral depressions; lateral margins moderately rounded, apical margin slightly concave, basal margin straight. Elytra elongate, parallel-sided, 1.7–1.8 × longer than wide; disc smooth, with dense, fine punctures and short pubescence, with three indistinct longitudinal ridges, two near suture, one from humerus. Apical spur of tibia of middle leg elongate in males (Fig. <xref ref-type="fig" rid="F3">3K</xref>); tarsomeres I of front and middle legs apically broadened in males (Fig. <xref ref-type="fig" rid="F3">3I</xref>), less broadened in females (Fig. <xref ref-type="fig" rid="F3">3J</xref>). Aedeagus (Fig. <xref ref-type="fig" rid="F3">3C, D</xref>) slender in dorsal view, 5.8 × longer than wide, sides asymmetric, gradually broadened from apex to apical 1/4, slightly narrowed at middle, apex broadly rounded; moderately curved near base in lateral view, moderately broadened from apex to middle, apex narrowly rounded; ostium covered by a more or less sclerotized membrane; primary endophallic sclerite long, 0.7 × as long as aedeagus, with four apical teeth, and an additional longitudinal row of erect teeth from near apex to base, becoming smaller towards apex, one short sclerite connected with base, apex with one short tooth. Gonocoxae (Fig. <xref ref-type="fig" rid="F3">3E</xref>) transverse, both gonocoxae combined from basal connection, with a number of short setae along apical margin. Ventrite VIII (Fig. <xref ref-type="fig" rid="F3">3F</xref>) extremely transverse; disc with dense, short setae along apical margin; spiculum extremely short. Receptacle of spermatheca (Fig. <xref ref-type="fig" rid="F3">3L</xref>) very swollen; pump short and strongly curved; sclerotized proximal spermathecal duct wide and short. Apical margin of abdominal ventrite V with angular depression at middle in males, followed by shallow notch (Fig. <xref ref-type="fig" rid="F3">3H</xref>); represented by a semi-circular depression in females (Fig. <xref ref-type="fig" rid="F3">3G</xref>).</p><fig id="F3" position="float" orientation="portrait"><object-id xmlns:xlink="http://www.w3.org/1999/xlink" content-type="doi" xlink:type="simple">10.3897/zookeys.1039.64740.figure3</object-id><object-id xmlns:xlink="http://www.w3.org/1999/xlink" content-type="arpha" xlink:type="simple">0AD6F963-DA86-5453-BA8D-4BC56EBD708C</object-id><label>Figure 3.</label><caption><p>Diagnostic characters of <italic><tp:taxon-name><tp:taxon-name-part taxon-name-part-type="genus" reg="Xanthogaleruca">Xanthogaleruca</tp:taxon-name-part> <tp:taxon-name-part taxon-name-part-type="species" reg="yuae">yuae</tp:taxon-name-part></tp:taxon-name></italic> sp. nov. <bold>A</bold> antenna, male <bold>B</bold> antenna, female <bold>C</bold> aedeagus, dorsal view <bold>D</bold> ditto, lateral view <bold>E</bold> gonocoxae <bold>F</bold> abdominal ventrite VIII <bold>G</bold> abdominal ventrite V, female <bold>H</bold> abdominal ventrite V, male <bold>I</bold> tarsi of front leg, male <bold>J</bold> tarsi of front leg, female <bold>K</bold> apex of tibia of middle leg, male <bold>L</bold> spermatheca.</p></caption><graphic xmlns:xlink="http://www.w3.org/1999/xlink" xlink:href="zookeys-1039-001-g003.jpg" position="float" orientation="portrait" xlink:type="simple" id="oo_545533.jpg"><uri content-type="original_file" xlink:type="simple">https://binary.pensoft.net/fig/545533</uri></graphic></fig></tp:treatment-sec><tp:treatment-sec sec-type="remarks" id="SECID0EY1AG"><title>Remarks.</title><p>Adults of <italic><tp:taxon-name><tp:taxon-name-part taxon-name-part-type="genus" reg="Xanthogaleruca">X.</tp:taxon-name-part> <tp:taxon-name-part taxon-name-part-type="species" reg="yuae">yuae</tp:taxon-name-part></tp:taxon-name></italic> sp. nov. and <italic><tp:taxon-name><tp:taxon-name-part taxon-name-part-type="genus" reg="Xanthogaleruca">X.</tp:taxon-name-part> <tp:taxon-name-part taxon-name-part-type="species" reg="aenescens">aenescens</tp:taxon-name-part></tp:taxon-name></italic> may be separated from those of other species in the genus by their entirely green elytra, presence of three black spots on the pronotum, and elytra with fine and dense punctures. <italic><tp:taxon-name><tp:taxon-name-part taxon-name-part-type="genus" reg="Xanthogaleruca">Xanthogaleruca</tp:taxon-name-part> <tp:taxon-name-part taxon-name-part-type="species" reg="yuae">yuae</tp:taxon-name-part></tp:taxon-name></italic> sp. nov. differs from <italic><tp:taxon-name><tp:taxon-name-part taxon-name-part-type="genus" reg="Xanthogaleruca">X.</tp:taxon-name-part> <tp:taxon-name-part taxon-name-part-type="species" reg="aenescens">aenescens</tp:taxon-name-part></tp:taxon-name></italic> in having a narrower aedeagus, 5.7 × longer than wide (Fig. <xref ref-type="fig" rid="F3">3C, D</xref>) (broader aedeagus (Fig. <xref ref-type="fig" rid="F2">2C, D</xref>), 5.1 × longer than wide in <italic><tp:taxon-name><tp:taxon-name-part taxon-name-part-type="genus" reg="Xanthogaleruca">X.</tp:taxon-name-part> <tp:taxon-name-part taxon-name-part-type="species" reg="aenescens">aenescens</tp:taxon-name-part></tp:taxon-name></italic>), teeth from near apex to middle of primary endophallic sclerite (lacking teeth from near apex to middle of primary endophallic sclerite in <italic><tp:taxon-name><tp:taxon-name-part taxon-name-part-type="genus" reg="Xanthogaleruca">X.</tp:taxon-name-part> <tp:taxon-name-part taxon-name-part-type="species" reg="aenescens">aenescens</tp:taxon-name-part></tp:taxon-name></italic>), apex of tarsomere I of front legs broader in males than females (Fig. <xref ref-type="fig" rid="F3">3I, J</xref>) (apex of tarsomere I of front legs uniform in both sexes of <italic><tp:taxon-name><tp:taxon-name-part taxon-name-part-type="genus" reg="Xanthogaleruca">X.</tp:taxon-name-part> <tp:taxon-name-part taxon-name-part-type="species" reg="aenescens">aenescens</tp:taxon-name-part></tp:taxon-name></italic> (Fig. <xref ref-type="fig" rid="F2">2J, K</xref>)), and long apical spur on mesotibia (Fig. <xref ref-type="fig" rid="F3">3K</xref>) (short apical spur on mesotibia in <italic><tp:taxon-name><tp:taxon-name-part taxon-name-part-type="genus" reg="Xanthogaleruca">X.</tp:taxon-name-part> <tp:taxon-name-part taxon-name-part-type="species" reg="aenescens">aenescens</tp:taxon-name-part></tp:taxon-name></italic> (Fig. <xref ref-type="fig" rid="F3">3I</xref>)). This new species was misidentified as <italic><tp:taxon-name><tp:taxon-name-part taxon-name-part-type="genus" reg="Xanthogaleruca">Xanthogaleruca</tp:taxon-name-part> <tp:taxon-name-part taxon-name-part-type="species" reg="aenescens">aenescens</tp:taxon-name-part></tp:taxon-name></italic> by <xref ref-type="bibr" rid="B25">Kimoto (1969</xref>, <xref ref-type="bibr" rid="B31">1986</xref>).</p></tp:treatment-sec><tp:treatment-sec sec-type="host" id="SECID0EB6AG"><title>Host plants.</title><p>Larvae and adults feed on leaves of <italic><tp:taxon-name><tp:taxon-name-part taxon-name-part-type="genus" reg="Zelkova">Zelkova</tp:taxon-name-part> <tp:taxon-name-part taxon-name-part-type="species" reg="serrata">serrata</tp:taxon-name-part></tp:taxon-name></italic> (Thunb.) Makino (<tp:taxon-name><tp:taxon-name-part taxon-name-part-type="family">Ulmaceae</tp:taxon-name-part></tp:taxon-name>) (present study).</p></tp:treatment-sec><tp:treatment-sec sec-type="biology" id="SECID0EX6AG"><title>Biology.</title><p><italic><tp:taxon-name><tp:taxon-name-part taxon-name-part-type="genus" reg="Xanthogaleruca">Xanthogaleruca</tp:taxon-name-part> <tp:taxon-name-part taxon-name-part-type="species" reg="yuae">yuae</tp:taxon-name-part></tp:taxon-name></italic> sp. nov. populations are presumed to be univoltine. The following life cycle information is based on our (<abbrev xmlns:xlink="http://www.w3.org/1999/xlink" xlink:title="Taiwan Chrysomelid Research Team" xlink:type="simple">TCRT</abbrev>) observations made by Mr Mei-Hua Tsou (Lee and Cheng 2010). Females began to deposit an average of 10–20 eggs in two rows of a single egg mass on the undersides of leaves (Fig. <xref ref-type="fig" rid="F4">4A</xref>) during 22 April 2009. Larvae hatched in 7–8 days. Larvae fed on one side of leaves and left only one layer of tissue at the surface (Fig. <xref ref-type="fig" rid="F4">4B, C</xref>). The larval duration was 15–21 days. mature larvae (Fig. <xref ref-type="fig" rid="F4">4D</xref>) expelled an adhesive from the anus, then pupated on the undersides of leaves. Duration of the pupal stage was 8–13 days (Fig. <xref ref-type="fig" rid="F4">4E</xref>). adults were active during spring (Fig. <xref ref-type="fig" rid="F4">4F</xref>).</p><fig id="F4" position="float" orientation="portrait"><object-id xmlns:xlink="http://www.w3.org/1999/xlink" content-type="doi" xlink:type="simple">10.3897/zookeys.1039.64740.figure4</object-id><object-id xmlns:xlink="http://www.w3.org/1999/xlink" content-type="arpha" xlink:type="simple">977AB95D-723B-5590-8ABB-45D30AF33AF5</object-id><label>Figure 4.</label><caption><p>Field photographs of <italic><tp:taxon-name><tp:taxon-name-part taxon-name-part-type="genus" reg="Xanthogaleruca">Xanthogaleruca</tp:taxon-name-part> <tp:taxon-name-part taxon-name-part-type="species" reg="yuae">yuae</tp:taxon-name-part></tp:taxon-name></italic> sp. nov. on host plant <bold>A</bold> egg masses <bold>B</bold> early instar larva <bold>C</bold> mature larvae <bold>D</bold> single mature larva <bold>E</bold> pupa and prepupa <bold>F</bold> adult.</p></caption><graphic xmlns:xlink="http://www.w3.org/1999/xlink" xlink:href="zookeys-1039-001-g004.jpg" position="float" orientation="portrait" xlink:type="simple" id="oo_545534.jpg"><uri content-type="original_file" xlink:type="simple">https://binary.pensoft.net/fig/545534</uri></graphic></fig></tp:treatment-sec><tp:treatment-sec sec-type="distribution" id="SECID0EACBG"><title>Distribution.</title><p>Widespread in lowlands of Taiwan.</p></tp:treatment-sec><tp:treatment-sec sec-type="etymology" id="SECID0EFCBG"><title>Etymology.</title><p>Dedicated to Mrs Su-Fang Yu who was the first member of <abbrev xmlns:xlink="http://www.w3.org/1999/xlink" xlink:title="Taiwan Chrysomelid Research Team" xlink:type="simple">TCRT</abbrev> to collect specimens of this new species and rear them successfully from eggs to adults.</p></tp:treatment-sec><tp:treatment-sec><!--Section generated to contain objects referenced in tp:taxon-treatment.--><fig id="F1" position="float" orientation="portrait"><object-id xmlns:xlink="http://www.w3.org/1999/xlink" content-type="doi" xlink:type="simple">10.3897/zookeys.1039.64740.figure1</object-id><object-id xmlns:xlink="http://www.w3.org/1999/xlink" content-type="arpha" xlink:type="simple">263AA65B-168A-550C-B3CB-12E0C82E93CC</object-id><label>Figure 1.</label><caption><p>Habitus of <italic><tp:taxon-name><tp:taxon-name-part taxon-name-part-type="genus" reg="Xanthogaleruca">Xanthogaleruca</tp:taxon-name-part> <tp:taxon-name-part taxon-name-part-type="species" reg="aenescens">aenescens</tp:taxon-name-part></tp:taxon-name></italic> (Fairmaire) and <italic><tp:taxon-name><tp:taxon-name-part taxon-name-part-type="genus" reg="Xanthogaleruca">X.</tp:taxon-name-part> <tp:taxon-name-part taxon-name-part-type="species" reg="yuae">yuae</tp:taxon-name-part></tp:taxon-name></italic> sp. nov. <bold>A</bold><italic><tp:taxon-name><tp:taxon-name-part taxon-name-part-type="genus" reg="Xanthogaleruca">X.</tp:taxon-name-part> <tp:taxon-name-part taxon-name-part-type="species" reg="aenescens">aenescens</tp:taxon-name-part></tp:taxon-name></italic>, female, dorsal view <bold>B</bold> ditto, ventral view <bold>C</bold> ditto, lateral view <bold>D</bold><italic><tp:taxon-name><tp:taxon-name-part taxon-name-part-type="genus" reg="Xanthogaleruca">X.</tp:taxon-name-part> <tp:taxon-name-part taxon-name-part-type="species" reg="yuae">yuae</tp:taxon-name-part></tp:taxon-name></italic> sp. nov., female, dorsal view <bold>E</bold> ditto, ventral view <bold>F</bold> ditto, lateral view.</p></caption><graphic xmlns:xlink="http://www.w3.org/1999/xlink" xlink:href="zookeys-1039-001-g001.jpg" position="float" orientation="portrait" xlink:type="simple" id="oo_545531.jpg"><uri content-type="original_file" xlink:type="simple">https://binary.pensoft.net/fig/545531</uri></graphic></fig><fig id="F2" position="float" orientation="portrait"><object-id xmlns:xlink="http://www.w3.org/1999/xlink" content-type="doi" xlink:type="simple">10.3897/zookeys.1039.64740.figure2</object-id><object-id xmlns:xlink="http://www.w3.org/1999/xlink" content-type="arpha" xlink:type="simple">3AB54187-3811-541E-8A08-2F264B98476B</object-id><label>Figure 2.</label><caption><p>Diagnostic characters of <italic><tp:taxon-name><tp:taxon-name-part taxon-name-part-type="genus" reg="Xanthogaleruca">Xanthogaleruca</tp:taxon-name-part> <tp:taxon-name-part taxon-name-part-type="species" reg="aenescens">aenescens</tp:taxon-name-part></tp:taxon-name></italic> (Fairmaire) <bold>A</bold> antenna, male <bold>B</bold> antenna, female <bold>C</bold> aedeagus, dorsal view <bold>D</bold> ditto, lateral view <bold>E</bold> gonocoxae <bold>F</bold> abdominal ventrite VIII <bold>G</bold> abdominal ventrite V, female <bold>H</bold> abdominal ventrite V, male <bold>I</bold> apex of tibia of middle leg, male <bold>J</bold> tarsi of front leg, male <bold>K</bold> tarsi of front leg, female <bold>L</bold> spermatheca.</p></caption><graphic xmlns:xlink="http://www.w3.org/1999/xlink" xlink:href="zookeys-1039-001-g002.jpg" position="float" orientation="portrait" xlink:type="simple" id="oo_545532.jpg"><uri content-type="original_file" xlink:type="simple">https://binary.pensoft.net/fig/545532</uri></graphic></fig></tp:treatment-sec><ref-list><ref id="B31"><mixed-citation xmlns:xlink="http://www.w3.org/1999/xlink" xlink:type="simple"><person-group><name name-style="western"><surname>Kimoto</surname><given-names>S</given-names></name></person-group> (<year>1986</year>) <article-title>The <tp:taxon-name><tp:taxon-name-part taxon-name-part-type="family">Chrysomelidae</tp:taxon-name-part></tp:taxon-name> (<tp:taxon-name><tp:taxon-name-part taxon-name-part-type="class">Insecta</tp:taxon-name-part></tp:taxon-name>: <tp:taxon-name><tp:taxon-name-part taxon-name-part-type="order">Coleoptera</tp:taxon-name-part></tp:taxon-name>) collected by the Nagoya University Scientific Expedition to Taiwan in 1984.</article-title><source>Kurume University Journal</source><volume>35</volume>: <fpage>53</fpage>–<lpage>62</lpage>.</mixed-citation></ref><ref id="B39"><mixed-citation xmlns:xlink="http://www.w3.org/1999/xlink" xlink:type="simple"><person-group><name name-style="western"><surname>Kimoto</surname><given-names>S</given-names></name><name name-style="western"><surname>Chu</surname><given-names>Y-I</given-names></name></person-group> (<year>1996</year>) <article-title>Systematic catalog of <tp:taxon-name><tp:taxon-name-part taxon-name-part-type="family">Chrysomelidae</tp:taxon-name-part></tp:taxon-name> of Taiwan (<tp:taxon-name><tp:taxon-name-part taxon-name-part-type="class">Insecta</tp:taxon-name-part></tp:taxon-name>: <tp:taxon-name><tp:taxon-name-part taxon-name-part-type="order">Coleoptera</tp:taxon-name-part></tp:taxon-name>).</article-title><source>Bulletin of the Institute of Comparative Studies of International Cultures and Societies</source><volume>16</volume>: <fpage>1</fpage>–<lpage>152</lpage>.</mixed-citation></ref><ref id="B42"><mixed-citation xmlns:xlink="http://www.w3.org/1999/xlink" xlink:type="simple"><person-group><name name-style="western"><surname>Kimoto</surname><given-names>S</given-names></name><name name-style="western"><surname>Takizawa</surname><given-names>H</given-names></name></person-group> (<year>1997</year>) <source>Leaf beetles (<tp:taxon-name><tp:taxon-name-part taxon-name-part-type="family">Chrysomelidae</tp:taxon-name-part></tp:taxon-name>) of Taiwan.</source><publisher-name>Tokai University Press</publisher-name>, <publisher-loc>Tokyo</publisher-loc>, <size units="page">581 pp</size>.</mixed-citation></ref><ref id="B3"><mixed-citation xmlns:xlink="http://www.w3.org/1999/xlink" xlink:type="simple"><person-group><name name-style="western"><surname>Beenen</surname><given-names>R</given-names></name></person-group> (<year>2010</year>) <article-title><tp:taxon-name><tp:taxon-name-part taxon-name-part-type="subfamily">Galerucinae</tp:taxon-name-part></tp:taxon-name>.</article-title> In: <person-group><name name-style="western"><surname>Löbl</surname><given-names>I</given-names></name><name name-style="western"><surname>Smetana</surname><given-names>A</given-names></name></person-group> (<role>Eds</role>) <issue-title>Catalogue of Palaearctic Coleoptera (Vol.</issue-title><source>6). <tp:taxon-name><tp:taxon-name-part taxon-name-part-type="superfamily">Chrysomeloidea</tp:taxon-name-part></tp:taxon-name>. Apollo Books, Stenstrup</source>, <fpage>443</fpage>–<lpage>491</lpage>. <ext-link xlink:type="simple" ext-link-type="uri" xlink:href="https://www.cabdirect.org/cabdirect/abstract/20123189777">https://www.cabdirect.org/cabdirect/abstract/20123189777</ext-link></mixed-citation></ref><ref id="B98"><mixed-citation xmlns:xlink="http://www.w3.org/1999/xlink" xlink:type="simple"><person-group><name name-style="western"><surname>Yang</surname><given-names>X</given-names></name><name name-style="western"><surname>Ge</surname><given-names>S</given-names></name><name name-style="western"><surname>Nie</surname><given-names>R</given-names></name><name name-style="western"><surname>Ruan</surname><given-names>Y</given-names></name><name name-style="western"><surname>Li</surname><given-names>W</given-names></name></person-group> (<year>2015</year>) <source>Chinese leaf beetles.</source><publisher-name>Science Press</publisher-name>, <publisher-loc>Beijing</publisher-loc>, <size units="page">507 pp</size>.</mixed-citation></ref><ref id="B25"><mixed-citation xmlns:xlink="http://www.w3.org/1999/xlink" xlink:type="simple"><person-group><name name-style="western"><surname>Kimoto</surname><given-names>S</given-names></name></person-group> (<year>1969</year>) <article-title>Notes on the <tp:taxon-name><tp:taxon-name-part taxon-name-part-type="family">Chrysomelidae</tp:taxon-name-part></tp:taxon-name> from Taiwan, II.</article-title><source>Esakia</source><volume>7</volume>: <fpage>1</fpage>–<lpage>68</lpage>. <ext-link xlink:type="simple" ext-link-type="uri" xlink:href="https://catalog.lib.kyushu-u.ac.jp/opac_detail_md/?lang=0%26amode=MD100000%26bibid=2358">https://catalog.lib.kyushu-u.ac.jp/opac_detail_md/?lang=0&amp;amode=MD100000&amp;bibid=2358</ext-link></mixed-citation></ref></ref-list></tp:taxon-treatment>
