# Supplementary material for: Revision of the genera Xanthogaleruca Laboissière, 1932 and Pyrrhalta Joannis, 1865 (Coleoptera, Chrysomelidae, Galerucinae) of Taiwan, with type designation of Galerucella lineatipes Takei
Source: Zookeys. 2021 May 20;1039:1–108. doi: 10.3897/zookeys.1039.64740 (PMC8159918; doi:10.3897/zookeys.1039.64740)
Supplement: XML Treatment for Pyrrhalta [file zookeys.1039.64740-treatment4.xml]

<!DOCTYPE tp:taxon-treatment
  PUBLIC "-//TaxonX//DTD Taxonomic Treatment Publishing DTD v0 20100105//EN" "tax-treatment-NSO.dtd">
<tp:taxon-treatment xmlns:tp="http://www.plazi.org/taxpub"><tp:treatment-meta><kwd-group><label>Taxon classification</label><kwd><named-content xmlns:xlink="http://www.w3.org/1999/xlink" content-type="kingdom">Animalia</named-content></kwd><kwd><named-content xmlns:xlink="http://www.w3.org/1999/xlink" content-type="order">Coleoptera</named-content></kwd><kwd><named-content xmlns:xlink="http://www.w3.org/1999/xlink" content-type="family">Chrysomelidae</named-content></kwd></kwd-group><mixed-citation publication-type="journal"><person-group><name><surname>Lee</surname><given-names>Chi-Feng</given-names></name><name><surname>Bezděk</surname><given-names>Jan</given-names></name></person-group><article-title>Revision of the genera <italic><tp:taxon-name><tp:taxon-name-part taxon-name-part-type="genus" reg="Xanthogaleruca">Xanthogaleruca</tp:taxon-name-part></tp:taxon-name></italic> Laboissière, 1932 and <tp:taxon-name><tp:taxon-name-part taxon-name-part-type="genus" reg="Pyrrhalta">Pyrrhalta</tp:taxon-name-part></tp:taxon-name> Joannis, 1865 (<tp:taxon-name><tp:taxon-name-part taxon-name-part-type="order">Coleoptera</tp:taxon-name-part></tp:taxon-name>, <tp:taxon-name><tp:taxon-name-part taxon-name-part-type="family">Chrysomelidae</tp:taxon-name-part></tp:taxon-name>, <tp:taxon-name><tp:taxon-name-part taxon-name-part-type="subfamily">Galerucinae</tp:taxon-name-part></tp:taxon-name>) of Taiwan, with type designation of <italic><tp:taxon-name><tp:taxon-name-part taxon-name-part-type="genus" reg="Galerucella">Galerucella</tp:taxon-name-part> <tp:taxon-name-part taxon-name-part-type="species" reg="lineatipes">lineatipes</tp:taxon-name-part></tp:taxon-name></italic> Takei</article-title><source>Zookeys</source><day>20</day><month>5</month><year>2021</year><volume>1039</volume><fpage>1</fpage><lpage>108</lpage><pub-id pub-id-type="doi">10.3897/zookeys.1039.64740</pub-id></mixed-citation></tp:treatment-meta><tp:nomenclature><tp:taxon-name><object-id xmlns:xlink="http://www.w3.org/1999/xlink" content-type="arpha" xlink:type="simple">B4C6B0FA-AA31-5D52-8143-009C74BA2AD3</object-id>
            <tp:taxon-name-part taxon-name-part-type="genus" reg="Pyrrhalta">Pyrrhalta</tp:taxon-name-part>
          </tp:taxon-name><tp:taxon-authority>Joannis, 1865</tp:taxon-authority><tp:nomenclature-citation-list><tp:nomenclature-citation><tp:taxon-name>
                <tp:taxon-name-part taxon-name-part-type="genus" reg="Pyrrhalta">Pyrrhalta</tp:taxon-name-part>
              </tp:taxon-name><comment>Joannis, 1865: 82 (type species: <tp:taxon-name><tp:taxon-name-part taxon-name-part-type="genus" reg="Galeruca">Galeruca</tp:taxon-name-part> <tp:taxon-name-part taxon-name-part-type="species" reg="vibruni">vibruni</tp:taxon-name-part></tp:taxon-name> Paykull, 1799).</comment></tp:nomenclature-citation><tp:nomenclature-citation><tp:taxon-name>
                <tp:taxon-name-part taxon-name-part-type="genus" reg="Galerucella">Galerucella</tp:taxon-name-part> (<tp:taxon-name-part taxon-name-part-type="subgenus" reg="Pyrrhalta">Pyrrhalta</tp:taxon-name-part>)</tp:taxon-name><comment>: Weise, 1886: 621; <xref ref-type="bibr" rid="B76">Reitter 1913</xref>: 138; <xref ref-type="bibr" rid="B72">Ogloblin 1936</xref>: 97.</comment></tp:nomenclature-citation><tp:nomenclature-citation><tp:taxon-name>
                <tp:taxon-name-part taxon-name-part-type="genus" reg="Galeruca">Galeruca</tp:taxon-name-part> (<tp:taxon-name-part taxon-name-part-type="subgenus" reg="Pyrrhalta">Pyrrhalta</tp:taxon-name-part>)</tp:taxon-name><comment>: Seidlitz, 1891: 705.</comment></tp:nomenclature-citation><tp:nomenclature-citation><tp:taxon-name>
                <tp:taxon-name-part taxon-name-part-type="genus" reg="Decoomanius">Decoomanius</tp:taxon-name-part>
              </tp:taxon-name><comment>Laboissière, 1927: 55 (type species: <tp:taxon-name><tp:taxon-name-part taxon-name-part-type="genus" reg="Decoomanius">Decoomanius</tp:taxon-name-part> <tp:taxon-name-part taxon-name-part-type="species" reg="limbatus">limbatus</tp:taxon-name-part></tp:taxon-name> Laboissière, 1927; by monotypy). Synonymized by <xref ref-type="bibr" rid="B34">Kimoto 1989b</xref>: 18.</comment></tp:nomenclature-citation><tp:nomenclature-citation><tp:taxon-name>
                <tp:taxon-name-part taxon-name-part-type="genus" reg="Chapalia">Chapalia</tp:taxon-name-part>
              </tp:taxon-name><comment>Laboissière, 1929: 269 (type species: <tp:taxon-name><tp:taxon-name-part taxon-name-part-type="genus" reg="Chapalia">Chapalia</tp:taxon-name-part> <tp:taxon-name-part taxon-name-part-type="species" reg="jeanvoinei">jeanvoinei</tp:taxon-name-part></tp:taxon-name> Laboissière, 1929; by monotypy). Synonymized by <xref ref-type="bibr" rid="B34">Kimoto 1989b</xref>: 18.</comment></tp:nomenclature-citation><tp:nomenclature-citation><tp:taxon-name>
                <tp:taxon-name-part taxon-name-part-type="genus" reg="Lochmaea">Lochmaea</tp:taxon-name-part> (<tp:taxon-name-part taxon-name-part-type="subgenus" reg="Tricholochmaea">Tricholochmaea</tp:taxon-name-part>)</tp:taxon-name><comment>Laboissière, 1932: 963 (type species: <tp:taxon-name><tp:taxon-name-part taxon-name-part-type="genus" reg="Gallerucella">Gallerucella</tp:taxon-name-part> <tp:taxon-name-part taxon-name-part-type="species" reg="semifulva">semifulva</tp:taxon-name-part></tp:taxon-name> Jacoby, 1885; by original designation). Synonymized by <xref ref-type="bibr" rid="B18">Gressitt and Kimoto 1963</xref>: 438.</comment></tp:nomenclature-citation><tp:nomenclature-citation><tp:taxon-name>
                <tp:taxon-name-part taxon-name-part-type="genus" reg="Tricholochmaea">Tricholochmaea</tp:taxon-name-part></tp:taxon-name><comment>: Chûjô &amp; Kimoto, 1961: 169; <xref ref-type="bibr" rid="B77">Riley et al. 2002</xref>: 655; <xref ref-type="bibr" rid="B78">Riley et al. 2003</xref>: 71.</comment></tp:nomenclature-citation><tp:nomenclature-citation><tp:taxon-name>
                <tp:taxon-name-part taxon-name-part-type="genus" reg="Pyrrhalta">Pyrrhalta</tp:taxon-name-part> (<tp:taxon-name-part taxon-name-part-type="subgenus" reg="Tricholochmaea">Tricholochmaea</tp:taxon-name-part>)</tp:taxon-name><comment>: Wilcox, 1965: 37; <xref ref-type="bibr" rid="B92">Wilcox 1971</xref>: 80.</comment></tp:nomenclature-citation><tp:nomenclature-citation><tp:taxon-name>
                <tp:taxon-name-part taxon-name-part-type="genus" reg="Pyrrhalta">Pyrrhalta</tp:taxon-name-part> (<tp:taxon-name-part taxon-name-part-type="subgenus" reg="Pyrrhalta">Pyrrhalta</tp:taxon-name-part>)</tp:taxon-name><comment>: Wilcox, 1971: 84.</comment></tp:nomenclature-citation></tp:nomenclature-citation-list></tp:nomenclature><tp:treatment-sec sec-type="remarks" id="SECID0E5IBG"><title>Remarks.</title><p><xref ref-type="bibr" rid="B85">Weise (1886)</xref>, <xref ref-type="bibr" rid="B76">Reitter (1913)</xref>, and <xref ref-type="bibr" rid="B72">Ogloblin (1936)</xref> overlooked the fact that <italic><tp:taxon-name><tp:taxon-name-part taxon-name-part-type="genus" reg="Pyrrhalta">Pyrrhalta</tp:taxon-name-part></tp:taxon-name></italic> Joannis, 1865 has priority over <italic><tp:taxon-name><tp:taxon-name-part taxon-name-part-type="genus" reg="Gallerucella">Gallerucella</tp:taxon-name-part></tp:taxon-name></italic> Crotch, 1873. Therefore, the former cannot be a subgenus of the latter (<xref ref-type="bibr" rid="B18">Gressitt and Kimoto 1963</xref>). There are no reliable characters for distinguishing <italic><tp:taxon-name><tp:taxon-name-part taxon-name-part-type="genus" reg="Pyrrhalta">Pyrrhalta</tp:taxon-name-part></tp:taxon-name></italic> Joannis and <italic><tp:taxon-name><tp:taxon-name-part taxon-name-part-type="genus" reg="Tricholochmaea">Tricholochmaea</tp:taxon-name-part></tp:taxon-name></italic> Laboissière. We conclude that establishing species groups as a basis for classification, rather than retaining the generic status of <italic><tp:taxon-name><tp:taxon-name-part taxon-name-part-type="genus" reg="Tricholochmaea">Tricholochmaea</tp:taxon-name-part></tp:taxon-name></italic> is a better approach. <italic><tp:taxon-name><tp:taxon-name-part taxon-name-part-type="genus" reg="Tricholochmaea">Tricholochmaea</tp:taxon-name-part></tp:taxon-name></italic> is regarded as synonym with <italic><tp:taxon-name><tp:taxon-name-part taxon-name-part-type="genus" reg="Pyrrhalta">Pyrrhalta</tp:taxon-name-part></tp:taxon-name></italic> in this study.</p></tp:treatment-sec><ref-list><ref id="B76"><mixed-citation xmlns:xlink="http://www.w3.org/1999/xlink" xlink:type="simple"><person-group><name name-style="western"><surname>Reitter</surname><given-names>E</given-names></name></person-group> (<year>1913</year>) <source>Fauna Germanica. Die Käfer des Deutschen Reiches. Nach der analytischen Methode bearbeitet. IV. Band. [1912]. K. G.</source><publisher-name>Lutz’ Verlag</publisher-name>, <publisher-loc>Stuttgart</publisher-loc>, <size units="page">236 pp</size>.</mixed-citation></ref><ref id="B72"><mixed-citation xmlns:xlink="http://www.w3.org/1999/xlink" xlink:type="simple"><person-group><name name-style="western"><surname>Ogloblin</surname><given-names>DA</given-names></name></person-group> (<year>1936</year>) <source>Listoedy, <tp:taxon-name><tp:taxon-name-part taxon-name-part-type="subfamily">Galerucinae</tp:taxon-name-part></tp:taxon-name>, Fauna SSR. Nasekomye Zhestkokrylye, n. s. 8, 26 (1).</source><publisher-name>Moskva-Leningrad</publisher-name>, <publisher-loc>Izdatel’stvo Akademii Nauk SSSR</publisher-loc>, <size units="page">455 pp</size>.</mixed-citation></ref><ref id="B34"><mixed-citation xmlns:xlink="http://www.w3.org/1999/xlink" xlink:type="simple"><person-group><name name-style="western"><surname>Kimoto</surname><given-names>S</given-names></name></person-group> (<year>1989b</year>) <article-title><tp:taxon-name><tp:taxon-name-part taxon-name-part-type="family">Chrysomelidae</tp:taxon-name-part></tp:taxon-name> (<tp:taxon-name><tp:taxon-name-part taxon-name-part-type="order">Coleoptera</tp:taxon-name-part></tp:taxon-name>) of Thailand, Cambodia, Laos and Vietnam. IV. <tp:taxon-name><tp:taxon-name-part taxon-name-part-type="subfamily">Galerucinae</tp:taxon-name-part></tp:taxon-name>.</article-title><source>Esakia</source><volume>27</volume>: <fpage>1</fpage>–<lpage>241</lpage>. <ext-link xlink:type="simple" ext-link-type="uri" xlink:href="https://catalog.lib.kyushu-u.ac.jp/opac_detail_md/?lang=1%26opkey=B161865297866844%26srvce=0%26amode=MD100000%26bibid=2511">https://catalog.lib.kyushu-u.ac.jp/opac_detail_md/?lang=1&amp;opkey=B161865297866844&amp;srvce=0&amp;amode=MD100000&amp;bibid=2511</ext-link></mixed-citation></ref><ref id="B18"><mixed-citation xmlns:xlink="http://www.w3.org/1999/xlink" xlink:type="simple"><person-group><name name-style="western"><surname>Gressitt</surname><given-names>JL</given-names></name><name name-style="western"><surname>Kimoto</surname><given-names>S</given-names></name></person-group> (<year>1963</year>) The <tp:taxon-name><tp:taxon-name-part taxon-name-part-type="family">Chrysomelidae</tp:taxon-name-part></tp:taxon-name> (Coleopt.) of China and Korea Part 2. Pacific Insects Monograph 1B: 301–1026.</mixed-citation></ref><ref id="B77"><mixed-citation xmlns:xlink="http://www.w3.org/1999/xlink" xlink:type="simple"><person-group><name name-style="western"><surname>Riley</surname><given-names>EG</given-names></name><name name-style="western"><surname>Clark</surname><given-names>SM</given-names></name><name name-style="western"><surname>Wills flowers</surname><given-names>R</given-names></name><name name-style="western"><surname>Gilbert</surname><given-names>AJ</given-names></name></person-group> (<year>2002</year>) <article-title><tp:taxon-name><tp:taxon-name-part taxon-name-part-type="family">Chrysomelidae</tp:taxon-name-part></tp:taxon-name> Latreille 1802.</article-title> In: <person-group><name name-style="western"><surname>Arnett</surname><given-names>RH</given-names></name><name name-style="western"><surname>Thomas</surname><given-names>MC</given-names></name><name name-style="western"><surname>Skelley</surname><given-names>PE</given-names></name><name name-style="western"><surname>Frank</surname><given-names>JH</given-names></name></person-group> (<role>Eds</role>) <issue-title>American beetles.</issue-title><source><tp:taxon-name><tp:taxon-name-part taxon-name-part-type="suborder">Polyphaga</tp:taxon-name-part></tp:taxon-name>: <tp:taxon-name><tp:taxon-name-part taxon-name-part-type="superfamily">Scarabaeoidea</tp:taxon-name-part></tp:taxon-name> through <tp:taxon-name><tp:taxon-name-part taxon-name-part-type="superfamily">Curculionoidea</tp:taxon-name-part></tp:taxon-name> (Vol. 2). CRC Press, Boca Raton-London-New York-Washington</source>, <fpage>617</fpage>–<lpage>692</lpage>. <ext-link xlink:type="simple" ext-link-type="uri" xlink:href="https://www.cabdirect.org/cabdirect/abstract/20053063066">https://www.cabdirect.org/cabdirect/abstract/20053063066</ext-link></mixed-citation></ref><ref id="B78"><mixed-citation xmlns:xlink="http://www.w3.org/1999/xlink" xlink:type="simple"><person-group><name name-style="western"><surname>Riley</surname><given-names>EG</given-names></name><name name-style="western"><surname>Clark</surname><given-names>SM</given-names></name><name name-style="western"><surname>Seeno</surname><given-names>TN</given-names></name></person-group> (<year>2003</year>) <source>Catalogue of the leaf beetles of America north of Mexico. Special publication No. 1.</source><publisher-name>The Coleopterists Society</publisher-name>, <publisher-loc>Sacramento</publisher-loc>, <size units="page">290 pp</size>.</mixed-citation></ref><ref id="B92"><mixed-citation xmlns:xlink="http://www.w3.org/1999/xlink" xlink:type="simple"><person-group><name name-style="western"><surname>Wilcox</surname><given-names>JA</given-names></name></person-group> (<year>1971</year>) <source><tp:taxon-name><tp:taxon-name-part taxon-name-part-type="family">Chrysomelidae</tp:taxon-name-part></tp:taxon-name>: <tp:taxon-name><tp:taxon-name-part taxon-name-part-type="subfamily">Galerucinae</tp:taxon-name-part></tp:taxon-name> (<tp:taxon-name><tp:taxon-name-part taxon-name-part-type="tribe">Oidini</tp:taxon-name-part></tp:taxon-name>, <tp:taxon-name><tp:taxon-name-part taxon-name-part-type="tribe">Galerucini</tp:taxon-name-part></tp:taxon-name>, <tp:taxon-name><tp:taxon-name-part taxon-name-part-type="tribe">Metacyclini</tp:taxon-name-part></tp:taxon-name>, <tp:taxon-name><tp:taxon-name-part taxon-name-part-type="tribe">Sermylini</tp:taxon-name-part></tp:taxon-name>). In: Wilcox JA (Ed.) Coleopterorum Catalogus Supplementa. Pars 78 (1), (2<sup>nd</sup> edn.). W.</source><publisher-name>Junk</publisher-name>, <publisher-loc>‘s-Gravenhage</publisher-loc>, <size units="page">220 pp</size>.</mixed-citation></ref><ref id="B85"><mixed-citation xmlns:xlink="http://www.w3.org/1999/xlink" xlink:type="simple"><person-group><name name-style="western"><surname>Weise</surname><given-names>J</given-names></name></person-group> (<year>1886</year>) <tp:taxon-name><tp:taxon-name-part taxon-name-part-type="subfamily">Galerucinae</tp:taxon-name-part></tp:taxon-name>. Lieferung 4. Naturgeschichte der Insecten Deutschlands. Erste Abteilung <tp:taxon-name><tp:taxon-name-part taxon-name-part-type="order">Coleoptera</tp:taxon-name-part></tp:taxon-name>. Sechster Band. [1893]. Nicolaische Verlags-Buchhandlung, Berlin, 569–665. <ext-link xlink:type="simple" ext-link-type="uri" xlink:href="https://www.biodiversitylibrary.org/item/105313#page/591/mode/1up">https://www.biodiversitylibrary.org/item/105313#page/591/mode/1up</ext-link></mixed-citation></ref></ref-list></tp:taxon-treatment>
