# Supplementary material for: Revision of the genera Xanthogaleruca Laboissière, 1932 and Pyrrhalta Joannis, 1865 (Coleoptera, Chrysomelidae, Galerucinae) of Taiwan, with type designation of Galerucella lineatipes Takei
Source: Zookeys. 2021 May 20;1039:1–108. doi: 10.3897/zookeys.1039.64740 (PMC8159918; doi:10.3897/zookeys.1039.64740)
Supplement: XML Treatment for Pyrrhalta houjayi [file zookeys.1039.64740-treatment7.xml]

<!DOCTYPE tp:taxon-treatment
  PUBLIC "-//TaxonX//DTD Taxonomic Treatment Publishing DTD v0 20100105//EN" "tax-treatment-NSO.dtd">
<tp:taxon-treatment xmlns:tp="http://www.plazi.org/taxpub"><tp:treatment-meta><kwd-group><label>Taxon classification</label><kwd><named-content xmlns:xlink="http://www.w3.org/1999/xlink" content-type="kingdom">Animalia</named-content></kwd><kwd><named-content xmlns:xlink="http://www.w3.org/1999/xlink" content-type="order">Coleoptera</named-content></kwd><kwd><named-content xmlns:xlink="http://www.w3.org/1999/xlink" content-type="family">Chrysomelidae</named-content></kwd></kwd-group><mixed-citation publication-type="journal"><person-group><name><surname>Lee</surname><given-names>Chi-Feng</given-names></name><name><surname>Bezděk</surname><given-names>Jan</given-names></name></person-group><article-title>Revision of the genera <italic><tp:taxon-name><tp:taxon-name-part taxon-name-part-type="genus" reg="Xanthogaleruca">Xanthogaleruca</tp:taxon-name-part></tp:taxon-name></italic> Laboissière, 1932 and <tp:taxon-name><tp:taxon-name-part taxon-name-part-type="genus" reg="Pyrrhalta">Pyrrhalta</tp:taxon-name-part></tp:taxon-name> Joannis, 1865 (<tp:taxon-name><tp:taxon-name-part taxon-name-part-type="order">Coleoptera</tp:taxon-name-part></tp:taxon-name>, <tp:taxon-name><tp:taxon-name-part taxon-name-part-type="family">Chrysomelidae</tp:taxon-name-part></tp:taxon-name>, <tp:taxon-name><tp:taxon-name-part taxon-name-part-type="subfamily">Galerucinae</tp:taxon-name-part></tp:taxon-name>) of Taiwan, with type designation of <italic><tp:taxon-name><tp:taxon-name-part taxon-name-part-type="genus" reg="Galerucella">Galerucella</tp:taxon-name-part> <tp:taxon-name-part taxon-name-part-type="species" reg="lineatipes">lineatipes</tp:taxon-name-part></tp:taxon-name></italic> Takei</article-title><source>Zookeys</source><day>20</day><month>5</month><year>2021</year><volume>1039</volume><fpage>1</fpage><lpage>108</lpage><pub-id pub-id-type="doi">10.3897/zookeys.1039.64740</pub-id></mixed-citation></tp:treatment-meta><tp:nomenclature><tp:taxon-name><object-id xmlns:xlink="http://www.w3.org/1999/xlink" content-type="arpha" xlink:type="simple">20A2092E-3A90-552F-886D-EE8C9035A3D2</object-id>
            <tp:taxon-name-part taxon-name-part-type="genus" reg="Pyrrhalta">Pyrrhalta</tp:taxon-name-part>
            <tp:taxon-name-part taxon-name-part-type="species" reg="houjayi">houjayi</tp:taxon-name-part>
            <object-id xmlns:xlink="http://www.w3.org/1999/xlink" content-type="zoobank" xlink:type="simple">http://zoobank.org/5DC94B2C-2EEE-40A1-9EF1-0D9457CCE01D</object-id>
          </tp:taxon-name><tp:taxon-status xmlns:xlink="http://www.w3.org/1999/xlink" xlink:type="simple">sp. nov.</tp:taxon-status><xref ref-type="fig" rid="F5">Figs 5D–F</xref><xref ref-type="fig" rid="F8">, 8</xref><xref ref-type="fig" rid="F9">, 9</xref></tp:nomenclature><tp:treatment-sec sec-type="Types" id="SECID0EKPAI"><title>Types.</title><p><bold><italic>Holotype</italic></bold> 1♂ (TARI), Taiwan. Pingtung: Lilungshan (里龍山), 30.VI.2016, leg. J.-C. Chen. <bold><italic>Paratypes</italic></bold>. 2♂♂, 3♀♀ (TARI), same data as holotype; Hsinchu: 1♂ (TARI), Talu trail (大鹿林道), 1.VIII.2015, leg. Y.-L. Lin; Kaohsiung: 1♂, 1♀ (TARI), Chungchihkuan (中之關), 1.VII.2009, leg. S.-F. Yu; 1♂, 2♀♀ (TARI), same locality, 3.VII.2009, leg. M.-H. Tsou; 1♂ (TARI), Shihshan logging trail (石山林道), 19.VIII.2008, leg. C.-T. Yao; 1♀ (<named-content xmlns:xlink="http://www.w3.org/1999/xlink" content-type="dwc:institutional_code" xlink:type="simple">NMNS</named-content>), Tengchih (天池), 6–7.VII.2000, leg. M. L. Chan; Nantou: 1♀ (TARI), Fenghuangshan (鳳凰山), 10.VIII.2011, leg. M.-H. Tsou; 3♂, 5♀ (TARI), Hsitou (溪頭), 28.V.2009, leg. C.-F. Lee; 2♀ (TARI), Juiyanhsi (瑞岩溪), 16.VIII.2015, leg. S.-F. Yu; 1♂ (TARI), Kuantaoshan (關刀山), 5.VII.2013, leg. Y.-L. Lin; 1♂ (TARI), Meifeng (梅峰), 5–9.X.1980, leg. C. C. Chen &amp; C. C. Chien; 4♂, 1♀ (TARI), same locality, 24–26.VI.1981, leg. K. S. &amp; and W. S. Tang; 3♂, 3♀ (TARI), same locality, 15.VII.1982, leg. S. C. Lin &amp; C. N. Lin; 1♂ (TARI), same locality, 4–7.X.1982, leg. K. C. Chou; 2♂, 1♀ (TARI), same but with “1.VI.2009”; 1♂ (TARI), Peitungyanshan (北東眼山), 3.VII.2014, leg. C.-F. Lee; 3♂, 2♀ (<named-content xmlns:xlink="http://www.w3.org/1999/xlink" content-type="dwc:institutional_code" xlink:type="simple">NHMUK</named-content>), Ruei River Major Wildlife Habitat (瑞岩溪野生動物重要棲息環境), 8.VIII.2008, leg. H. Mendel &amp; M. V. L. Barclay; 2♂ (TARI), Tsuifeng (翠峰), 25–27.VI.1981, leg. K. S. Lin &amp; W. S. Tang; 1♀ (TARI), same locality, 1–3.VIII.1981, leg. T. Lin &amp; W. S. Tang; Pingtung: 2♂, 4♀ (TARI), Jinshuiying (浸水營), 16.VI.2011, leg. J.-C. Chen; 1♀ (TARI), Peitawushan (北大武山), 22.IX.2012, leg. J.-C. Chen; 1♀ (TARI), Tahanshan (大漢山), 21.VII.2013, leg. Y.-T. Chung; 1♂ (TARI), same but with “30.VII.2013”; 2♀ (TARI), same but with “29.VI.2018”; 1♀ (TARI), same but with “9.IX.2018”; 1♀ (TARI), same but with “1.IV.2020”; Taichung: 1♀ (TARI), Tahsuehshan (大雪山), 6.IV.2014, leg. C.-S. Lin; Taipei: 1♀ (TARI), Tatungshan (大桶山), 10.VIII.2008, leg. M.-H. Tsao; Taitung: 1♀ (TARI), Liyuan (栗園), 19.VI.2014, leg. J.-C. Chen; 1♂, 1♀ (TARI), Motien (摩天), 5.X.2010, leg. C.-F. Lee; 1♀ (TARI), Wululintao (霧鹿林道), 24.VI.2010, leg. M.-H. Tsou; Taoyuan: 1♂, 3♀ (TARI), Lalashan (拉拉山), 22.VII.2008, leg. H.-J. Chen; 1♂, 4♀ (TARI), same locality, 2.VIII.2008, leg. M.-H. Tsao (= Tsou); 2♂, 1♀ (TARI), same but with “leg. S.-F. Yu”; 1♂, 2♀ (TARI), same locality, 7.VIII.2008, leg. H.-J. Chen; 1♂ (TARI), same locality, 30.VIII.2008, leg. M.-H. Tsao; 1♀ (TARI), same locality, 28.IV.2009, leg. H.-J. Chen; 2♂, 1♀ (TARI), same but with “29.IV.2009”; 1♂, 2♀ (TARI), same locality, 5.V.2009, leg. C.-F. Lee; 1♂ (TARI), same but with “8.V.2009”; 1♂ (TARI), same locality, 21.V.2009, leg. M.-H. Tsou; 1♂, 1♀ (TARI), same locality, 25.VI.2009, leg. S.-F. Yu; 1♂, 3♀ (TARI), same locality, 4.V.2009, leg. C.-F. Lee; 1♂ (TARI), Ssuleng (四稜), 1.VI.2012, leg. S.-F. Yu; 3♂, 4♀ (TARI), Tamanshan (塔曼山), 3.VIII.2008, leg. M.-H. Tsao.</p></tp:treatment-sec><tp:treatment-sec sec-type="diagnosis" id="SECID0ECQAI"><title>Diagnosis.</title><p>Elytra smooth, lacking longitudinal ridges; green with wide reddish brown band along suture.</p></tp:treatment-sec><tp:treatment-sec sec-type="description" id="SECID0EHQAI"><title>Description.</title><p>Length 4.4–7.5 mm, width 2.5–3.1 mm. Body color (Fig. <xref ref-type="fig" rid="F5">5D–F</xref>) yellowish brown; head reddish, antenna dark brown; pronotum medially reddish brown; elytra green but with wide reddish brown stripe along suture; scutellum reddish brown; lateral margins of tibiae blackish brown. Eyes small, interocular space 2.20–2.60 × diameter of eye. Antennae filiform in males (Fig. <xref ref-type="fig" rid="F8">8A</xref>), length ratios of antennomeres I–XI 1.0: 0.6: 1.1: 1.2: 1.2: 1.1: 1.1: 1.0: 0.9: 0.8: 1.0, length to width ratios of antennomeres I–XI 2.7: 2.2: 3.7: 4.1: 4.3: 4.1: 4.2: 3.9: 3.6: 3.3: 4.1; similar in females (Fig. <xref ref-type="fig" rid="F8">8B</xref>), length ratios of antennomeres I–XI 1.0: 0.5: 1.0: 1.0: 1.0: 0.9: 0.9: 0.8: 0.8: 0.7: 0.9, length to width ratios of antennomeres I–XI 2.9: 2.2: 3.9: 4.2: 4.1: 3.5: 3.7: 3.9: 3.5: 3.3: 4.4. Pronotum and elytra convex. Pronotum 2.0–2.1 × wider than long, disc with reticulate microsculpture; with dense, coarse punctures, and extremely short pubescence, with median longitudinal and lateral depressions; lateral margins rounded, widest at apical 1/3, apical and basal margin slightly concave; anterior and posterior setiferous punctures erect. Elytra elongate and broad, parallel-sided, 1.8 × longer than wide; disc with reticulate microsculpture, with dense, fine punctures, and short pubescence. Apical spur of tibia of middle leg absent and tarsomere I not modified in males. Aedeagus (Fig. <xref ref-type="fig" rid="F8">8C, D</xref>) slender in dorsal view, 7.4 × longer than wide, asymmetric, curved subapically, apically narrowed from middle, apex narrowly rounded; ostium large, covered by a membrane; straight but strongly curved near base in lateral view, slightly curved at middle, apex narrowly rounded; two endophallic sclerites elongate, primary sclerite 0.7 × as long as aedeagus, apex with several fine teeth, basally recurved; secondary sclerite small, 0.5 × as long as the longer sclerite. Only apices of gonocoxae (Fig. <xref ref-type="fig" rid="F8">8I</xref>) sclerotized, elongate, with several short setae near apex, and four long setae at near apex. Ventrite VIII (Fig. <xref ref-type="fig" rid="F8">8E</xref>) well sclerotized, strongly broadened near apex, outer sides strongly curved, several short setae along apical margin and bearing cluster of long setae medially, spiculum long. Receptacle of spermatheca (Fig. <xref ref-type="fig" rid="F8">8F</xref>) slightly swollen; pump short and strongly curved; sclerotized proximal spermathecal duct wide and long. Apical margin of abdominal ventrite V slightly concave medially, with deep depression but with indistinct margin at middle in males (Fig. <xref ref-type="fig" rid="F8">8H</xref>); bearing median notch in females (Fig. <xref ref-type="fig" rid="F8">8G</xref>).</p><fig id="F8" position="float" orientation="portrait"><object-id xmlns:xlink="http://www.w3.org/1999/xlink" content-type="doi" xlink:type="simple">10.3897/zookeys.1039.64740.figure8</object-id><object-id xmlns:xlink="http://www.w3.org/1999/xlink" content-type="arpha" xlink:type="simple">34457B2D-2CC7-585C-93C6-C134224F0977</object-id><label>Figure 8.</label><caption><p>Diagnostic characters of <italic><tp:taxon-name><tp:taxon-name-part taxon-name-part-type="genus" reg="Pyrrhalta">Pyrrhalta</tp:taxon-name-part> <tp:taxon-name-part taxon-name-part-type="species" reg="houjayi">houjayi</tp:taxon-name-part></tp:taxon-name></italic> sp. nov. <bold>A</bold> antenna, male <bold>B</bold> antenna, female <bold>C</bold> aedeagus, dorsal view <bold>D</bold> ditto, lateral view <bold>E</bold> abdominal ventrite VIII <bold>F</bold> spermatheca <bold>G</bold> abdominal ventrite V, female <bold>H</bold> abdominal ventrite V, male <bold>I</bold> gonocoxae.</p></caption><graphic xmlns:xlink="http://www.w3.org/1999/xlink" xlink:href="zookeys-1039-001-g008.jpg" position="float" orientation="portrait" xlink:type="simple" id="oo_545538.jpg"><uri content-type="original_file" xlink:type="simple">https://binary.pensoft.net/fig/545538</uri></graphic></fig></tp:treatment-sec><tp:treatment-sec sec-type="variation" id="SECID0E2SAI"><title>Variation.</title><p>Specimens from southern Taiwan possess a broader aedeagus and the broader endophallic sclerite near apex that is almost straight in lateral view.</p></tp:treatment-sec><tp:treatment-sec sec-type="remarks" id="SECID0EATAI"><title>Remarks.</title><p>Adults of <italic><tp:taxon-name><tp:taxon-name-part taxon-name-part-type="genus" reg="Pyrrhalta">P.</tp:taxon-name-part> <tp:taxon-name-part taxon-name-part-type="species" reg="houjayi">houjayi</tp:taxon-name-part></tp:taxon-name></italic> sp. nov. and <italic><tp:taxon-name><tp:taxon-name-part taxon-name-part-type="genus" reg="Pyrrhalta">P.</tp:taxon-name-part> <tp:taxon-name-part taxon-name-part-type="species" reg="taiwana">taiwana</tp:taxon-name-part></tp:taxon-name></italic> Kimoto are characterized by their partly green elytra lacking longitudinal ridges. <italic><tp:taxon-name><tp:taxon-name-part taxon-name-part-type="genus" reg="Pyrrhalta">Pyrrhalta</tp:taxon-name-part> <tp:taxon-name-part taxon-name-part-type="species" reg="houjayi">houjayi</tp:taxon-name-part></tp:taxon-name></italic> sp. nov. can be distinguished from <italic><tp:taxon-name><tp:taxon-name-part taxon-name-part-type="genus" reg="Pyrrhalta">P.</tp:taxon-name-part> <tp:taxon-name-part taxon-name-part-type="species" reg="taiwana">taiwana</tp:taxon-name-part></tp:taxon-name></italic> by presence of the wide brown band along the suture of the elytra, and more slender elytra (Figs <xref ref-type="fig" rid="F5">5D</xref>, <xref ref-type="fig" rid="F9">9F</xref>), 1.8 × longer than wide (lacking brown band on elytra, and wider elytra (Figs <xref ref-type="fig" rid="F11">11A</xref>, <xref ref-type="fig" rid="F13">13D</xref>), 1.6 × longer than wide in <italic><tp:taxon-name><tp:taxon-name-part taxon-name-part-type="genus" reg="Pyrrhalta">P.</tp:taxon-name-part> <tp:taxon-name-part taxon-name-part-type="species" reg="taiwana">taiwana</tp:taxon-name-part></tp:taxon-name></italic>); slender aedeagus, 7.4 × longer than wide, with apex curved to right (Fig. <xref ref-type="fig" rid="F8">8C</xref>) (broad aedeagus, 6.8 × longer than wide, with tapering apex (Fig. <xref ref-type="fig" rid="F12">12C</xref>) in <italic><tp:taxon-name><tp:taxon-name-part taxon-name-part-type="genus" reg="Pyrrhalta">P.</tp:taxon-name-part> <tp:taxon-name-part taxon-name-part-type="species" reg="taiwana">taiwana</tp:taxon-name-part></tp:taxon-name></italic>); two endophallic slerites, primary endophallic sclerite with teeth at apex (Fig. <xref ref-type="fig" rid="F8">8C, D</xref>) (one endophallic sclerite slender, lacking teeth at apex (Fig. <xref ref-type="fig" rid="F12">12C, D</xref>) in <italic><tp:taxon-name><tp:taxon-name-part taxon-name-part-type="genus" reg="Pyrrhalta">P.</tp:taxon-name-part> <tp:taxon-name-part taxon-name-part-type="species" reg="taiwana">taiwana</tp:taxon-name-part></tp:taxon-name></italic>).</p></tp:treatment-sec><tp:treatment-sec sec-type="host" id="SECID0ETWAI"><title>Host plants.</title><p>Larvae and adults feed on leaves of <italic><tp:taxon-name><tp:taxon-name-part taxon-name-part-type="genus" reg="Rhododendron">Rhododendron</tp:taxon-name-part> <tp:taxon-name-part taxon-name-part-type="species" reg="leptosanthum">leptosanthum</tp:taxon-name-part></tp:taxon-name></italic> Hayata (<tp:taxon-name><tp:taxon-name-part taxon-name-part-type="family">Ericaceae</tp:taxon-name-part></tp:taxon-name>)</p></tp:treatment-sec><tp:treatment-sec sec-type="biology" id="SECID0EJXAI"><title>Biology.</title><p>The first author, Mrs Hsueh Lee, and Mr Hou-Jay Chen found young larvae feeding on tender shoots (Fig. <xref ref-type="fig" rid="F9">9A</xref>) April 1, 2009 in Lalashan, northern Taiwan. mature larvae started to burrow into soil and built underground chambers for pupation April 11. The newly eclosed adults emerged from soil April 28. The first author and Mr. Ta-Hsiang Lee found the host plants blooming and sprouting at the same time (Fig. <xref ref-type="fig" rid="F9">9B</xref>) April 21, 2010 in Tahsuehshan, central Taiwan. Many larvae were found inside flower buds with holes (Fig. <xref ref-type="fig" rid="F9">9C, D</xref>). Some larvae preferred to feed on pedicels (Fig. <xref ref-type="fig" rid="F9">9E</xref>). Newly emerged adults appeared during late spring, into summer (Fig. <xref ref-type="fig" rid="F9">9F</xref>).</p><fig id="F9" position="float" orientation="portrait"><object-id xmlns:xlink="http://www.w3.org/1999/xlink" content-type="doi" xlink:type="simple">10.3897/zookeys.1039.64740.figure9</object-id><object-id xmlns:xlink="http://www.w3.org/1999/xlink" content-type="arpha" xlink:type="simple">C60C5DF8-89FA-5701-881B-7A7EB566CDC4</object-id><label>Figure 9.</label><caption><p>Field photographs of <italic><tp:taxon-name><tp:taxon-name-part taxon-name-part-type="genus" reg="Pyrrhalta">Pyrrhalta</tp:taxon-name-part> <tp:taxon-name-part taxon-name-part-type="species" reg="houjayi">houjayi</tp:taxon-name-part></tp:taxon-name></italic> sp. nov. on host plant <bold>A</bold> young larvae feeding on tender shoots <bold>B</bold> host plant blooming and sprouting at the same time in Tahsuehshan (大雪山) <bold>C</bold> flower buds with holes caused by larvae <bold>D</bold> Larva found inside the flower buds <bold>E</bold> one larva feeding on pedicels <bold>F</bold> adults.</p></caption><graphic xmlns:xlink="http://www.w3.org/1999/xlink" xlink:href="zookeys-1039-001-g009.jpg" position="float" orientation="portrait" xlink:type="simple" id="oo_545539.jpg"><uri content-type="original_file" xlink:type="simple">https://binary.pensoft.net/fig/545539</uri></graphic></fig></tp:treatment-sec><tp:treatment-sec sec-type="distribution" id="SECID0EHZAI"><title>Distribution.</title><p>This new species is widespread at mid-altitudes (1,500–2,500 m) in Taiwan.</p></tp:treatment-sec><tp:treatment-sec sec-type="etymology" id="SECID0EMZAI"><title>Etymology.</title><p>Dedicated to Mrs Su-Fang Yu who was the first member of <abbrev xmlns:xlink="http://www.w3.org/1999/xlink" xlink:title="Taiwan Chrysomelid Research Team" xlink:type="simple">TCRT</abbrev> to collect specimens of this new species and rear them successfully from eggs to adults.</p></tp:treatment-sec><tp:treatment-sec><!--Section generated to contain objects referenced in tp:taxon-treatment.--><fig id="F5" position="float" orientation="portrait"><object-id xmlns:xlink="http://www.w3.org/1999/xlink" content-type="doi" xlink:type="simple">10.3897/zookeys.1039.64740.figure5</object-id><object-id xmlns:xlink="http://www.w3.org/1999/xlink" content-type="arpha" xlink:type="simple">B7D07EE2-BEA6-5CCA-BEC5-88549A08EC47</object-id><label>Figure 5.</label><caption><p>Habitus of <italic><tp:taxon-name><tp:taxon-name-part taxon-name-part-type="genus" reg="Pyrrhalta">Pyrrhalta</tp:taxon-name-part> <tp:taxon-name-part taxon-name-part-type="species" reg="gressitti">gressitti</tp:taxon-name-part></tp:taxon-name></italic> Kimoto, <italic><tp:taxon-name><tp:taxon-name-part taxon-name-part-type="genus" reg="Pyrrhalta">P.</tp:taxon-name-part> <tp:taxon-name-part taxon-name-part-type="species" reg="houjayi">houjayi</tp:taxon-name-part></tp:taxon-name></italic> sp. nov., and <italic><tp:taxon-name><tp:taxon-name-part taxon-name-part-type="genus" reg="Pyrrhalta">P.</tp:taxon-name-part> <tp:taxon-name-part taxon-name-part-type="species" reg="tahsiangi">tahsiangi</tp:taxon-name-part></tp:taxon-name></italic> sp. nov. <bold>A</bold><italic><tp:taxon-name><tp:taxon-name-part taxon-name-part-type="genus" reg="Pyrrhalta">P.</tp:taxon-name-part> <tp:taxon-name-part taxon-name-part-type="species" reg="gressitti">gressitti</tp:taxon-name-part></tp:taxon-name></italic>, male, dorsal view <bold>B</bold> ditto, ventral view <bold>C</bold> ditto, lateral view <bold>D</bold><italic><tp:taxon-name><tp:taxon-name-part taxon-name-part-type="genus" reg="Pyrrhalta">P.</tp:taxon-name-part> <tp:taxon-name-part taxon-name-part-type="species" reg="houjayi">houjayi</tp:taxon-name-part></tp:taxon-name></italic> sp. nov., male, dorsal view <bold>E</bold> ditto, ventral view <bold>F</bold> ditto, lateral view <bold>G</bold><italic><tp:taxon-name><tp:taxon-name-part taxon-name-part-type="genus" reg="Pyrrhalta">P.</tp:taxon-name-part> <tp:taxon-name-part taxon-name-part-type="species" reg="tahsiangi">tahsiangi</tp:taxon-name-part></tp:taxon-name></italic> sp. nov., male, dorsal view <bold>H</bold> ditto, ventral view <bold>I</bold> ditto, lateral view.</p></caption><graphic xmlns:xlink="http://www.w3.org/1999/xlink" xlink:href="zookeys-1039-001-g005.jpg" position="float" orientation="portrait" xlink:type="simple" id="oo_545535.jpg"><uri content-type="original_file" xlink:type="simple">https://binary.pensoft.net/fig/545535</uri></graphic></fig><fig id="F11" position="float" orientation="portrait"><object-id xmlns:xlink="http://www.w3.org/1999/xlink" content-type="doi" xlink:type="simple">10.3897/zookeys.1039.64740.figure11</object-id><object-id xmlns:xlink="http://www.w3.org/1999/xlink" content-type="arpha" xlink:type="simple">29D8E75D-F03F-532F-88F1-893E5707BAED</object-id><label>Figure 11.</label><caption><p>Habitus of <italic><tp:taxon-name><tp:taxon-name-part taxon-name-part-type="genus" reg="Pyrrhalta">Pyrrhalta</tp:taxon-name-part> <tp:taxon-name-part taxon-name-part-type="species" reg="taiwana">taiwana</tp:taxon-name-part></tp:taxon-name></italic> Kimoto and <italic><tp:taxon-name><tp:taxon-name-part taxon-name-part-type="genus" reg="Pyrrhalta">P.</tp:taxon-name-part> <tp:taxon-name-part taxon-name-part-type="species" reg="viridipennis">viridipennis</tp:taxon-name-part></tp:taxon-name></italic> Kimoto <bold>A</bold><italic><tp:taxon-name><tp:taxon-name-part taxon-name-part-type="genus" reg="Pyrrhalta">P.</tp:taxon-name-part> <tp:taxon-name-part taxon-name-part-type="species" reg="taiwana">taiwana</tp:taxon-name-part></tp:taxon-name></italic>, male, dorsal view <bold>B</bold> ditto, ventral view <bold>C</bold> ditto, lateral view <bold>D</bold><italic><tp:taxon-name><tp:taxon-name-part taxon-name-part-type="genus" reg="Pyrrhalta">P.</tp:taxon-name-part> <tp:taxon-name-part taxon-name-part-type="species" reg="viridipennis">viridipennis</tp:taxon-name-part></tp:taxon-name></italic>, male, dorsal view <bold>E</bold> ditto, ventral view <bold>F</bold> ditto, lateral view.</p></caption><graphic xmlns:xlink="http://www.w3.org/1999/xlink" xlink:href="zookeys-1039-001-g011.jpg" position="float" orientation="portrait" xlink:type="simple" id="oo_545541.jpg"><uri content-type="original_file" xlink:type="simple">https://binary.pensoft.net/fig/545541</uri></graphic></fig><fig id="F13" position="float" orientation="portrait"><object-id xmlns:xlink="http://www.w3.org/1999/xlink" content-type="doi" xlink:type="simple">10.3897/zookeys.1039.64740.figure13</object-id><object-id xmlns:xlink="http://www.w3.org/1999/xlink" content-type="arpha" xlink:type="simple">14BEB23B-AC38-5FCB-B9CE-12BA18049573</object-id><label>Figure 13.</label><caption><p>Field photographs of <italic><tp:taxon-name><tp:taxon-name-part taxon-name-part-type="genus" reg="Pyrrhalta">Pyrrhalta</tp:taxon-name-part> <tp:taxon-name-part taxon-name-part-type="species" reg="taiwana">taiwana</tp:taxon-name-part></tp:taxon-name></italic> Kimoto and <italic><tp:taxon-name><tp:taxon-name-part taxon-name-part-type="genus" reg="Pyrrhalta">P.</tp:taxon-name-part> <tp:taxon-name-part taxon-name-part-type="species" reg="viridipennis">viridipennis</tp:taxon-name-part></tp:taxon-name></italic> Kimoto on host plant <bold>A</bold> host plant for <italic><tp:taxon-name><tp:taxon-name-part taxon-name-part-type="genus" reg="Pyrrhalta">P.</tp:taxon-name-part> <tp:taxon-name-part taxon-name-part-type="species" reg="tahsiangi">tahsiangi</tp:taxon-name-part></tp:taxon-name></italic>, <italic><tp:taxon-name><tp:taxon-name-part taxon-name-part-type="genus" reg="Vaccinium">Vaccinium</tp:taxon-name-part> <tp:taxon-name-part taxon-name-part-type="species" reg="randaiense">randaiense</tp:taxon-name-part></tp:taxon-name></italic><bold>B</bold> mature larva of <italic><tp:taxon-name><tp:taxon-name-part taxon-name-part-type="genus" reg="Pyrrhalta">P.</tp:taxon-name-part> <tp:taxon-name-part taxon-name-part-type="species" reg="taiwana">taiwana</tp:taxon-name-part></tp:taxon-name></italic><bold>C</bold> pupa of <italic><tp:taxon-name><tp:taxon-name-part taxon-name-part-type="genus" reg="Pyrrhalta">P.</tp:taxon-name-part> <tp:taxon-name-part taxon-name-part-type="species" reg="taiwana">taiwana</tp:taxon-name-part></tp:taxon-name></italic><bold>D</bold> adult of <italic><tp:taxon-name><tp:taxon-name-part taxon-name-part-type="genus" reg="Pyrrhalta">P.</tp:taxon-name-part> <tp:taxon-name-part taxon-name-part-type="species" reg="taiwana">taiwana</tp:taxon-name-part></tp:taxon-name></italic><bold>E</bold> Third-instar larva of <italic><tp:taxon-name><tp:taxon-name-part taxon-name-part-type="genus" reg="Pyrrhalta">P.</tp:taxon-name-part> <tp:taxon-name-part taxon-name-part-type="species" reg="viridipennis">viridipennis</tp:taxon-name-part></tp:taxon-name></italic><bold>F</bold> adult of <italic><tp:taxon-name><tp:taxon-name-part taxon-name-part-type="genus" reg="Pyrrhalta">P.</tp:taxon-name-part> <tp:taxon-name-part taxon-name-part-type="species" reg="viridipennis">viridipennis</tp:taxon-name-part></tp:taxon-name></italic>.</p></caption><graphic xmlns:xlink="http://www.w3.org/1999/xlink" xlink:href="zookeys-1039-001-g013.jpg" position="float" orientation="portrait" xlink:type="simple" id="oo_545543.jpg"><uri content-type="original_file" xlink:type="simple">https://binary.pensoft.net/fig/545543</uri></graphic></fig><fig id="F12" position="float" orientation="portrait"><object-id xmlns:xlink="http://www.w3.org/1999/xlink" content-type="doi" xlink:type="simple">10.3897/zookeys.1039.64740.figure12</object-id><object-id xmlns:xlink="http://www.w3.org/1999/xlink" content-type="arpha" xlink:type="simple">0A78357D-53F5-5019-882C-7643EAD73382</object-id><label>Figure 12.</label><caption><p>Diagnostic characters of <italic><tp:taxon-name><tp:taxon-name-part taxon-name-part-type="genus" reg="Pyrrhalta">Pyrrhalta</tp:taxon-name-part> <tp:taxon-name-part taxon-name-part-type="species" reg="houjayi">houjayi</tp:taxon-name-part></tp:taxon-name></italic> sp. nov. <bold>A</bold> antenna, male <bold>B</bold> antenna, female <bold>C</bold> aedeagus, dorsal view <bold>D</bold> ditto, lateral view <bold>E</bold> abdominal ventrite VIII <bold>F</bold> spermatheca <bold>G</bold> gonocoxae <bold>H</bold> abdominal ventrite V, female <bold>I</bold> abdominal ventrite V, male.</p></caption><graphic xmlns:xlink="http://www.w3.org/1999/xlink" xlink:href="zookeys-1039-001-g012.jpg" position="float" orientation="portrait" xlink:type="simple" id="oo_545542.jpg"><uri content-type="original_file" xlink:type="simple">https://binary.pensoft.net/fig/545542</uri></graphic></fig></tp:treatment-sec></tp:taxon-treatment>
