# Supplementary material for: Revision of the genera Xanthogaleruca Laboissière, 1932 and Pyrrhalta Joannis, 1865 (Coleoptera, Chrysomelidae, Galerucinae) of Taiwan, with type designation of Galerucella lineatipes Takei
Source: Zookeys. 2021 May 20;1039:1–108. doi: 10.3897/zookeys.1039.64740 (PMC8159918; doi:10.3897/zookeys.1039.64740)
Supplement: XML Treatment for Pyrrhalta tahsiangi [file zookeys.1039.64740-treatment8.xml]

<!DOCTYPE tp:taxon-treatment
  PUBLIC "-//TaxonX//DTD Taxonomic Treatment Publishing DTD v0 20100105//EN" "tax-treatment-NSO.dtd">
<tp:taxon-treatment xmlns:tp="http://www.plazi.org/taxpub"><tp:treatment-meta><kwd-group><label>Taxon classification</label><kwd><named-content xmlns:xlink="http://www.w3.org/1999/xlink" content-type="kingdom">Animalia</named-content></kwd><kwd><named-content xmlns:xlink="http://www.w3.org/1999/xlink" content-type="order">Coleoptera</named-content></kwd><kwd><named-content xmlns:xlink="http://www.w3.org/1999/xlink" content-type="family">Chrysomelidae</named-content></kwd></kwd-group><mixed-citation publication-type="journal"><person-group><name><surname>Lee</surname><given-names>Chi-Feng</given-names></name><name><surname>Bezděk</surname><given-names>Jan</given-names></name></person-group><article-title>Revision of the genera <italic><tp:taxon-name><tp:taxon-name-part taxon-name-part-type="genus" reg="Xanthogaleruca">Xanthogaleruca</tp:taxon-name-part></tp:taxon-name></italic> Laboissière, 1932 and <tp:taxon-name><tp:taxon-name-part taxon-name-part-type="genus" reg="Pyrrhalta">Pyrrhalta</tp:taxon-name-part></tp:taxon-name> Joannis, 1865 (<tp:taxon-name><tp:taxon-name-part taxon-name-part-type="order">Coleoptera</tp:taxon-name-part></tp:taxon-name>, <tp:taxon-name><tp:taxon-name-part taxon-name-part-type="family">Chrysomelidae</tp:taxon-name-part></tp:taxon-name>, <tp:taxon-name><tp:taxon-name-part taxon-name-part-type="subfamily">Galerucinae</tp:taxon-name-part></tp:taxon-name>) of Taiwan, with type designation of <italic><tp:taxon-name><tp:taxon-name-part taxon-name-part-type="genus" reg="Galerucella">Galerucella</tp:taxon-name-part> <tp:taxon-name-part taxon-name-part-type="species" reg="lineatipes">lineatipes</tp:taxon-name-part></tp:taxon-name></italic> Takei</article-title><source>Zookeys</source><day>20</day><month>5</month><year>2021</year><volume>1039</volume><fpage>1</fpage><lpage>108</lpage><pub-id pub-id-type="doi">10.3897/zookeys.1039.64740</pub-id></mixed-citation></tp:treatment-meta><tp:nomenclature><tp:taxon-name><object-id xmlns:xlink="http://www.w3.org/1999/xlink" content-type="arpha" xlink:type="simple">259339CC-148F-5163-9E7E-837018BEC04C</object-id>
            <tp:taxon-name-part taxon-name-part-type="genus" reg="Pyrrhalta">Pyrrhalta</tp:taxon-name-part>
            <tp:taxon-name-part taxon-name-part-type="species" reg="tahsiangi">tahsiangi</tp:taxon-name-part>
            <object-id xmlns:xlink="http://www.w3.org/1999/xlink" content-type="zoobank" xlink:type="simple">http://zoobank.org/6856834F-F395-492B-95C7-30D7F948A495</object-id>
          </tp:taxon-name><tp:taxon-status xmlns:xlink="http://www.w3.org/1999/xlink" xlink:type="simple">sp. nov.</tp:taxon-status><xref ref-type="fig" rid="F5">Figs 5G–I</xref><xref ref-type="fig" rid="F7">, 7C, D</xref><xref ref-type="fig" rid="F10">, 10</xref></tp:nomenclature><tp:treatment-sec sec-type="Types" id="SECID0EF2AI"><title>Types.</title><p><bold><italic>Holotype</italic></bold> ♂ (TARI), Taiwan. Ilan: Tsuifenghu (翠峰湖), 4.VII.2010, leg. M.-H. Tsou. <bold><italic>Paratypes</italic></bold>. 3♂, 8♀ (TARI), same data as holotype; Ilan: 6♀ (TARI), Yuanyanghu (鴛鴦湖), 23.VIII.2011, leg. M.-H. Tsou; 1♂, 5♀ (TARI), same but with “leg. H. Lee”; 7♀ (TARI), Taipingshan (太平山), 25.V.2009 (reared from larvae), leg. C.-F. Lee.</p></tp:treatment-sec><tp:treatment-sec sec-type="diagnosis" id="SECID0ET2AI"><title>Diagnosis.</title><p>Elytra smooth, lacking longitudinal ridges; yellowish brown, with brown longitudinal stripes.</p></tp:treatment-sec><tp:treatment-sec sec-type="description" id="SECID0EY2AI"><title>Description.</title><p>Length 4.8–5.6 mm, width 2.1–2.4 mm. Body color (Fig. <xref ref-type="fig" rid="F5">5G–I</xref>) yellowish brown; antennae brown, four apical antennomeres darkened; elytra with two pairs of wide, poorly defined, longitudinal brown stripes, one pair near suture, the other arising from humeral calli. Eyes small, interocular space 2.55–2.58 × diameter of eye. Antennae filiform in males (Fig. <xref ref-type="fig" rid="F10">10A</xref>), length ratios of antennomeres I–XI 1.0: 0.6: 1.2: 1.0: 0.9: 0.9: 1.0: 0.9: 0.9: 0.8: 1.0, length to width ratios of antennomeres I–XI 2.6: 2.2: 4.3: 3.8: 3.8: 3.3: 3.4: 3.3: 3.0: 3.0: 4.0; similar in females (Fig. <xref ref-type="fig" rid="F10">10B</xref>), length ratios of antennomeres I–XI 1.0: 0.7: 1.1: 1.0: 1.0: 1.0: 1.0: 0.9: 0.9: 0.8: 1.1, length to width ratios of antennomeres I–XI 2.6: 2.6: 4.0: 3.6: 3.5: 3.4: 3.7: 3.2: 3.4: 3.3: 4.3. Pronotum and elytra convex. Pronotum 1.8–1.9 × wider than long, disc smooth; with extremely dense, coarse punctures, and short pubescence, with median longitudinal and lateral depressions; lateral margins slightly rounded, widest at apical 1/3, apical and basal margin slightly concave; anterior and posterior setiferous punctures slightly erect. Elytra elongate and broad, parallel-sided, 1.7 × longer than wide; disc rugose, with dense, coarse punctures, and short pubescence. Apical spur of tibia of middle leg slender (Fig. <xref ref-type="fig" rid="F10">10F</xref>), and tarsomere I ax-shaped in lateral view, with narrowed basal half and expanded apical half (Fig. <xref ref-type="fig" rid="F10">10H</xref>) in males. Aedeagus (Fig. <xref ref-type="fig" rid="F10">10C, D</xref>) broad in dorsal view, 5.0 × longer than wide, parallel-sided, asymmetric, curved at middle, apex narrowly rounded; ostium large, mostly covered by membrane; straight but strongly curved near base in lateral view, apex narrowly rounded; primary endophallic sclerite elongate, 0.5 × as long as aedeagus, with several fine teeth near apex. Only apices of gonocoxae (Fig. <xref ref-type="fig" rid="F10">10K</xref>) sclerotized, short, with several short setae near apex, and four long setae near apex. Ventrite VIII (Fig. <xref ref-type="fig" rid="F10">10E</xref>) well sclerotized, apex truncate, plate-shaped and projecting, several extremely short setae along lateral margin and apical area, apical margin with cluster of long setae near middle, spiculum extremely long. Receptacle of spermatheca (Fig. <xref ref-type="fig" rid="F10">10G</xref>) swollen; pump short and strongly curved; sclerotized proximal spermathecal duct wide and extremely short. Apical margin of abdominal ventrite V slightly concave medially and with deep depression in males (Fig. <xref ref-type="fig" rid="F10">10J</xref>); while slightly concave and with short internal ridge at middle in females (Fig. <xref ref-type="fig" rid="F10">10I</xref>).</p><fig id="F10" position="float" orientation="portrait"><object-id xmlns:xlink="http://www.w3.org/1999/xlink" content-type="doi" xlink:type="simple">10.3897/zookeys.1039.64740.figure10</object-id><object-id xmlns:xlink="http://www.w3.org/1999/xlink" content-type="arpha" xlink:type="simple">781674E9-C53D-5B33-8C02-561C63283502</object-id><label>Figure 10.</label><caption><p>Diagnostic characters of <italic><tp:taxon-name><tp:taxon-name-part taxon-name-part-type="genus" reg="Pyrrhalta">Pyrrhalta</tp:taxon-name-part> <tp:taxon-name-part taxon-name-part-type="species" reg="tahsiangi">tahsiangi</tp:taxon-name-part></tp:taxon-name></italic> sp. nov. <bold>A</bold> antenna, male <bold>B</bold> antenna, female <bold>C</bold> aedeagus, dorsal view <bold>D</bold> ditto, lateral view <bold>E</bold> abdominal ventrite VIII <bold>F</bold> apex of tibia of middle leg, male <bold>G</bold> spermatheca <bold>H</bold> tarsi of middle leg, male <bold>I</bold> abdominal ventrite V, female <bold>J</bold> abdominal ventrite V, male <bold>K</bold> gonocoxae.</p></caption><graphic xmlns:xlink="http://www.w3.org/1999/xlink" xlink:href="zookeys-1039-001-g010.jpg" position="float" orientation="portrait" xlink:type="simple" id="oo_545540.jpg"><uri content-type="original_file" xlink:type="simple">https://binary.pensoft.net/fig/545540</uri></graphic></fig></tp:treatment-sec><tp:treatment-sec sec-type="remarks" id="SECID0EY5AI"><title>Remarks.</title><p>Adults of this new species are easily separated from other members of the species group by their yellowish brown elytra bearing longitudinal brown stripes and modified tarsi of the middle leg. In addition, some putative autapomorphies are found in genitalic characters, including the characteristic shape of the aedeagus and single endophallic sclerite bearing teeth near the apex (Fig. <xref ref-type="fig" rid="F10">10C</xref>). The truncate apex of abdominal ventrite VIII in females is also diagnostic (Fig. <xref ref-type="fig" rid="F10">10E</xref>) (tapering apex of abdominal ventrite VIII in females of others).</p></tp:treatment-sec><tp:treatment-sec sec-type="host" id="SECID0EG6AI"><title>Host plants.</title><p>adults feed on leaves of <italic><tp:taxon-name><tp:taxon-name-part taxon-name-part-type="genus" reg="Rhododendron">Rhododendron</tp:taxon-name-part> <tp:taxon-name-part taxon-name-part-type="species" reg="chilanshanense">chilanshanense</tp:taxon-name-part></tp:taxon-name></italic> Kurashige (Fig. <xref ref-type="fig" rid="F7">7C</xref>); larvae and adults feed on leaves of <italic><tp:taxon-name><tp:taxon-name-part taxon-name-part-type="genus" reg="Rhododendron">R.</tp:taxon-name-part> <tp:taxon-name-part taxon-name-part-type="species" reg="mariesii">mariesii</tp:taxon-name-part></tp:taxon-name></italic> Hemsl. and E. H. Wilson (<tp:taxon-name><tp:taxon-name-part taxon-name-part-type="family">Ericaceae</tp:taxon-name-part></tp:taxon-name>) (Fig. <xref ref-type="fig" rid="F7">7D</xref>).</p></tp:treatment-sec><tp:treatment-sec sec-type="biology" id="SECID0EPABI"><title>Biology.</title><p>The first author and Mr Ta-Hsiang Lee collected young larvae on tender leaves of <italic><tp:taxon-name><tp:taxon-name-part taxon-name-part-type="genus" reg="Rhododendron">Rhododendron</tp:taxon-name-part> <tp:taxon-name-part taxon-name-part-type="species" reg="mariesii">mariesii</tp:taxon-name-part></tp:taxon-name></italic> May 1, 2009 in Taipingshan, northeastern Taiwan, and reared them in the laboratory. Newly eclosed adults emerged from soil May 25. Mr. Mei-Hua Tsou collected a number of adults July 5, 2010 at the same locality (= Tsuifenghu) (Fig. <xref ref-type="fig" rid="F7">7C</xref>). The first author, Mrs. Hsueh Li, and Mr. Mei-Hua Tsou found adults feeding on leaves of <italic><tp:taxon-name><tp:taxon-name-part taxon-name-part-type="genus" reg="Rhododendron">R.</tp:taxon-name-part> <tp:taxon-name-part taxon-name-part-type="species" reg="chilanshanense">chilanshanense</tp:taxon-name-part></tp:taxon-name></italic> (Fig. <xref ref-type="fig" rid="F7">7D</xref>) August 23, 2011 in Yuanyanghu, northeastern Taiwan.</p></tp:treatment-sec><tp:treatment-sec sec-type="distribution" id="SECID0ETBBI"><title>Distribution.</title><p>This new species is restricted to mid-altitudes (1,000–2,000 m) in northeastern Taiwan.</p></tp:treatment-sec><tp:treatment-sec sec-type="etymology" id="SECID0EYBBI"><title>Etymology.</title><p>Dedicated to Mr. Ta-Hsiang Lee. He and the first author were the first to find larvae of this new species and rear them successfully to adults.</p></tp:treatment-sec><tp:treatment-sec><!--Section generated to contain objects referenced in tp:taxon-treatment.--><fig id="F5" position="float" orientation="portrait"><object-id xmlns:xlink="http://www.w3.org/1999/xlink" content-type="doi" xlink:type="simple">10.3897/zookeys.1039.64740.figure5</object-id><object-id xmlns:xlink="http://www.w3.org/1999/xlink" content-type="arpha" xlink:type="simple">B7D07EE2-BEA6-5CCA-BEC5-88549A08EC47</object-id><label>Figure 5.</label><caption><p>Habitus of <italic><tp:taxon-name><tp:taxon-name-part taxon-name-part-type="genus" reg="Pyrrhalta">Pyrrhalta</tp:taxon-name-part> <tp:taxon-name-part taxon-name-part-type="species" reg="gressitti">gressitti</tp:taxon-name-part></tp:taxon-name></italic> Kimoto, <italic><tp:taxon-name><tp:taxon-name-part taxon-name-part-type="genus" reg="Pyrrhalta">P.</tp:taxon-name-part> <tp:taxon-name-part taxon-name-part-type="species" reg="houjayi">houjayi</tp:taxon-name-part></tp:taxon-name></italic> sp. nov., and <italic><tp:taxon-name><tp:taxon-name-part taxon-name-part-type="genus" reg="Pyrrhalta">P.</tp:taxon-name-part> <tp:taxon-name-part taxon-name-part-type="species" reg="tahsiangi">tahsiangi</tp:taxon-name-part></tp:taxon-name></italic> sp. nov. <bold>A</bold><italic><tp:taxon-name><tp:taxon-name-part taxon-name-part-type="genus" reg="Pyrrhalta">P.</tp:taxon-name-part> <tp:taxon-name-part taxon-name-part-type="species" reg="gressitti">gressitti</tp:taxon-name-part></tp:taxon-name></italic>, male, dorsal view <bold>B</bold> ditto, ventral view <bold>C</bold> ditto, lateral view <bold>D</bold><italic><tp:taxon-name><tp:taxon-name-part taxon-name-part-type="genus" reg="Pyrrhalta">P.</tp:taxon-name-part> <tp:taxon-name-part taxon-name-part-type="species" reg="houjayi">houjayi</tp:taxon-name-part></tp:taxon-name></italic> sp. nov., male, dorsal view <bold>E</bold> ditto, ventral view <bold>F</bold> ditto, lateral view <bold>G</bold><italic><tp:taxon-name><tp:taxon-name-part taxon-name-part-type="genus" reg="Pyrrhalta">P.</tp:taxon-name-part> <tp:taxon-name-part taxon-name-part-type="species" reg="tahsiangi">tahsiangi</tp:taxon-name-part></tp:taxon-name></italic> sp. nov., male, dorsal view <bold>H</bold> ditto, ventral view <bold>I</bold> ditto, lateral view.</p></caption><graphic xmlns:xlink="http://www.w3.org/1999/xlink" xlink:href="zookeys-1039-001-g005.jpg" position="float" orientation="portrait" xlink:type="simple" id="oo_545535.jpg"><uri content-type="original_file" xlink:type="simple">https://binary.pensoft.net/fig/545535</uri></graphic></fig><fig id="F7" position="float" orientation="portrait"><object-id xmlns:xlink="http://www.w3.org/1999/xlink" content-type="doi" xlink:type="simple">10.3897/zookeys.1039.64740.figure7</object-id><object-id xmlns:xlink="http://www.w3.org/1999/xlink" content-type="arpha" xlink:type="simple">B5C78E5C-47E9-5F68-8D5D-40B2F498F33F</object-id><label>Figure 7.</label><caption><p>Field photographs of <italic><tp:taxon-name><tp:taxon-name-part taxon-name-part-type="genus" reg="Pyrrhalta">Pyrrhalta</tp:taxon-name-part> <tp:taxon-name-part taxon-name-part-type="species" reg="gressitti">gressitti</tp:taxon-name-part></tp:taxon-name></italic> Kimoto and <italic><tp:taxon-name><tp:taxon-name-part taxon-name-part-type="genus" reg="Pyrrhalta">P.</tp:taxon-name-part> <tp:taxon-name-part taxon-name-part-type="species" reg="tahsiangi">tahsiangi</tp:taxon-name-part></tp:taxon-name></italic> sp. nov. on host plant <bold>A</bold> mature larva of <italic><tp:taxon-name><tp:taxon-name-part taxon-name-part-type="genus" reg="Pyrrhalta">P.</tp:taxon-name-part> <tp:taxon-name-part taxon-name-part-type="species" reg="gressitti">gressitti</tp:taxon-name-part></tp:taxon-name></italic><bold>B</bold><italic><tp:taxon-name><tp:taxon-name-part taxon-name-part-type="genus" reg="Pyrrhalta">P.</tp:taxon-name-part> <tp:taxon-name-part taxon-name-part-type="species" reg="gressitti">gressitti</tp:taxon-name-part></tp:taxon-name></italic>, adult <bold>C</bold> adult of <italic><tp:taxon-name><tp:taxon-name-part taxon-name-part-type="genus" reg="Pyrrhalta">P.</tp:taxon-name-part> <tp:taxon-name-part taxon-name-part-type="species" reg="tahsiangi">tahsiangi</tp:taxon-name-part></tp:taxon-name></italic> on <italic><tp:taxon-name><tp:taxon-name-part taxon-name-part-type="genus" reg="Rhododendron">Rhododendron</tp:taxon-name-part> <tp:taxon-name-part taxon-name-part-type="species" reg="chilanshanense">chilanshanense</tp:taxon-name-part></tp:taxon-name></italic><bold>D</bold> adult of <italic><tp:taxon-name><tp:taxon-name-part taxon-name-part-type="genus" reg="Pyrrhalta">P.</tp:taxon-name-part> <tp:taxon-name-part taxon-name-part-type="species" reg="tahsiangi">tahsiangi</tp:taxon-name-part></tp:taxon-name></italic> on <italic><tp:taxon-name><tp:taxon-name-part taxon-name-part-type="genus" reg="Rhododendron">R.</tp:taxon-name-part> <tp:taxon-name-part taxon-name-part-type="species" reg="mariesii">mariesii</tp:taxon-name-part></tp:taxon-name></italic>.</p></caption><graphic xmlns:xlink="http://www.w3.org/1999/xlink" xlink:href="zookeys-1039-001-g007.jpg" position="float" orientation="portrait" xlink:type="simple" id="oo_545537.jpg"><uri content-type="original_file" xlink:type="simple">https://binary.pensoft.net/fig/545537</uri></graphic></fig></tp:treatment-sec></tp:taxon-treatment>
