# Supplementary material for: Revision of the genera Xanthogaleruca Laboissière, 1932 and Pyrrhalta Joannis, 1865 (Coleoptera, Chrysomelidae, Galerucinae) of Taiwan, with type designation of Galerucella lineatipes Takei
Source: Zookeys. 2021 May 20;1039:1–108. doi: 10.3897/zookeys.1039.64740 (PMC8159918; doi:10.3897/zookeys.1039.64740)
Supplement: XML Treatment for Pyrrhalta viridipennis [file zookeys.1039.64740-treatment10.xml]

<!DOCTYPE tp:taxon-treatment
  PUBLIC "-//TaxonX//DTD Taxonomic Treatment Publishing DTD v0 20100105//EN" "tax-treatment-NSO.dtd">
<tp:taxon-treatment xmlns:tp="http://www.plazi.org/taxpub"><tp:treatment-meta><kwd-group><label>Taxon classification</label><kwd><named-content xmlns:xlink="http://www.w3.org/1999/xlink" content-type="kingdom">Animalia</named-content></kwd><kwd><named-content xmlns:xlink="http://www.w3.org/1999/xlink" content-type="order">Coleoptera</named-content></kwd><kwd><named-content xmlns:xlink="http://www.w3.org/1999/xlink" content-type="family">Chrysomelidae</named-content></kwd></kwd-group><mixed-citation publication-type="journal"><person-group><name><surname>Lee</surname><given-names>Chi-Feng</given-names></name><name><surname>Bezděk</surname><given-names>Jan</given-names></name></person-group><article-title>Revision of the genera <italic><tp:taxon-name><tp:taxon-name-part taxon-name-part-type="genus" reg="Xanthogaleruca">Xanthogaleruca</tp:taxon-name-part></tp:taxon-name></italic> Laboissière, 1932 and <tp:taxon-name><tp:taxon-name-part taxon-name-part-type="genus" reg="Pyrrhalta">Pyrrhalta</tp:taxon-name-part></tp:taxon-name> Joannis, 1865 (<tp:taxon-name><tp:taxon-name-part taxon-name-part-type="order">Coleoptera</tp:taxon-name-part></tp:taxon-name>, <tp:taxon-name><tp:taxon-name-part taxon-name-part-type="family">Chrysomelidae</tp:taxon-name-part></tp:taxon-name>, <tp:taxon-name><tp:taxon-name-part taxon-name-part-type="subfamily">Galerucinae</tp:taxon-name-part></tp:taxon-name>) of Taiwan, with type designation of <italic><tp:taxon-name><tp:taxon-name-part taxon-name-part-type="genus" reg="Galerucella">Galerucella</tp:taxon-name-part> <tp:taxon-name-part taxon-name-part-type="species" reg="lineatipes">lineatipes</tp:taxon-name-part></tp:taxon-name></italic> Takei</article-title><source>Zookeys</source><day>20</day><month>5</month><year>2021</year><volume>1039</volume><fpage>1</fpage><lpage>108</lpage><pub-id pub-id-type="doi">10.3897/zookeys.1039.64740</pub-id></mixed-citation></tp:treatment-meta><tp:nomenclature><tp:taxon-name><object-id xmlns:xlink="http://www.w3.org/1999/xlink" content-type="arpha" xlink:type="simple">663C33A4-F197-5A4D-9C63-02A9275263FD</object-id>
            <tp:taxon-name-part taxon-name-part-type="genus" reg="Pyrrhalta">Pyrrhalta</tp:taxon-name-part>
            <tp:taxon-name-part taxon-name-part-type="species" reg="viridipennis">viridipennis</tp:taxon-name-part>
          </tp:taxon-name><tp:taxon-authority>Kimoto, 1981</tp:taxon-authority><xref ref-type="fig" rid="F11">Figs 11D–F</xref><xref ref-type="fig" rid="F13">, 13C, D</xref><xref ref-type="fig" rid="F14">, 14</xref><tp:nomenclature-citation-list><tp:nomenclature-citation><tp:taxon-name>
                <tp:taxon-name-part taxon-name-part-type="genus" reg="Pyrrhalta">Pyrrhalta</tp:taxon-name-part> <tp:taxon-name-part taxon-name-part-type="species" reg="viridipennis">viridipennis</tp:taxon-name-part></tp:taxon-name><comment>Kimoto, 1981: 2; <xref ref-type="bibr" rid="B39">Kimoto and Chu 1996</xref>: 57; <xref ref-type="bibr" rid="B42">Kimoto and Takizawa 1997</xref>: 301 (key), 374; <xref ref-type="bibr" rid="B3">Beenen 2010</xref>: 453 (catalogue); <xref ref-type="bibr" rid="B93">Xue and Yang 2010</xref>: 132 (catalogue); <xref ref-type="bibr" rid="B98">Yang et al. 2015</xref>: 122 (catalogue).</comment></tp:nomenclature-citation></tp:nomenclature-citation-list></tp:nomenclature><tp:treatment-sec sec-type="Types" id="SECID0EFXBI"><title>Types.</title><p><bold><italic>Holotype</italic></bold> ♂ (<named-content xmlns:xlink="http://www.w3.org/1999/xlink" content-type="dwc:institutional_code" xlink:type="simple">OMNH</named-content>, by original designation): “NANSHANCHI [南山溪] / TAIWAN / 21. VII. 1974 / Y. KIYOYAMA [p, y] // <tp:taxon-name><tp:taxon-name-part taxon-name-part-type="genus" reg="Pyrrhalta">Pyrrhalta</tp:taxon-name-part></tp:taxon-name> / <tp:taxon-name><tp:taxon-name-part taxon-name-part-type="genus" reg="Pyrrhalta"/><tp:taxon-name-part taxon-name-part-type="species" reg="viridipennis">viridipennis</tp:taxon-name-part></tp:taxon-name> / Kimoto, n. sp. [h, w] // HOLOTYPE [p, r] // PHOTO [p, r]”. <bold><italic>Paratype</italic></bold>. 1 ♂ (<named-content xmlns:xlink="http://www.w3.org/1999/xlink" content-type="dwc:institutional_code" xlink:type="simple">KMNH</named-content>): “(Taiwan) [p] / Sungan [松安] / Miaoli [h] Hsien [p, w] // 10.IV.1967 [h] / B. S. Chang [p, w] // <tp:taxon-name><tp:taxon-name-part taxon-name-part-type="genus" reg="Pyrrhalta">Pyrrhalta</tp:taxon-name-part></tp:taxon-name> / <tp:taxon-name><tp:taxon-name-part taxon-name-part-type="genus" reg="Pyrrhalta"/><tp:taxon-name-part taxon-name-part-type="species" reg="viridipennis">viridipennis</tp:taxon-name-part></tp:taxon-name> / Kimoto, n. sp. [h, w] // Det. S. Kimoto, 19 [p, w] // PARATYPE [p, b]”.</p></tp:treatment-sec><tp:treatment-sec sec-type="material" id="SECID0E2YBI"><title>Other material.</title><p>Taiwan. Chiayi: 1♂, 1♀ (TARI), Alishan (阿里山), 5–9.VIII.1981, leg. L. Y. Chou &amp; S. C. Lin; Kaohsiung: 1♂ (TARI), Kuanshanyakou (關山啞口), 30.VII.2015, leg. C.-F. Lee; 1♂, 1♀ (TARI), Tengchih (藤枝), 7.IX.2012, leg. W.-C. Liao; 2♂, 5♀ (TARI), same but with “10.VIII.2013”; 1♀ (TARI), same but with “27.IX.2013”; 2♂, 4♀ (TARI), same but with “5.X.2013”; 4♂, 1♀ (TARI), same locality, 4.VIII.2012, leg. J.-C. Chen; 2♂, 2♀ (TARI), same locality, 30.VIII.2014, leg. B.-X. Guo; 2♀ (TARI), Tsuyunshan (出雲山), 25.IV.1990, leg. C. C. Chiang; Nantou: 1♀ (<named-content xmlns:xlink="http://www.w3.org/1999/xlink" content-type="dwc:institutional_code" xlink:type="simple">NMNS</named-content>), Huishun (惠蓀), 3.VII.1991, leg. C. S. Lin; 1♂ (<named-content xmlns:xlink="http://www.w3.org/1999/xlink" content-type="dwc:institutional_code" xlink:type="simple">NMNS</named-content>), Shanlinchi (杉林溪), 11.V.1990, leg. C. C. Chiang; 2♀ (TARI), Tsuifeng (翠峰), 1–3.VIII.1981, leg. T. Lin &amp; W. S. Tang; 1♂, 1♀ (TARI), same locality, 1–3.IX.1982, leg. L. Y. Chou &amp; K. C. Chou; 1♂, 2♀ (TARI), same locality, 12–14.IX.1984, leg. K. S. Lin &amp; S. C. Lin; Pingtung: 1♂, 1♀ (TARI), Ali (阿禮), 30.V.2014, leg. J.-C. Chen; Taichung: 1♂, 1♀ (<named-content xmlns:xlink="http://www.w3.org/1999/xlink" content-type="dwc:institutional_code" xlink:type="simple">NHMUK</named-content>), Basianshan National Forest Recreation Area (八仙山國家森林遊樂區), 27.V.2007, leg. G. Martin &amp; D. L. J. Quicke; 2♀ (TARI), Tahsuehshan (大雪山), 21.IV.2010, leg. C.-F. Lee; Taipei: 1♂, 1♀ (TARI), Shihfen (十分), 23.V.2016, leg. J.-C. Chen; 1♂ (TARI), Yingtzuling (鶯子嶺), 21.VI.2016, leg. Y.-L. Lin; Taitung: 3♂ (TARI), Hsiangyang (向陽), 2.VII.2009, leg. S.-F. Yu; 8♂, 5♀ (TARI), same but with “leg. M.-H. Tsou”; 1♀ (TARI), same locality, 22.XII.2013, leg. W.-C. Liao; 1♂ (TARI), Hsiangyangshan (向陽山), 20.VI.2014, leg. J.-C. Chen.</p></tp:treatment-sec><tp:treatment-sec sec-type="redescription" id="SECID0EQZBI"><title>Redescription.</title><p>Length 5.3–7.8 mm, width 2.3–3.5 mm. Body color (Fig. <xref ref-type="fig" rid="F11">11D–F</xref>) yellowish brown; antenna reddish brown; elytra green but with wide yellow stripe along lateral margin, apical area more or less yellowish brown. Eyes small, interocular space 2.67–2.75 × diameter of eye. Antennae filiform in males (Fig. <xref ref-type="fig" rid="F14">14A</xref>), length ratios of antennomeres I–XI 1.0: 0.7: 1.2: 1.1: 1.0: 1.0: 0.9: 0.9: 0.8: 0.7: 0.9, length to width ratios of antennomeres I–XI 2.6: 2.9: 4.5: 3.9: 3.7: 3.7: 3.4: 3.5: 3.1: 3.3: 4.4; similar in females (Fig. <xref ref-type="fig" rid="F14">14B</xref>), length ratios of antennomeres I–XI 1.0: 0.5: 0.9: 0.9: 0.9: 0.8: 0.8: 0.7: 0.7: 0.6: 0.8, length to width ratios of antennomeres I–XI 2.8: 2.1: 3.6: 4.0: 4.0: 3.6: 3.7: 3.2: 3.1: 2.9: 3.7. Pronotum and elytra convex. Pronotum 1.9–2.0 × wider than long, disc with reticulate microsculpture; with dense, coarse punctures, and short pubescence, with median longitudinal and lateral depressions; lateral margins rounded, widest at middle, apical and basal margin slightly concave; anterior and posterior setiferous punctures slightly erect. Elytra elongate and broad, parallel-sided, 1.6–1.7 × longer than wide; disc rough, with dense, fine punctures, and short pubescence. Apical spur of tibia of middle leg small and curved (Fig. <xref ref-type="fig" rid="F14">14M</xref>), and tarsomere I not modified in males. Aedeagus (Fig. <xref ref-type="fig" rid="F14">14C, D</xref>) slender in dorsal view, 7.9 × longer than wide, asymmetric, curved at apical 1/7, apically narrowed, apex broadly rounded; ostium large, not covered by membrane; straight but strongly curved near base in lateral view, slightly curved near apex, apex narrowly rounded; two endophallic sclerites elongate, primary sclerite longer and 0.6 × as long as aedeagus, apex with several fine teeth; secondary sclerite small, 0.4 × as long as the longer sclerite. Only apices of gonocoxae (Fig. <xref ref-type="fig" rid="F14">14J</xref>) sclerotized, elongate, with several short setae near apex, and four long setae near apex. Ventrite VIII (Fig. <xref ref-type="fig" rid="F14">14I</xref>) well sclerotized, strongly broadened near apex, outer sides strongly curved, several short setae along apical margin and bearing cluster of long setae medially, spiculum long. Receptacle of spermatheca (Fig. <xref ref-type="fig" rid="F14">14N</xref>) very swollen; pump short and strongly curved; sclerotized proximal spermathecal duct wide and short. Apical margin of abdominal ventrite V moderately concave medially, with deep, indistinctly margined depression at middle in males (Fig. <xref ref-type="fig" rid="F14">14L</xref>); slightly concave, with median, longitudinal internal ridge in females (Fig. <xref ref-type="fig" rid="F14">14K</xref>).</p><fig id="F14" position="float" orientation="portrait"><object-id xmlns:xlink="http://www.w3.org/1999/xlink" content-type="doi" xlink:type="simple">10.3897/zookeys.1039.64740.figure14</object-id><object-id xmlns:xlink="http://www.w3.org/1999/xlink" content-type="arpha" xlink:type="simple">8255CF60-8A4C-5925-B455-D6741D820FC9</object-id><label>Figure 14.</label><caption><p>Diagnostic characters of <italic><tp:taxon-name><tp:taxon-name-part taxon-name-part-type="genus" reg="Pyrrhalta">Pyrrhalta</tp:taxon-name-part> <tp:taxon-name-part taxon-name-part-type="species" reg="viridipennis">viridipennis</tp:taxon-name-part></tp:taxon-name></italic> Kimoto <bold>A</bold> antenna, male <bold>B</bold> antenna, female <bold>C</bold> aedeagus, from Alishan (阿里山), dorsal view <bold>D</bold> ditto, lateral view <bold>E</bold> apex of aedeagus, from Shihfen (十分), dorsal view <bold>F</bold> ditto, lateral view <bold>G</bold> apex of aedeagus, from Hsiangyang, dorsal view <bold>H</bold> ditto, lateral view <bold>I</bold> abdominal ventrite VIII <bold>J</bold> gonocoxae <bold>K</bold> abdominal ventrite V, female <bold>L</bold> abdominal ventrite V, male <bold>M</bold> apex of tibia of middle leg <bold>N</bold> spermatheca.</p></caption><graphic xmlns:xlink="http://www.w3.org/1999/xlink" xlink:href="zookeys-1039-001-g014.jpg" position="float" orientation="portrait" xlink:type="simple" id="oo_545544.jpg"><uri content-type="original_file" xlink:type="simple">https://binary.pensoft.net/fig/545544</uri></graphic></fig></tp:treatment-sec><tp:treatment-sec sec-type="variation" id="SECID0ES3BI"><title>Variation.</title><p>The apex of the aedeagus is variable among populations; more slender in north and central Taiwan (Fig. <xref ref-type="fig" rid="F14">14E, F</xref>); recurved in southeast Taiwan (Fig. <xref ref-type="fig" rid="F14">14G, H</xref>).</p></tp:treatment-sec><tp:treatment-sec sec-type="host" id="SECID0EA4BI"><title>Host plant.</title><p>Larvae and adults feed on leaves of <tp:taxon-name><tp:taxon-name-part taxon-name-part-type="genus" reg="Rhododendron">Rhododendron</tp:taxon-name-part> <tp:taxon-name-part taxon-name-part-type="species" reg="rubropilosum">rubropilosum</tp:taxon-name-part> <tp:taxon-name-part taxon-name-part-type="authority">Hayata</tp:taxon-name-part> <tp:taxon-name-part taxon-name-part-type="infraspecific-rank">var.</tp:taxon-name-part> <tp:taxon-name-part taxon-name-part-type="variety" reg="rubropilosum">rubropilosum</tp:taxon-name-part></tp:taxon-name> Hayata (<tp:taxon-name><tp:taxon-name-part taxon-name-part-type="family">Ericaceae</tp:taxon-name-part></tp:taxon-name>) (Fig. <xref ref-type="fig" rid="F13">13E, F</xref>).</p></tp:treatment-sec><tp:treatment-sec sec-type="biology" id="SECID0ED5BI"><title>Biology.</title><p>The first author and Mr. Ta-Hsiang Lee collected one larva feeding on leaves April 20, 2010 in Tahsuehshan, central Taiwan (Fig. <xref ref-type="fig" rid="F13">13E</xref>). It was reared in the laboratory. The newly eclosed adult appeared May 20 (Fig. <xref ref-type="fig" rid="F13">13F</xref>).</p></tp:treatment-sec><tp:treatment-sec sec-type="remarks" id="SECID0ER5BI"><title>Remarks.</title><p>Adults of <italic><tp:taxon-name><tp:taxon-name-part taxon-name-part-type="genus" reg="Pyrrhalta">P.</tp:taxon-name-part> <tp:taxon-name-part taxon-name-part-type="species" reg="viridipennis">viridipennis</tp:taxon-name-part></tp:taxon-name></italic> Kimoto and <italic><tp:taxon-name><tp:taxon-name-part taxon-name-part-type="genus" reg="Pyrrhalta">P.</tp:taxon-name-part> <tp:taxon-name-part taxon-name-part-type="species" reg="gressitti">gressitti</tp:taxon-name-part></tp:taxon-name></italic> Kimoto are both characterized by the green elytra with longitudinal ridges. However, <italic><tp:taxon-name><tp:taxon-name-part taxon-name-part-type="genus" reg="Pyrrhalta">P.</tp:taxon-name-part> <tp:taxon-name-part taxon-name-part-type="species" reg="viridipennis">viridipennis</tp:taxon-name-part></tp:taxon-name></italic> differs from <italic><tp:taxon-name><tp:taxon-name-part taxon-name-part-type="genus" reg="Pyrrhalta">P.</tp:taxon-name-part> <tp:taxon-name-part taxon-name-part-type="species" reg="gressitti">gressitti</tp:taxon-name-part></tp:taxon-name></italic> by the larger body sizes, 5.3–7.8 mm long (3.9–5.4 mm long in <italic><tp:taxon-name><tp:taxon-name-part taxon-name-part-type="genus" reg="Pyrrhalta">P.</tp:taxon-name-part> <tp:taxon-name-part taxon-name-part-type="species" reg="gressitti">gressitti</tp:taxon-name-part></tp:taxon-name></italic>), rough elytra with fine punctures (smooth and shining elytra with coarse punctures in <italic><tp:taxon-name><tp:taxon-name-part taxon-name-part-type="genus" reg="Pyrrhalta">P.</tp:taxon-name-part> <tp:taxon-name-part taxon-name-part-type="species" reg="gressitti">gressitti</tp:taxon-name-part></tp:taxon-name></italic>); curved apex of aedeagus and narrowly rounded apex of primary endophallic slerite with teeth (Fig. <xref ref-type="fig" rid="F14">14C, D</xref>) (recurved apex of aedeagus and broadly rounded apex of primary endophallic sclerite lacking teeth in <italic><tp:taxon-name><tp:taxon-name-part taxon-name-part-type="genus" reg="Pyrrhalta">P.</tp:taxon-name-part> <tp:taxon-name-part taxon-name-part-type="species" reg="gressitti">gressitti</tp:taxon-name-part></tp:taxon-name></italic> (Fig. <xref ref-type="fig" rid="F6">6C, D</xref>)); small and stout apical spur of tibia of middle leg in males (Fig. <xref ref-type="fig" rid="F14">14M</xref>) (slender apical spur of tibia of middle leg in males of <italic><tp:taxon-name><tp:taxon-name-part taxon-name-part-type="genus" reg="Pyrrhalta">P.</tp:taxon-name-part> <tp:taxon-name-part taxon-name-part-type="species" reg="viridipennis">viridipennis</tp:taxon-name-part></tp:taxon-name></italic> (Fig. <xref ref-type="fig" rid="F6">6F</xref>)); and slightly concave apical margin of abdominal ventrite V with short internal ridge in females (Fig. <xref ref-type="fig" rid="F14">14L</xref>) (moderately concave apical margin of abdominal ventrite V in females of <italic><tp:taxon-name><tp:taxon-name-part taxon-name-part-type="genus" reg="Pyrrhalta">P.</tp:taxon-name-part> <tp:taxon-name-part taxon-name-part-type="species" reg="viridipennis">viridipennis</tp:taxon-name-part></tp:taxon-name></italic> (Fig. <xref ref-type="fig" rid="F6">6J</xref>))</p></tp:treatment-sec><tp:treatment-sec sec-type="distribution" id="SECID0ESCCI"><title>Distribution.</title><p>The species is widespread at mid-altitudes (1,500–2,500 m) in central and southern Taiwan.</p></tp:treatment-sec><tp:treatment-sec><!--Section generated to contain objects referenced in tp:taxon-treatment.--><fig id="F11" position="float" orientation="portrait"><object-id xmlns:xlink="http://www.w3.org/1999/xlink" content-type="doi" xlink:type="simple">10.3897/zookeys.1039.64740.figure11</object-id><object-id xmlns:xlink="http://www.w3.org/1999/xlink" content-type="arpha" xlink:type="simple">29D8E75D-F03F-532F-88F1-893E5707BAED</object-id><label>Figure 11.</label><caption><p>Habitus of <italic><tp:taxon-name><tp:taxon-name-part taxon-name-part-type="genus" reg="Pyrrhalta">Pyrrhalta</tp:taxon-name-part> <tp:taxon-name-part taxon-name-part-type="species" reg="taiwana">taiwana</tp:taxon-name-part></tp:taxon-name></italic> Kimoto and <italic><tp:taxon-name><tp:taxon-name-part taxon-name-part-type="genus" reg="Pyrrhalta">P.</tp:taxon-name-part> <tp:taxon-name-part taxon-name-part-type="species" reg="viridipennis">viridipennis</tp:taxon-name-part></tp:taxon-name></italic> Kimoto <bold>A</bold><italic><tp:taxon-name><tp:taxon-name-part taxon-name-part-type="genus" reg="Pyrrhalta">P.</tp:taxon-name-part> <tp:taxon-name-part taxon-name-part-type="species" reg="taiwana">taiwana</tp:taxon-name-part></tp:taxon-name></italic>, male, dorsal view <bold>B</bold> ditto, ventral view <bold>C</bold> ditto, lateral view <bold>D</bold><italic><tp:taxon-name><tp:taxon-name-part taxon-name-part-type="genus" reg="Pyrrhalta">P.</tp:taxon-name-part> <tp:taxon-name-part taxon-name-part-type="species" reg="viridipennis">viridipennis</tp:taxon-name-part></tp:taxon-name></italic>, male, dorsal view <bold>E</bold> ditto, ventral view <bold>F</bold> ditto, lateral view.</p></caption><graphic xmlns:xlink="http://www.w3.org/1999/xlink" xlink:href="zookeys-1039-001-g011.jpg" position="float" orientation="portrait" xlink:type="simple" id="oo_545541.jpg"><uri content-type="original_file" xlink:type="simple">https://binary.pensoft.net/fig/545541</uri></graphic></fig><fig id="F13" position="float" orientation="portrait"><object-id xmlns:xlink="http://www.w3.org/1999/xlink" content-type="doi" xlink:type="simple">10.3897/zookeys.1039.64740.figure13</object-id><object-id xmlns:xlink="http://www.w3.org/1999/xlink" content-type="arpha" xlink:type="simple">14BEB23B-AC38-5FCB-B9CE-12BA18049573</object-id><label>Figure 13.</label><caption><p>Field photographs of <italic><tp:taxon-name><tp:taxon-name-part taxon-name-part-type="genus" reg="Pyrrhalta">Pyrrhalta</tp:taxon-name-part> <tp:taxon-name-part taxon-name-part-type="species" reg="taiwana">taiwana</tp:taxon-name-part></tp:taxon-name></italic> Kimoto and <italic><tp:taxon-name><tp:taxon-name-part taxon-name-part-type="genus" reg="Pyrrhalta">P.</tp:taxon-name-part> <tp:taxon-name-part taxon-name-part-type="species" reg="viridipennis">viridipennis</tp:taxon-name-part></tp:taxon-name></italic> Kimoto on host plant <bold>A</bold> host plant for <italic><tp:taxon-name><tp:taxon-name-part taxon-name-part-type="genus" reg="Pyrrhalta">P.</tp:taxon-name-part> <tp:taxon-name-part taxon-name-part-type="species" reg="tahsiangi">tahsiangi</tp:taxon-name-part></tp:taxon-name></italic>, <italic><tp:taxon-name><tp:taxon-name-part taxon-name-part-type="genus" reg="Vaccinium">Vaccinium</tp:taxon-name-part> <tp:taxon-name-part taxon-name-part-type="species" reg="randaiense">randaiense</tp:taxon-name-part></tp:taxon-name></italic><bold>B</bold> mature larva of <italic><tp:taxon-name><tp:taxon-name-part taxon-name-part-type="genus" reg="Pyrrhalta">P.</tp:taxon-name-part> <tp:taxon-name-part taxon-name-part-type="species" reg="taiwana">taiwana</tp:taxon-name-part></tp:taxon-name></italic><bold>C</bold> pupa of <italic><tp:taxon-name><tp:taxon-name-part taxon-name-part-type="genus" reg="Pyrrhalta">P.</tp:taxon-name-part> <tp:taxon-name-part taxon-name-part-type="species" reg="taiwana">taiwana</tp:taxon-name-part></tp:taxon-name></italic><bold>D</bold> adult of <italic><tp:taxon-name><tp:taxon-name-part taxon-name-part-type="genus" reg="Pyrrhalta">P.</tp:taxon-name-part> <tp:taxon-name-part taxon-name-part-type="species" reg="taiwana">taiwana</tp:taxon-name-part></tp:taxon-name></italic><bold>E</bold> Third-instar larva of <italic><tp:taxon-name><tp:taxon-name-part taxon-name-part-type="genus" reg="Pyrrhalta">P.</tp:taxon-name-part> <tp:taxon-name-part taxon-name-part-type="species" reg="viridipennis">viridipennis</tp:taxon-name-part></tp:taxon-name></italic><bold>F</bold> adult of <italic><tp:taxon-name><tp:taxon-name-part taxon-name-part-type="genus" reg="Pyrrhalta">P.</tp:taxon-name-part> <tp:taxon-name-part taxon-name-part-type="species" reg="viridipennis">viridipennis</tp:taxon-name-part></tp:taxon-name></italic>.</p></caption><graphic xmlns:xlink="http://www.w3.org/1999/xlink" xlink:href="zookeys-1039-001-g013.jpg" position="float" orientation="portrait" xlink:type="simple" id="oo_545543.jpg"><uri content-type="original_file" xlink:type="simple">https://binary.pensoft.net/fig/545543</uri></graphic></fig><fig id="F6" position="float" orientation="portrait"><object-id xmlns:xlink="http://www.w3.org/1999/xlink" content-type="doi" xlink:type="simple">10.3897/zookeys.1039.64740.figure6</object-id><object-id xmlns:xlink="http://www.w3.org/1999/xlink" content-type="arpha" xlink:type="simple">0B4D29C9-0CAE-5174-9055-F61BDDA0A1BB</object-id><label>Figure 6.</label><caption><p>Diagnostic characters of <italic><tp:taxon-name><tp:taxon-name-part taxon-name-part-type="genus" reg="Pyrrhalta">Pyrrhalta</tp:taxon-name-part> <tp:taxon-name-part taxon-name-part-type="species" reg="gressitti">gressitti</tp:taxon-name-part></tp:taxon-name></italic> Kimoto <bold>A</bold> antenna, male <bold>B</bold> antenna, female <bold>C</bold> aedeagus, dorsal view <bold>D</bold> ditto, lateral view <bold>E</bold> abdominal ventrite VIII <bold>F</bold> apex of tibia of middle leg, male <bold>G</bold>gonocoxae <bold>H</bold> spermatheca <bold>I</bold> abdominal ventrite V, male <bold>J</bold> abdominal ventrite V, female.</p></caption><graphic xmlns:xlink="http://www.w3.org/1999/xlink" xlink:href="zookeys-1039-001-g006.jpg" position="float" orientation="portrait" xlink:type="simple" id="oo_545536.jpg"><uri content-type="original_file" xlink:type="simple">https://binary.pensoft.net/fig/545536</uri></graphic></fig></tp:treatment-sec><ref-list><ref id="B39"><mixed-citation xmlns:xlink="http://www.w3.org/1999/xlink" xlink:type="simple"><person-group><name name-style="western"><surname>Kimoto</surname><given-names>S</given-names></name><name name-style="western"><surname>Chu</surname><given-names>Y-I</given-names></name></person-group> (<year>1996</year>) <article-title>Systematic catalog of <tp:taxon-name><tp:taxon-name-part taxon-name-part-type="family">Chrysomelidae</tp:taxon-name-part></tp:taxon-name> of Taiwan (<tp:taxon-name><tp:taxon-name-part taxon-name-part-type="class">Insecta</tp:taxon-name-part></tp:taxon-name>: <tp:taxon-name><tp:taxon-name-part taxon-name-part-type="order">Coleoptera</tp:taxon-name-part></tp:taxon-name>).</article-title><source>Bulletin of the Institute of Comparative Studies of International Cultures and Societies</source><volume>16</volume>: <fpage>1</fpage>–<lpage>152</lpage>.</mixed-citation></ref><ref id="B42"><mixed-citation xmlns:xlink="http://www.w3.org/1999/xlink" xlink:type="simple"><person-group><name name-style="western"><surname>Kimoto</surname><given-names>S</given-names></name><name name-style="western"><surname>Takizawa</surname><given-names>H</given-names></name></person-group> (<year>1997</year>) <source>Leaf beetles (<tp:taxon-name><tp:taxon-name-part taxon-name-part-type="family">Chrysomelidae</tp:taxon-name-part></tp:taxon-name>) of Taiwan.</source><publisher-name>Tokai University Press</publisher-name>, <publisher-loc>Tokyo</publisher-loc>, <size units="page">581 pp</size>.</mixed-citation></ref><ref id="B3"><mixed-citation xmlns:xlink="http://www.w3.org/1999/xlink" xlink:type="simple"><person-group><name name-style="western"><surname>Beenen</surname><given-names>R</given-names></name></person-group> (<year>2010</year>) <article-title><tp:taxon-name><tp:taxon-name-part taxon-name-part-type="subfamily">Galerucinae</tp:taxon-name-part></tp:taxon-name>.</article-title> In: <person-group><name name-style="western"><surname>Löbl</surname><given-names>I</given-names></name><name name-style="western"><surname>Smetana</surname><given-names>A</given-names></name></person-group> (<role>Eds</role>) <issue-title>Catalogue of Palaearctic Coleoptera (Vol.</issue-title><source>6). <tp:taxon-name><tp:taxon-name-part taxon-name-part-type="superfamily">Chrysomeloidea</tp:taxon-name-part></tp:taxon-name>. Apollo Books, Stenstrup</source>, <fpage>443</fpage>–<lpage>491</lpage>. <ext-link xlink:type="simple" ext-link-type="uri" xlink:href="https://www.cabdirect.org/cabdirect/abstract/20123189777">https://www.cabdirect.org/cabdirect/abstract/20123189777</ext-link></mixed-citation></ref><ref id="B93"><mixed-citation xmlns:xlink="http://www.w3.org/1999/xlink" xlink:type="simple"><person-group><name name-style="western"><surname>Xue</surname><given-names>HJ</given-names></name><name name-style="western"><surname>Yang</surname><given-names>X-K</given-names></name></person-group> (<year>2010</year>) Species catalogue of <italic><tp:taxon-name><tp:taxon-name-part taxon-name-part-type="genus">Pyrrhalta</tp:taxon-name-part></tp:taxon-name></italic> Joannis (<tp:taxon-name><tp:taxon-name-part taxon-name-part-type="order">Coleoptera</tp:taxon-name-part></tp:taxon-name>: <tp:taxon-name><tp:taxon-name-part taxon-name-part-type="family">Chrysomelidae</tp:taxon-name-part></tp:taxon-name>: <tp:taxon-name><tp:taxon-name-part taxon-name-part-type="subfamily">Galerucinae</tp:taxon-name-part></tp:taxon-name>) of the world. Entomotaxonomia 32 (supplement): 119–136. <ext-link xlink:type="simple" ext-link-type="uri" xlink:href="https://www.cabdirect.org/cabdirect/abstract/20103331643">https://www.cabdirect.org/cabdirect/abstract/20103331643</ext-link></mixed-citation></ref><ref id="B98"><mixed-citation xmlns:xlink="http://www.w3.org/1999/xlink" xlink:type="simple"><person-group><name name-style="western"><surname>Yang</surname><given-names>X</given-names></name><name name-style="western"><surname>Ge</surname><given-names>S</given-names></name><name name-style="western"><surname>Nie</surname><given-names>R</given-names></name><name name-style="western"><surname>Ruan</surname><given-names>Y</given-names></name><name name-style="western"><surname>Li</surname><given-names>W</given-names></name></person-group> (<year>2015</year>) <source>Chinese leaf beetles.</source><publisher-name>Science Press</publisher-name>, <publisher-loc>Beijing</publisher-loc>, <size units="page">507 pp</size>.</mixed-citation></ref></ref-list></tp:taxon-treatment>
