# Supplementary material for: Revision of the genera Xanthogaleruca Laboissière, 1932 and Pyrrhalta Joannis, 1865 (Coleoptera, Chrysomelidae, Galerucinae) of Taiwan, with type designation of Galerucella lineatipes Takei
Source: Zookeys. 2021 May 20;1039:1–108. doi: 10.3897/zookeys.1039.64740 (PMC8159918; doi:10.3897/zookeys.1039.64740)
Supplement: XML Treatment for Pyrrhalta igai [file zookeys.1039.64740-treatment13.xml]

<!DOCTYPE tp:taxon-treatment
  PUBLIC "-//TaxonX//DTD Taxonomic Treatment Publishing DTD v0 20100105//EN" "tax-treatment-NSO.dtd">
<tp:taxon-treatment xmlns:tp="http://www.plazi.org/taxpub"><tp:treatment-meta><kwd-group><label>Taxon classification</label><kwd><named-content xmlns:xlink="http://www.w3.org/1999/xlink" content-type="kingdom">Animalia</named-content></kwd><kwd><named-content xmlns:xlink="http://www.w3.org/1999/xlink" content-type="order">Coleoptera</named-content></kwd><kwd><named-content xmlns:xlink="http://www.w3.org/1999/xlink" content-type="family">Chrysomelidae</named-content></kwd></kwd-group><mixed-citation publication-type="journal"><person-group><name><surname>Lee</surname><given-names>Chi-Feng</given-names></name><name><surname>Bezděk</surname><given-names>Jan</given-names></name></person-group><article-title>Revision of the genera <italic><tp:taxon-name><tp:taxon-name-part taxon-name-part-type="genus" reg="Xanthogaleruca">Xanthogaleruca</tp:taxon-name-part></tp:taxon-name></italic> Laboissière, 1932 and <tp:taxon-name><tp:taxon-name-part taxon-name-part-type="genus" reg="Pyrrhalta">Pyrrhalta</tp:taxon-name-part></tp:taxon-name> Joannis, 1865 (<tp:taxon-name><tp:taxon-name-part taxon-name-part-type="order">Coleoptera</tp:taxon-name-part></tp:taxon-name>, <tp:taxon-name><tp:taxon-name-part taxon-name-part-type="family">Chrysomelidae</tp:taxon-name-part></tp:taxon-name>, <tp:taxon-name><tp:taxon-name-part taxon-name-part-type="subfamily">Galerucinae</tp:taxon-name-part></tp:taxon-name>) of Taiwan, with type designation of <italic><tp:taxon-name><tp:taxon-name-part taxon-name-part-type="genus" reg="Galerucella">Galerucella</tp:taxon-name-part> <tp:taxon-name-part taxon-name-part-type="species" reg="lineatipes">lineatipes</tp:taxon-name-part></tp:taxon-name></italic> Takei</article-title><source>Zookeys</source><day>20</day><month>5</month><year>2021</year><volume>1039</volume><fpage>1</fpage><lpage>108</lpage><pub-id pub-id-type="doi">10.3897/zookeys.1039.64740</pub-id></mixed-citation></tp:treatment-meta><tp:nomenclature><tp:taxon-name><object-id xmlns:xlink="http://www.w3.org/1999/xlink" content-type="arpha" xlink:type="simple">9918F771-8458-529A-B7AF-BAF3B94A49B8</object-id>
            <tp:taxon-name-part taxon-name-part-type="genus" reg="Pyrrhalta">Pyrrhalta</tp:taxon-name-part>
            <tp:taxon-name-part taxon-name-part-type="species" reg="igai">igai</tp:taxon-name-part>
          </tp:taxon-name><tp:taxon-authority>Kimoto, 1981</tp:taxon-authority><xref ref-type="fig" rid="F17">Figs 17C, D</xref><xref ref-type="fig" rid="F18">, 18A–C</xref><xref ref-type="fig" rid="F19">, 19</xref><tp:nomenclature-citation-list><tp:nomenclature-citation><tp:taxon-name>
                <tp:taxon-name-part taxon-name-part-type="genus" reg="Pyrrhalta">Pyrrhalta</tp:taxon-name-part> <tp:taxon-name-part taxon-name-part-type="species" reg="igai">igai</tp:taxon-name-part></tp:taxon-name><comment>Kimoto, 1981: 1; <xref ref-type="bibr" rid="B33">Kimoto 1989a</xref>: 248 (additional records); <xref ref-type="bibr" rid="B39">Kimoto and Chu 1996</xref>: 56 (catalogue); <xref ref-type="bibr" rid="B42">Kimoto and Takizawa 1997</xref>: 300 (key), 373; <xref ref-type="bibr" rid="B3">Beenen 2010</xref>: 452 (catalogue); <xref ref-type="bibr" rid="B93">Xue and Yang 2010</xref>: 124 (catalogue); <xref ref-type="bibr" rid="B98">Yang et al. 2015</xref>: 117 (catalogue).</comment></tp:nomenclature-citation></tp:nomenclature-citation-list></tp:nomenclature><tp:treatment-sec sec-type="Types" id="SECID0EI5CI"><title>Types.</title><p><bold><italic>Holotype</italic></bold> ♂ (<named-content xmlns:xlink="http://www.w3.org/1999/xlink" content-type="dwc:institutional_code" xlink:type="simple">OMNH</named-content>): “MUSHA [霧社] / FORMOSA / 25.V.1970 / A. RIN [p, y] // HOLOTYPE [p, r] // <tp:taxon-name><tp:taxon-name-part taxon-name-part-type="genus" reg="Pyrrhalta">Pyrrhalta</tp:taxon-name-part></tp:taxon-name> / <tp:taxon-name><tp:taxon-name-part taxon-name-part-type="genus" reg="Pyrrhalta"/><tp:taxon-name-part taxon-name-part-type="species" reg="igai">igai</tp:taxon-name-part></tp:taxon-name> / Kimoto, n. sp. [h, w] // PHOTO [p, r]”. <bold><italic>Paratype</italic>.</bold> 1♂ (<named-content xmlns:xlink="http://www.w3.org/1999/xlink" content-type="dwc:institutional_code" xlink:type="simple">KMNH</named-content>): “Mt. Shitoushan [獅頭山] / Miaoli Hsien / Taiwan / 3.VI.1976 / H. Makihara leg. [p, w] // <tp:taxon-name><tp:taxon-name-part taxon-name-part-type="genus" reg="Pyrrhalta">Pyrrhalta</tp:taxon-name-part></tp:taxon-name> / <tp:taxon-name><tp:taxon-name-part taxon-name-part-type="genus" reg="Pyrrhalta"/><tp:taxon-name-part taxon-name-part-type="species" reg="igai">igai</tp:taxon-name-part></tp:taxon-name> / Kimoto, n. sp. [h, w] // PARATYPE [p, b]”.</p></tp:treatment-sec><tp:treatment-sec sec-type="material" id="SECID0E66CI"><title>Other material.</title><p>Taiwan. Hsinchu: 1♂ (TARI), Talu trail (大鹿林道), 12.V.2018, leg. Y.-L. Lin; Kaohsiung: 3♂ (TARI), Neiyingshan (內英山), 5.V.2016, leg. B.-X. Guo; 1♀ (<named-content xmlns:xlink="http://www.w3.org/1999/xlink" content-type="dwc:institutional_code" xlink:type="simple">KMNH</named-content>), Shyk Shan (石山), near Liu Kui (六龜), 28.VI.1986, leg. K. Baba, det. S. Kimoto, 1989; 3♂ (TARI), Tengchih (藤枝), 4.VII.2011, leg. M.-H. Tsou; 1♂ (TARI), 2.V.2015, leg. J.-C. Chen; Pingtung: 3♂, 7♀ (TARI), Machia (瑪家), 25.V.2016, leg. Y.-T. Chung; 1♂, 5♀ (TARI), Peitawushan (北大武山), 28.V.2014, leg. Y.-T. Chung; 1♂, 1♀ (TARI), Tahanshan (大漢山), 13.VI.2015, leg. W.-C. Liao; Taitung: 1♂, 2♀ (TARI), Litao (利稻), 23.IV.2011, leg. M.-H. Tsou; 4♂, 5♀ (TARI), Wulu (霧鹿), 18.IV.2011, leg. C.-F. Lee; 5♂, 3♀ (TARI), same locality, 21–27.IV.2011, leg. M.-H. Tsou; 1♂, 8♀ (TARI), same locality, 22.V.2011, leg. C.-F. Lee; Taoyuan: 2♀ (TARI), Paling (巴陵), 3–5.V.1983, leg. K. C. Chou &amp; C. C. Pan; 1♀ (TARI), same locality, 26.V.2014, leg. M.-H. Tsou.</p></tp:treatment-sec><tp:treatment-sec sec-type="redescription" id="SECID0EKADI"><title>Redescription.</title><p>Length 8.1–8.5 mm, width 4.0–4.5 mm. Body brown (Fig. <xref ref-type="fig" rid="F18">18A–C</xref>); antennae and legs black. Eyes small, interocular space 3.20–3.33 × diameter of eye. Antennae filiform in males (Fig. <xref ref-type="fig" rid="F19">19A</xref>), gradually broadened from antennomere V to X, length ratios of antennomeres I–XI 1.0: 0.6: 0.7: 0.7: 0.8: 0.7: 0.7: 0.6: 0.6: 0.6: 0.8, length to width ratios of antennomeres I–XI 3.0: 2.1: 2.3: 2.3: 2.6: 2.3: 2.1: 2.2: 2.0: 1.8: 2.5; similar in females (Fig. <xref ref-type="fig" rid="F19">19B</xref>), length ratios of antennomeres I–XI 1.0: 0.6: 0.7: 0.7: 0.8: 0.7: 0.6: 0.6: 0.6: 0.5: 0.7, length to width ratios of antennomeres I–XI 2.6: 2.1: 2.0: 2.0: 2.2: 1.8: 1.8: 1.7: 1.7: 1.5: 2.3. Pronotum and elytra convex. Pronotum 2.4–2.5 × wider than long, disc with reticulate microsculpture; with extremely dense, coarse punctures, and long pubescence; with transverse ridge along apical margin deflexed at antero-lateral angles, ridge smooth, lacking pubescence but with sparse punctures; with median longitudinal and lateral depressions; lateral margins moderately rounded, widest in apical 1/3, apical and basal margins slightly concave; anterior and posterior setiferous punctures slightly erect. Elytra broad, parallel-sided, 1.4–1.5 × longer than wide; disc with reticulate microsculpture, with dense, coarse punctures, and short pubescence. Apical spur of tibia of middle leg absent and tarsomere I not modified in males. Aedeagus (Fig. <xref ref-type="fig" rid="F19">19C, D</xref>) slender in dorsal view, 6.8 × longer than wide, broadest at base, asymmetric, apically narrowed, curved at apical 1/5, apex acute; ostium obliquely longitudinal, not covered by a membrane; strongly curved near base in lateral view, apex narrowly rounded; primary endophallic sclerites elongate, 0.5 × as long as aedeagus, with three teeth at apex. Only apices of gonocoxae (Fig. <xref ref-type="fig" rid="F19">19I</xref>) sclerotized, longitudinal, with dense, long, setae along lateral and apical margins. Ventrite VIII (Fig. <xref ref-type="fig" rid="F19">19E</xref>) well sclerotized, with dense, long setae laterally, apical area, and along apical margin, spiculum long. Receptacle of spermatheca (Fig. <xref ref-type="fig" rid="F19">19F</xref>) very swollen; pump long and strongly curved; sclerotized proximal spermathecal duct wide and short. Apical margin of abdominal ventrite V with one pair of rounded ridges at middle, slightly concave between ridges in males (Fig. <xref ref-type="fig" rid="F19">19G</xref>) and females (Fig. <xref ref-type="fig" rid="F19">19H</xref>).</p><fig id="F18" position="float" orientation="portrait"><object-id xmlns:xlink="http://www.w3.org/1999/xlink" content-type="doi" xlink:type="simple">10.3897/zookeys.1039.64740.figure18</object-id><object-id xmlns:xlink="http://www.w3.org/1999/xlink" content-type="arpha" xlink:type="simple">BB5DFF97-45B1-5E90-B5F0-73A14E35AE52</object-id><label>Figure 18.</label><caption><p>Habitus of <italic><tp:taxon-name><tp:taxon-name-part taxon-name-part-type="genus" reg="Pyrrhalta">Pyrrhalta</tp:taxon-name-part> <tp:taxon-name-part taxon-name-part-type="species" reg="igai">igai</tp:taxon-name-part></tp:taxon-name></italic> Kimoto and <italic><tp:taxon-name><tp:taxon-name-part taxon-name-part-type="genus" reg="Pyrrhalta">P.</tp:taxon-name-part> <tp:taxon-name-part taxon-name-part-type="species" reg="meihuai">meihuai</tp:taxon-name-part></tp:taxon-name></italic> sp. nov. <bold>A</bold><italic><tp:taxon-name><tp:taxon-name-part taxon-name-part-type="genus" reg="Pyrrhalta">P.</tp:taxon-name-part> <tp:taxon-name-part taxon-name-part-type="species" reg="igai">igai</tp:taxon-name-part></tp:taxon-name></italic>, female, dorsal view <bold>B</bold> ditto, ventral view <bold>C</bold> ditto, lateral view <bold>D</bold><italic><tp:taxon-name><tp:taxon-name-part taxon-name-part-type="genus" reg="Pyrrhalta">P.</tp:taxon-name-part> <tp:taxon-name-part taxon-name-part-type="species" reg="meihuai">meihuai</tp:taxon-name-part></tp:taxon-name></italic> sp. nov., female, dorsal view <bold>E</bold> ditto, ventral view <bold>F</bold> ditto, lateral view.</p></caption><graphic xmlns:xlink="http://www.w3.org/1999/xlink" xlink:href="zookeys-1039-001-g018.jpg" position="float" orientation="portrait" xlink:type="simple" id="oo_545548.jpg"><uri content-type="original_file" xlink:type="simple">https://binary.pensoft.net/fig/545548</uri></graphic></fig><fig id="F19" position="float" orientation="portrait"><object-id xmlns:xlink="http://www.w3.org/1999/xlink" content-type="doi" xlink:type="simple">10.3897/zookeys.1039.64740.figure19</object-id><object-id xmlns:xlink="http://www.w3.org/1999/xlink" content-type="arpha" xlink:type="simple">1A3D993C-9009-581F-85D6-7533B560A6E5</object-id><label>Figure 19.</label><caption><p>Diagnostic characters of <italic><tp:taxon-name><tp:taxon-name-part taxon-name-part-type="genus" reg="Pyrrhalta">Pyrrhalta</tp:taxon-name-part> <tp:taxon-name-part taxon-name-part-type="species" reg="igai">igai</tp:taxon-name-part></tp:taxon-name></italic> Kimoto <bold>A</bold> antenna, male <bold>B</bold> antenna, female <bold>C</bold> aedeagus, dorsal view <bold>D</bold> ditto, lateral view <bold>E</bold> abdominal ventrite VIII <bold>F</bold> spermatheca <bold>G</bold> abdominal ventrite V, female <bold>H</bold> abdominal ventrite V, male <bold>I</bold> gonocoxae.</p></caption><graphic xmlns:xlink="http://www.w3.org/1999/xlink" xlink:href="zookeys-1039-001-g019.jpg" position="float" orientation="portrait" xlink:type="simple" id="oo_545549.jpg"><uri content-type="original_file" xlink:type="simple">https://binary.pensoft.net/fig/545549</uri></graphic></fig></tp:treatment-sec><tp:treatment-sec sec-type="remarks" id="SECID0EDFDI"><title>Remarks.</title><p>Adults of <italic><tp:taxon-name><tp:taxon-name-part taxon-name-part-type="genus" reg="Pyrrhalta">P.</tp:taxon-name-part> <tp:taxon-name-part taxon-name-part-type="species" reg="igai">igai</tp:taxon-name-part></tp:taxon-name></italic> Kimoto are similar to those of <italic><tp:taxon-name><tp:taxon-name-part taxon-name-part-type="genus" reg="Pyrrhalta">Pyrrhalta</tp:taxon-name-part> <tp:taxon-name-part taxon-name-part-type="species" reg="meihuai">meihuai</tp:taxon-name-part></tp:taxon-name></italic> sp. nov. in body sizes and color patterns (Fig. <xref ref-type="fig" rid="F17">17D, F</xref>), but differ by the rough pronotum and elytra covered with reticulate microsculpture (shining and smooth pronotum and elytra in <italic><tp:taxon-name><tp:taxon-name-part taxon-name-part-type="genus" reg="Pyrrhalta">P.</tp:taxon-name-part> <tp:taxon-name-part taxon-name-part-type="species" reg="meihuai">meihuai</tp:taxon-name-part></tp:taxon-name></italic> sp. nov.). In males of <italic><tp:taxon-name><tp:taxon-name-part taxon-name-part-type="genus" reg="Pyrrhalta">P.</tp:taxon-name-part> <tp:taxon-name-part taxon-name-part-type="species" reg="igai">igai</tp:taxon-name-part></tp:taxon-name></italic>, the single endophallic sclerites (Fig. <xref ref-type="fig" rid="F19">19C</xref>) are shared with those of <italic><tp:taxon-name><tp:taxon-name-part taxon-name-part-type="genus" reg="Pyrrhalta">P.</tp:taxon-name-part> <tp:taxon-name-part taxon-name-part-type="species" reg="meifena">meifena</tp:taxon-name-part></tp:taxon-name></italic> (Fig. <xref ref-type="fig" rid="F20">20C</xref>), and the aedeagus is characterized by its asymmetrical shape (lanceolate shape in others of the species group (Figs <xref ref-type="fig" rid="F16">16C</xref>, <xref ref-type="fig" rid="F20">20C</xref>, <xref ref-type="fig" rid="F22">22C</xref>).</p></tp:treatment-sec><tp:treatment-sec sec-type="host" id="SECID0EYHDI"><title>Host plant.</title><p>Larvae and adults feed on leaves of <italic><tp:taxon-name><tp:taxon-name-part taxon-name-part-type="genus" reg="Acer">Acer</tp:taxon-name-part> <tp:taxon-name-part taxon-name-part-type="species" reg="albopurpurascens">albopurpurascens</tp:taxon-name-part></tp:taxon-name></italic> Hayata (<tp:taxon-name><tp:taxon-name-part taxon-name-part-type="family">Sapindaceae</tp:taxon-name-part></tp:taxon-name>).</p></tp:treatment-sec><tp:treatment-sec sec-type="biology" id="SECID0EOIDI"><title>Biology.</title><p>The first author and Mr Mei-Hua Tsou found larvae feeding on leaves (Fig. <xref ref-type="fig" rid="F17">17C</xref>) March 29, 2009 in Wulu, Southeast Taiwan. They were transferred to the laboratory for rearing. mature larvae began to burrow into soil March 30, and built underground chambers for pupation. Duration of the pupal stage was 19–23 days. adults (Fig. <xref ref-type="fig" rid="F17">17D</xref>) appeared in spring and summer.</p></tp:treatment-sec><tp:treatment-sec sec-type="remarks" id="SECID0E3IDI"><title>Remarks.</title><p>The collecting data of the label on the holotype is inconsistent with <xref ref-type="bibr" rid="B28">Kimoto (1981)</xref> probably because of typos.</p></tp:treatment-sec><tp:treatment-sec sec-type="distribution" id="SECID0EGJDI"><title>Distribution.</title><p>The species is widespread at mid-altitudes (1,500–2,500 m) in Taiwan.</p></tp:treatment-sec><tp:treatment-sec><!--Section generated to contain objects referenced in tp:taxon-treatment.--><fig id="F17" position="float" orientation="portrait"><object-id xmlns:xlink="http://www.w3.org/1999/xlink" content-type="doi" xlink:type="simple">10.3897/zookeys.1039.64740.figure17</object-id><object-id xmlns:xlink="http://www.w3.org/1999/xlink" content-type="arpha" xlink:type="simple">14C801FA-57B3-52E6-AAE3-4877B6633D02</object-id><label>Figure 17.</label><caption><p>Field photographs of <italic><tp:taxon-name><tp:taxon-name-part taxon-name-part-type="genus" reg="Pyrrhalta">Pyrrhalta</tp:taxon-name-part> <tp:taxon-name-part taxon-name-part-type="species" reg="alishanensis">alishanensis</tp:taxon-name-part></tp:taxon-name></italic> sp. nov., <italic><tp:taxon-name><tp:taxon-name-part taxon-name-part-type="genus" reg="Pyrrhalta">P.</tp:taxon-name-part> <tp:taxon-name-part taxon-name-part-type="species" reg="igai">igai</tp:taxon-name-part></tp:taxon-name></italic> Kimoto, and <italic><tp:taxon-name><tp:taxon-name-part taxon-name-part-type="genus" reg="Pyrrhalta">P.</tp:taxon-name-part> <tp:taxon-name-part taxon-name-part-type="species" reg="meihuai">meihuai</tp:taxon-name-part></tp:taxon-name></italic> sp. nov. on host plant <bold>A</bold> mature larva of <italic><tp:taxon-name><tp:taxon-name-part taxon-name-part-type="genus" reg="Pyrrhalta">P.</tp:taxon-name-part> <tp:taxon-name-part taxon-name-part-type="species" reg="alishanensis">alishanensis</tp:taxon-name-part></tp:taxon-name></italic> sp. nov. <bold>B</bold> adult of <italic><tp:taxon-name><tp:taxon-name-part taxon-name-part-type="genus" reg="Pyrrhalta">P.</tp:taxon-name-part> <tp:taxon-name-part taxon-name-part-type="species" reg="alishanensis">alishanensis</tp:taxon-name-part></tp:taxon-name></italic> sp. nov. <bold>C</bold> mature larva of <italic><tp:taxon-name><tp:taxon-name-part taxon-name-part-type="genus" reg="Pyrrhalta">P.</tp:taxon-name-part> <tp:taxon-name-part taxon-name-part-type="species" reg="igai">igai</tp:taxon-name-part></tp:taxon-name></italic><bold>D</bold> adult of <italic><tp:taxon-name><tp:taxon-name-part taxon-name-part-type="genus" reg="Pyrrhalta">P.</tp:taxon-name-part> <tp:taxon-name-part taxon-name-part-type="species" reg="igai">igai</tp:taxon-name-part></tp:taxon-name></italic><bold>E</bold> mature larva of <italic><tp:taxon-name><tp:taxon-name-part taxon-name-part-type="genus" reg="Pyrrhalta">P.</tp:taxon-name-part> <tp:taxon-name-part taxon-name-part-type="species" reg="meihuai">meihuai</tp:taxon-name-part></tp:taxon-name></italic> sp. nov. <bold>F</bold> adult of <italic><tp:taxon-name><tp:taxon-name-part taxon-name-part-type="genus" reg="Pyrrhalta">P.</tp:taxon-name-part> <tp:taxon-name-part taxon-name-part-type="species" reg="meihuai">meihuai</tp:taxon-name-part></tp:taxon-name></italic> sp. nov.</p></caption><graphic xmlns:xlink="http://www.w3.org/1999/xlink" xlink:href="zookeys-1039-001-g017.jpg" position="float" orientation="portrait" xlink:type="simple" id="oo_545547.jpg"><uri content-type="original_file" xlink:type="simple">https://binary.pensoft.net/fig/545547</uri></graphic></fig><fig id="F20" position="float" orientation="portrait"><object-id xmlns:xlink="http://www.w3.org/1999/xlink" content-type="doi" xlink:type="simple">10.3897/zookeys.1039.64740.figure20</object-id><object-id xmlns:xlink="http://www.w3.org/1999/xlink" content-type="arpha" xlink:type="simple">34322192-6EE2-55B5-8E80-CEECA1B03546</object-id><label>Figure 20.</label><caption><p>Diagnostic characters of <italic><tp:taxon-name><tp:taxon-name-part taxon-name-part-type="genus" reg="Pyrrhalta">Pyrrhalta</tp:taxon-name-part> <tp:taxon-name-part taxon-name-part-type="species" reg="meifena">meifena</tp:taxon-name-part></tp:taxon-name></italic> Kimoto <bold>A</bold> antenna, male <bold>B</bold> antenna, female <bold>C</bold> aedeagus, dorsal view <bold>D</bold> ditto, lateral view <bold>E</bold> abdominal ventrite VIII <bold>F</bold> spermatheca <bold>G</bold> abdominal ventrite V, female <bold>H</bold> abdominal ventrite V, male <bold>I</bold> gonocoxae.</p></caption><graphic xmlns:xlink="http://www.w3.org/1999/xlink" xlink:href="zookeys-1039-001-g020.jpg" position="float" orientation="portrait" xlink:type="simple" id="oo_545550.jpg"><uri content-type="original_file" xlink:type="simple">https://binary.pensoft.net/fig/545550</uri></graphic></fig><fig id="F16" position="float" orientation="portrait"><object-id xmlns:xlink="http://www.w3.org/1999/xlink" content-type="doi" xlink:type="simple">10.3897/zookeys.1039.64740.figure16</object-id><object-id xmlns:xlink="http://www.w3.org/1999/xlink" content-type="arpha" xlink:type="simple">0D6FC2E9-0B0F-5946-ABE3-B9F3BC3595AB</object-id><label>Figure 16.</label><caption><p>Diagnostic characters of <italic><tp:taxon-name><tp:taxon-name-part taxon-name-part-type="genus" reg="Pyrrhalta">Pyrrhalta</tp:taxon-name-part> <tp:taxon-name-part taxon-name-part-type="species" reg="alishanensis">alishanensis</tp:taxon-name-part></tp:taxon-name></italic> sp. nov. <bold>A</bold> antenna, male <bold>B</bold> antenna, female <bold>C</bold> aedeagus, dorsal view <bold>D</bold> ditto, lateral view <bold>E</bold> abdominal ventrite VIII <bold>F</bold> spermatheca <bold>G</bold> abdominal ventrite V, female <bold>H</bold> abdominal ventrite V, male <bold>I</bold> gonocoxae.</p></caption><graphic xmlns:xlink="http://www.w3.org/1999/xlink" xlink:href="zookeys-1039-001-g016.jpg" position="float" orientation="portrait" xlink:type="simple" id="oo_545546.jpg"><uri content-type="original_file" xlink:type="simple">https://binary.pensoft.net/fig/545546</uri></graphic></fig><fig id="F22" position="float" orientation="portrait"><object-id xmlns:xlink="http://www.w3.org/1999/xlink" content-type="doi" xlink:type="simple">10.3897/zookeys.1039.64740.figure22</object-id><object-id xmlns:xlink="http://www.w3.org/1999/xlink" content-type="arpha" xlink:type="simple">2555B0D3-1EF7-55C9-AA80-B7880DE72EA9</object-id><label>Figure 22.</label><caption><p>Diagnostic characters of <italic><tp:taxon-name><tp:taxon-name-part taxon-name-part-type="genus" reg="Pyrrhalta">Pyrrhalta</tp:taxon-name-part> <tp:taxon-name-part taxon-name-part-type="species" reg="meihuai">meihuai</tp:taxon-name-part></tp:taxon-name></italic> sp. nov. <bold>A</bold> antenna, male <bold>B</bold> antenna, female <bold>C</bold>aedeagus, dorsal view <bold>D</bold> ditto, lateral view <bold>E</bold> abdominal ventrite VIII <bold>F</bold> gonocoxae <bold>G</bold> spermatheca <bold>H</bold> abdominal ventrite V, female <bold>I</bold> abdominal ventrite V, male.</p></caption><graphic xmlns:xlink="http://www.w3.org/1999/xlink" xlink:href="zookeys-1039-001-g022.jpg" position="float" orientation="portrait" xlink:type="simple" id="oo_545552.jpg"><uri content-type="original_file" xlink:type="simple">https://binary.pensoft.net/fig/545552</uri></graphic></fig></tp:treatment-sec><ref-list><ref id="B33"><mixed-citation xmlns:xlink="http://www.w3.org/1999/xlink" xlink:type="simple"><person-group><name name-style="western"><surname>Kimoto</surname><given-names>S</given-names></name></person-group> (<year>1989a</year>) <article-title>The Taiwanese <tp:taxon-name><tp:taxon-name-part taxon-name-part-type="family">Chrysomelidae</tp:taxon-name-part></tp:taxon-name> (<tp:taxon-name><tp:taxon-name-part taxon-name-part-type="class">Insecta</tp:taxon-name-part></tp:taxon-name>: <tp:taxon-name><tp:taxon-name-part taxon-name-part-type="order">Coleoptera</tp:taxon-name-part></tp:taxon-name>) collected by Dr. Kintaro Baba, on the occasion of his entomological survey in 1983 and 1986.</article-title><source>Kurume University Journal</source><volume>38</volume>: <fpage>237</fpage>–<lpage>272</lpage>.</mixed-citation></ref><ref id="B39"><mixed-citation xmlns:xlink="http://www.w3.org/1999/xlink" xlink:type="simple"><person-group><name name-style="western"><surname>Kimoto</surname><given-names>S</given-names></name><name name-style="western"><surname>Chu</surname><given-names>Y-I</given-names></name></person-group> (<year>1996</year>) <article-title>Systematic catalog of <tp:taxon-name><tp:taxon-name-part taxon-name-part-type="family">Chrysomelidae</tp:taxon-name-part></tp:taxon-name> of Taiwan (<tp:taxon-name><tp:taxon-name-part taxon-name-part-type="class">Insecta</tp:taxon-name-part></tp:taxon-name>: <tp:taxon-name><tp:taxon-name-part taxon-name-part-type="order">Coleoptera</tp:taxon-name-part></tp:taxon-name>).</article-title><source>Bulletin of the Institute of Comparative Studies of International Cultures and Societies</source><volume>16</volume>: <fpage>1</fpage>–<lpage>152</lpage>.</mixed-citation></ref><ref id="B42"><mixed-citation xmlns:xlink="http://www.w3.org/1999/xlink" xlink:type="simple"><person-group><name name-style="western"><surname>Kimoto</surname><given-names>S</given-names></name><name name-style="western"><surname>Takizawa</surname><given-names>H</given-names></name></person-group> (<year>1997</year>) <source>Leaf beetles (<tp:taxon-name><tp:taxon-name-part taxon-name-part-type="family">Chrysomelidae</tp:taxon-name-part></tp:taxon-name>) of Taiwan.</source><publisher-name>Tokai University Press</publisher-name>, <publisher-loc>Tokyo</publisher-loc>, <size units="page">581 pp</size>.</mixed-citation></ref><ref id="B3"><mixed-citation xmlns:xlink="http://www.w3.org/1999/xlink" xlink:type="simple"><person-group><name name-style="western"><surname>Beenen</surname><given-names>R</given-names></name></person-group> (<year>2010</year>) <article-title><tp:taxon-name><tp:taxon-name-part taxon-name-part-type="subfamily">Galerucinae</tp:taxon-name-part></tp:taxon-name>.</article-title> In: <person-group><name name-style="western"><surname>Löbl</surname><given-names>I</given-names></name><name name-style="western"><surname>Smetana</surname><given-names>A</given-names></name></person-group> (<role>Eds</role>) <issue-title>Catalogue of Palaearctic Coleoptera (Vol.</issue-title><source>6). <tp:taxon-name><tp:taxon-name-part taxon-name-part-type="superfamily">Chrysomeloidea</tp:taxon-name-part></tp:taxon-name>. Apollo Books, Stenstrup</source>, <fpage>443</fpage>–<lpage>491</lpage>. <ext-link xlink:type="simple" ext-link-type="uri" xlink:href="https://www.cabdirect.org/cabdirect/abstract/20123189777">https://www.cabdirect.org/cabdirect/abstract/20123189777</ext-link></mixed-citation></ref><ref id="B93"><mixed-citation xmlns:xlink="http://www.w3.org/1999/xlink" xlink:type="simple"><person-group><name name-style="western"><surname>Xue</surname><given-names>HJ</given-names></name><name name-style="western"><surname>Yang</surname><given-names>X-K</given-names></name></person-group> (<year>2010</year>) Species catalogue of <italic><tp:taxon-name><tp:taxon-name-part taxon-name-part-type="genus">Pyrrhalta</tp:taxon-name-part></tp:taxon-name></italic> Joannis (<tp:taxon-name><tp:taxon-name-part taxon-name-part-type="order">Coleoptera</tp:taxon-name-part></tp:taxon-name>: <tp:taxon-name><tp:taxon-name-part taxon-name-part-type="family">Chrysomelidae</tp:taxon-name-part></tp:taxon-name>: <tp:taxon-name><tp:taxon-name-part taxon-name-part-type="subfamily">Galerucinae</tp:taxon-name-part></tp:taxon-name>) of the world. Entomotaxonomia 32 (supplement): 119–136. <ext-link xlink:type="simple" ext-link-type="uri" xlink:href="https://www.cabdirect.org/cabdirect/abstract/20103331643">https://www.cabdirect.org/cabdirect/abstract/20103331643</ext-link></mixed-citation></ref><ref id="B98"><mixed-citation xmlns:xlink="http://www.w3.org/1999/xlink" xlink:type="simple"><person-group><name name-style="western"><surname>Yang</surname><given-names>X</given-names></name><name name-style="western"><surname>Ge</surname><given-names>S</given-names></name><name name-style="western"><surname>Nie</surname><given-names>R</given-names></name><name name-style="western"><surname>Ruan</surname><given-names>Y</given-names></name><name name-style="western"><surname>Li</surname><given-names>W</given-names></name></person-group> (<year>2015</year>) <source>Chinese leaf beetles.</source><publisher-name>Science Press</publisher-name>, <publisher-loc>Beijing</publisher-loc>, <size units="page">507 pp</size>.</mixed-citation></ref><ref id="B28"><mixed-citation xmlns:xlink="http://www.w3.org/1999/xlink" xlink:type="simple"><person-group><name name-style="western"><surname>Kimoto</surname><given-names>S</given-names></name></person-group> (<year>1981</year>) <article-title>Notes on the <tp:taxon-name><tp:taxon-name-part taxon-name-part-type="family">Chrysomelidae</tp:taxon-name-part></tp:taxon-name> from Taiwan, China, X.</article-title><source>Entomological Review of Japan</source><volume>36</volume>: <fpage>1</fpage>–<lpage>4</lpage>. <ext-link xlink:type="simple" ext-link-type="uri" xlink:href="http://coleoptera.sakura.ne.jp/ERJ/ERJ36(1)1981.pdf">http://coleoptera.sakura.ne.jp/ERJ/ERJ36(1)1981.pdf</ext-link></mixed-citation></ref></ref-list></tp:taxon-treatment>
