# Supplementary material for: Revision of the genera Xanthogaleruca Laboissière, 1932 and Pyrrhalta Joannis, 1865 (Coleoptera, Chrysomelidae, Galerucinae) of Taiwan, with type designation of Galerucella lineatipes Takei
Source: Zookeys. 2021 May 20;1039:1–108. doi: 10.3897/zookeys.1039.64740 (PMC8159918; doi:10.3897/zookeys.1039.64740)
Supplement: XML Treatment for Pyrrhalta meifena [file zookeys.1039.64740-treatment14.xml]

<!DOCTYPE tp:taxon-treatment
  PUBLIC "-//TaxonX//DTD Taxonomic Treatment Publishing DTD v0 20100105//EN" "tax-treatment-NSO.dtd">
<tp:taxon-treatment xmlns:tp="http://www.plazi.org/taxpub"><tp:treatment-meta><kwd-group><label>Taxon classification</label><kwd><named-content xmlns:xlink="http://www.w3.org/1999/xlink" content-type="kingdom">Animalia</named-content></kwd><kwd><named-content xmlns:xlink="http://www.w3.org/1999/xlink" content-type="order">Coleoptera</named-content></kwd><kwd><named-content xmlns:xlink="http://www.w3.org/1999/xlink" content-type="family">Chrysomelidae</named-content></kwd></kwd-group><mixed-citation publication-type="journal"><person-group><name><surname>Lee</surname><given-names>Chi-Feng</given-names></name><name><surname>Bezděk</surname><given-names>Jan</given-names></name></person-group><article-title>Revision of the genera <italic><tp:taxon-name><tp:taxon-name-part taxon-name-part-type="genus" reg="Xanthogaleruca">Xanthogaleruca</tp:taxon-name-part></tp:taxon-name></italic> Laboissière, 1932 and <tp:taxon-name><tp:taxon-name-part taxon-name-part-type="genus" reg="Pyrrhalta">Pyrrhalta</tp:taxon-name-part></tp:taxon-name> Joannis, 1865 (<tp:taxon-name><tp:taxon-name-part taxon-name-part-type="order">Coleoptera</tp:taxon-name-part></tp:taxon-name>, <tp:taxon-name><tp:taxon-name-part taxon-name-part-type="family">Chrysomelidae</tp:taxon-name-part></tp:taxon-name>, <tp:taxon-name><tp:taxon-name-part taxon-name-part-type="subfamily">Galerucinae</tp:taxon-name-part></tp:taxon-name>) of Taiwan, with type designation of <italic><tp:taxon-name><tp:taxon-name-part taxon-name-part-type="genus" reg="Galerucella">Galerucella</tp:taxon-name-part> <tp:taxon-name-part taxon-name-part-type="species" reg="lineatipes">lineatipes</tp:taxon-name-part></tp:taxon-name></italic> Takei</article-title><source>Zookeys</source><day>20</day><month>5</month><year>2021</year><volume>1039</volume><fpage>1</fpage><lpage>108</lpage><pub-id pub-id-type="doi">10.3897/zookeys.1039.64740</pub-id></mixed-citation></tp:treatment-meta><tp:nomenclature><tp:taxon-name><object-id xmlns:xlink="http://www.w3.org/1999/xlink" content-type="arpha" xlink:type="simple">50C34370-AF51-5EE7-A2F8-F944EC9460C1</object-id>
            <tp:taxon-name-part taxon-name-part-type="genus" reg="Pyrrhalta">Pyrrhalta</tp:taxon-name-part>
            <tp:taxon-name-part taxon-name-part-type="species" reg="meifena">meifena</tp:taxon-name-part>
          </tp:taxon-name><tp:taxon-authority>Kimoto, 1976</tp:taxon-authority><xref ref-type="fig" rid="F15">Figs 15D–F</xref><xref ref-type="fig" rid="F20">, 20</xref><xref ref-type="fig" rid="F21">, 21</xref><tp:nomenclature-citation-list><tp:nomenclature-citation><tp:taxon-name>
                <tp:taxon-name-part taxon-name-part-type="genus" reg="Pyrrhalta">Pyrrhalta</tp:taxon-name-part> <tp:taxon-name-part taxon-name-part-type="species" reg="meifena">meifena</tp:taxon-name-part></tp:taxon-name><comment>Kimoto, 1976: 4; <xref ref-type="bibr" rid="B32">Kimoto 1987</xref>: 188 (additional records); <xref ref-type="bibr" rid="B39">Kimoto and Chu 1996</xref>: 56 (catalogue); <xref ref-type="bibr" rid="B42">Kimoto and Takizawa 1997</xref>: 3010 (key), 373; <xref ref-type="bibr" rid="B3">Beenen 2010</xref>: 453 (catalogue); <xref ref-type="bibr" rid="B93">Xue and Yang 2010</xref>: 126 (catalogue); Lee and Cheng 2010: 119 (redescription); <xref ref-type="bibr" rid="B81">Takahashi 2012</xref>: 323 (deposition of type material); <xref ref-type="bibr" rid="B98">Yang et al. 2015</xref>: 119 (catalogue).</comment></tp:nomenclature-citation></tp:nomenclature-citation-list></tp:nomenclature><tp:treatment-sec sec-type="Types" id="SECID0EFMDI"><title>Types.</title><p><bold><italic>Holotype</italic></bold> ♂ (<named-content xmlns:xlink="http://www.w3.org/1999/xlink" content-type="dwc:institutional_code" xlink:type="simple">OMNH</named-content>, by original designation): “[TAIWAN] / Meifeng [梅峰] / Nantou Hsien [h, w] // 26.VI.1971/ Y. Miyatake [h, w] // <tp:taxon-name><tp:taxon-name-part taxon-name-part-type="genus" reg="Pyrrhalta">Pyrrhalta</tp:taxon-name-part></tp:taxon-name> / <tp:taxon-name><tp:taxon-name-part taxon-name-part-type="genus" reg="Pyrrhalta"/><tp:taxon-name-part taxon-name-part-type="species" reg="meifena">meifena</tp:taxon-name-part></tp:taxon-name> / Kimoto, n. sp. [h, w] // HOLOTYPE [p, r] // (Regd. O.M.N.H.) [p, w]”. <bold><italic>Paratypes</italic>.</bold> 1 ♀ (<named-content xmlns:xlink="http://www.w3.org/1999/xlink" content-type="dwc:institutional_code" xlink:type="simple">KMNH</named-content>): “(Taiwan) / Wushe [霧社] / Nantou Hsien [h, w] // 30.V.1965 / B. S. Chang [h, w] // <tp:taxon-name><tp:taxon-name-part taxon-name-part-type="genus" reg="Pyrrhalta">Pyrrhalta</tp:taxon-name-part></tp:taxon-name> / <tp:taxon-name><tp:taxon-name-part taxon-name-part-type="genus" reg="Pyrrhalta"/><tp:taxon-name-part taxon-name-part-type="species" reg="meifena">meifena</tp:taxon-name-part></tp:taxon-name> / Kimoto, n. sp. [h, w] // Det. S. Kimoto, 19 [p, w] // PARATOPOTYPE [p, b]”; 1 ♂ (<named-content xmlns:xlink="http://www.w3.org/1999/xlink" content-type="dwc:institutional_code" xlink:type="simple">KMNH</named-content>): “[TAIWAN] / Meifeng [梅峰] / Nantou Hsien [h, w] // 26.VI.1971 / Y. Miyatake [h, w] // <tp:taxon-name><tp:taxon-name-part taxon-name-part-type="genus" reg="Pyrrhalta">Pyrrhalta</tp:taxon-name-part></tp:taxon-name> / <tp:taxon-name><tp:taxon-name-part taxon-name-part-type="genus" reg="Pyrrhalta"/><tp:taxon-name-part taxon-name-part-type="species" reg="meifena">meifena</tp:taxon-name-part></tp:taxon-name> / Kimoto, n. sp. [h, w] // PARATOPOTYPE [p, b]”.</p></tp:treatment-sec><tp:treatment-sec sec-type="material" id="SECID0EQODI"><title>Other material.</title><p>Taiwan. Chiayi: 1♂, 2♀ (TARI), Alishan (阿里山), 22.IX.2009, leg. M.-H. Tsou; 2♂♂ (TARI), same locality, 29.V.2016, leg. Y.-T. Chung; 1♂ (TARI), Shizilu (十字路), 23.VII.2015, leg. U. Ong; Hsinchu: 9♂, 2♀, Litungshan (李棟山), 24–25.III.2009, leg. M.-H. Tsou; 4♂, 3♀ (TARI), same locality, 28.III.2009, leg. S.-F. Yu; 1♀ (TARI), same locality, 16.VI.2010, leg. Y.-L. Lin; Hualien: 1♂, 2♀ (TARI), Kuanyuan (關原), 2.VII.2008, leg. S.-F. Yu and M.-H. Tsou; 1♀ (TARI), Pilu (碧綠), 15.VII.2019, leg. B.-X. Guo; 1♀ (TARI), Tayuling (大禹嶺), 2.VII.2018, leg. J.-C. Chen; Kaohsiung: 1♀ (TARI), Chungchihkung (中之關), 1.VII.2009, leg. S.-F. Yu; 1♀ (TARI), same locality, 2.VII.2009, leg. M.-H. Tsou; 1♀ (TARI), same locality, 17.IV.2012, leg. L.-P. Hsu; 1♂, 1♀ (TARI), Tienchih (天池), 2.VII.2009, leg. M.-H. Tsou; Nantou: 1♂, 2♀ (TARI), Meifeng (梅峰), 24–26.VI.1981, leg. K. S. Lin &amp; W. S. Tang; 1♀ (TARI), same locality, 1–3.VIII.1981, leg. T. Lin &amp; W. S. Tang; 6♂ (TARI), Tatachia (塔塔加), 13.VII.2014, leg. W.-C. Liao; 1♂ (TARI), Tsuifeng (翠峰), 25–27.VI.1981, leg. K. S. Lin &amp; W. S. Tang; 1♀ (TARI), same locality, S. C. Lin &amp; C. N. Lin; Taichung: 5♂, 7♀ (TARI), Anmashan (鞍馬山), 7.VI.2010, leg. C.-F. Lee; Taitung: 1♂ (TARI), Hsiangyang (向陽), 9.V.2013, leg. J.-C. Chen; 1♂ (TARI), same locality, 18.VII.2014, leg. W.-C. Huan; 2♀ (TARI), Liyuan (栗園), 19.VI.2013, leg. C.-F. Lee.</p></tp:treatment-sec><tp:treatment-sec sec-type="redescription" id="SECID0EVODI"><title>Redescription.</title><p>Length 5.6–6.5 mm, width 2.7–3.2 mm. Body yellow (Fig. <xref ref-type="fig" rid="F15">15D–F</xref>); antennae black but four or five basal antennomeres paled; tibiae and tarsi black or blackish brown. Eyes small, interocular space 2.35–3.58x diameter of eye. Antennae filiform in males (Fig. <xref ref-type="fig" rid="F20">20A</xref>), gradually broadened from antennomere V to X, length ratios of antennomeres I–XI 1.0: 0.7: 0.7: 0.8: 0.8: 0.8: 0.8: 0.7: 0.7: 0.7: 0.8, length to width ratios of antennomeres I–XI 2.8: 2.2: 2.3: 2.5: 2.6: 2.7: 2.6: 2.4: 2.3: 2.1: 2.7; similar in females (Fig. <xref ref-type="fig" rid="F20">20B</xref>), length ratios of antennomeres I–XI 1.0: 0.7: 0.8: 0.7: 0.9: 0.7: 0.7: 0.6: 0.6: 0.6: 0.8, length to width ratios of antennomeres I–XI 2.7: 2.5: 2.8: 2.7: 2.8: 2.3: 2.1: 1.8: 1.8: 1.9: 2.3. Pronotum and elytra convex. Pronotum 2.2–2.3 × wider than long, disc smooth; with extremely dense, coarse punctures, and sparse long pubescence, with median longitudinal and lateral depressions; lateral margins moderately rounded, widest at middle, apical and basal margins slightly concave; anterior and posterior setiferous punctures slightly erect. Elytra broad, parallel-sided, 1.5–1.6 × longer than wide; disc smooth, with extremely dense, coarse punctures, and short pubescence. Apical spur of tibia of middle leg absent and tarsomere I not modified in males. Aedeagus (Fig. <xref ref-type="fig" rid="F20">20C, D</xref>) broad in dorsal view, 5.7 × longer than wide, symmetric, subparallel from base to middle, then apically narrowed, apex acute; ostium obliquely longitudinal, covered by a membrane; strongly curved near base in lateral view, slight recurved at apical 1/6, apex acute; primary endophallic sclerites elongate, 0.5 × as long as aedeagus, with several teeth at apex. Only apices of gonocoxae (Fig. <xref ref-type="fig" rid="F20">20I</xref>) sclerotized, longitudinal, with dense, long setae along lateral and apical margins. Ventrite VIII (Fig. <xref ref-type="fig" rid="F20">20E</xref>) well sclerotized, with dense, long setae laterally, apical area, and along apical margin, spiculum long. Receptacle of spermatheca (Fig. <xref ref-type="fig" rid="F20">20F</xref>) very swollen; pump long and strongly curved; sclerotized proximal spermathecal duct narrow and short. Apical margin of abdominal ventrite V with one pair of rounded ridges at middle and slightly concave between ridges in males (Fig. <xref ref-type="fig" rid="F20">20H</xref>); broadly rounded in females (Fig. <xref ref-type="fig" rid="F20">20G</xref>).</p><fig id="F20" position="float" orientation="portrait"><object-id xmlns:xlink="http://www.w3.org/1999/xlink" content-type="doi" xlink:type="simple">10.3897/zookeys.1039.64740.figure20</object-id><object-id xmlns:xlink="http://www.w3.org/1999/xlink" content-type="arpha" xlink:type="simple">34322192-6EE2-55B5-8E80-CEECA1B03546</object-id><label>Figure 20.</label><caption><p>Diagnostic characters of <italic><tp:taxon-name><tp:taxon-name-part taxon-name-part-type="genus" reg="Pyrrhalta">Pyrrhalta</tp:taxon-name-part> <tp:taxon-name-part taxon-name-part-type="species" reg="meifena">meifena</tp:taxon-name-part></tp:taxon-name></italic> Kimoto <bold>A</bold> antenna, male <bold>B</bold> antenna, female <bold>C</bold> aedeagus, dorsal view <bold>D</bold> ditto, lateral view <bold>E</bold> abdominal ventrite VIII <bold>F</bold> spermatheca <bold>G</bold> abdominal ventrite V, female <bold>H</bold> abdominal ventrite V, male <bold>I</bold> gonocoxae.</p></caption><graphic xmlns:xlink="http://www.w3.org/1999/xlink" xlink:href="zookeys-1039-001-g020.jpg" position="float" orientation="portrait" xlink:type="simple" id="oo_545550.jpg"><uri content-type="original_file" xlink:type="simple">https://binary.pensoft.net/fig/545550</uri></graphic></fig></tp:treatment-sec><tp:treatment-sec sec-type="remarks" id="SECID0EJRDI"><title>Remarks.</title><p>adults of <italic><tp:taxon-name><tp:taxon-name-part taxon-name-part-type="genus" reg="Pyrrhalta">P.</tp:taxon-name-part> <tp:taxon-name-part taxon-name-part-type="species" reg="meifena">meifena</tp:taxon-name-part></tp:taxon-name></italic> Kimoto are characterized by their small body sizes, 5.6–6.5 mm long (7.3–8.7 mm long in others), and yellow bodies (Fig. <xref ref-type="fig" rid="F15">15D–F</xref>) (black bodies in <italic><tp:taxon-name><tp:taxon-name-part taxon-name-part-type="genus" reg="Pyrrhalta">P.</tp:taxon-name-part> <tp:taxon-name-part taxon-name-part-type="species" reg="alishanensis">alishanensis</tp:taxon-name-part></tp:taxon-name></italic> sp. nov. (Fig. <xref ref-type="fig" rid="F15">15A–C</xref>); brown bodies in <italic><tp:taxon-name><tp:taxon-name-part taxon-name-part-type="genus" reg="Pyrrhalta">P.</tp:taxon-name-part> <tp:taxon-name-part taxon-name-part-type="species" reg="igai">igai</tp:taxon-name-part></tp:taxon-name></italic> and <italic><tp:taxon-name><tp:taxon-name-part taxon-name-part-type="genus" reg="Pyrrhalta">P.</tp:taxon-name-part> <tp:taxon-name-part taxon-name-part-type="species" reg="meihuai">meihuai</tp:taxon-name-part></tp:taxon-name></italic> sp. nov. (Fig. <xref ref-type="fig" rid="F18">18</xref>)) within the species group. In males of <italic><tp:taxon-name><tp:taxon-name-part taxon-name-part-type="genus" reg="Pyrrhalta">P.</tp:taxon-name-part> <tp:taxon-name-part taxon-name-part-type="species" reg="meifena">meifena</tp:taxon-name-part></tp:taxon-name></italic>, the lanceolate aedeagus (Fig. <xref ref-type="fig" rid="F20">20C</xref>) is similar to those of <italic><tp:taxon-name><tp:taxon-name-part taxon-name-part-type="genus" reg="Pyrrhalta">P.</tp:taxon-name-part> <tp:taxon-name-part taxon-name-part-type="species" reg="alishanensis">alishanensis</tp:taxon-name-part></tp:taxon-name></italic> sp. nov. (Fig. <xref ref-type="fig" rid="F16">16C</xref>) and <italic><tp:taxon-name><tp:taxon-name-part taxon-name-part-type="genus" reg="Pyrrhalta">P.</tp:taxon-name-part> <tp:taxon-name-part taxon-name-part-type="species" reg="meihuai">meihuai</tp:taxon-name-part></tp:taxon-name></italic> sp. nov. (Fig. <xref ref-type="fig" rid="F22">22C</xref>) but differs in lacking secondary endophallic sclerite in addition to the primary endophallic sclerite (one secondary sclerite in <italic><tp:taxon-name><tp:taxon-name-part taxon-name-part-type="genus" reg="Pyrrhalta">P.</tp:taxon-name-part> <tp:taxon-name-part taxon-name-part-type="species" reg="meihuai">meihuai</tp:taxon-name-part></tp:taxon-name></italic> sp. nov.; two secondary sclerites in <italic><tp:taxon-name><tp:taxon-name-part taxon-name-part-type="genus" reg="Pyrrhalta">P.</tp:taxon-name-part> <tp:taxon-name-part taxon-name-part-type="species" reg="alishanensis">alishanensis</tp:taxon-name-part></tp:taxon-name></italic> sp. nov.).</p></tp:treatment-sec><tp:treatment-sec sec-type="host" id="SECID0EKVDI"><title>Host plants.</title><p>Larvae and adults feed on leaves of <tp:taxon-name><tp:taxon-name-part taxon-name-part-type="genus" reg="Acer">Acer</tp:taxon-name-part> <tp:taxon-name-part taxon-name-part-type="species" reg="insulare">insulare</tp:taxon-name-part> <tp:taxon-name-part taxon-name-part-type="authority">Hayata</tp:taxon-name-part> <tp:taxon-name-part taxon-name-part-type="infraspecific-rank">var.</tp:taxon-name-part> <tp:taxon-name-part taxon-name-part-type="variety" reg="caudatifolium">caudatifolium</tp:taxon-name-part></tp:taxon-name> (Hayata) and <italic><tp:taxon-name><tp:taxon-name-part taxon-name-part-type="genus" reg="Acer">A.</tp:taxon-name-part> <tp:taxon-name-part taxon-name-part-type="species" reg="rubescens">rubescens</tp:taxon-name-part></tp:taxon-name></italic> Hayata (<tp:taxon-name><tp:taxon-name-part taxon-name-part-type="family">Sapindaceae</tp:taxon-name-part></tp:taxon-name>).</p></tp:treatment-sec><tp:treatment-sec sec-type="biology" id="SECID0EUWDI"><title>Biology.</title><p>Mrs Su-Fang Yu found young larvae (Fig. <xref ref-type="fig" rid="F21">21B</xref>) feeding on tender leaves of <tp:taxon-name><tp:taxon-name-part taxon-name-part-type="genus" reg="Acer">Acer</tp:taxon-name-part> <tp:taxon-name-part taxon-name-part-type="species" reg="insulare">insulare</tp:taxon-name-part> <tp:taxon-name-part taxon-name-part-type="infraspecific-rank">var.</tp:taxon-name-part> <tp:taxon-name-part taxon-name-part-type="variety" reg="caudatifolium">caudatifolium</tp:taxon-name-part></tp:taxon-name> (Fig. <xref ref-type="fig" rid="F21">21A</xref>) February 26, 2009, in Litungshan, northern Taiwan; and reared them in the laboratory. mature larvae (Fig. <xref ref-type="fig" rid="F20">20C</xref>) began to burrow into soil March 2, and built underground chambers for pupation. Duration of the pupal stage was 22–24 days. adults (Fig. <xref ref-type="fig" rid="F21">21D</xref>) appeared from spring to summer.</p><fig id="F21" position="float" orientation="portrait"><object-id xmlns:xlink="http://www.w3.org/1999/xlink" content-type="doi" xlink:type="simple">10.3897/zookeys.1039.64740.figure21</object-id><object-id xmlns:xlink="http://www.w3.org/1999/xlink" content-type="arpha" xlink:type="simple">1F88C6FF-A3AC-5E75-950B-594496DB0979</object-id><label>Figure 21.</label><caption><p>Field photographs of <italic><tp:taxon-name><tp:taxon-name-part taxon-name-part-type="genus" reg="Pyrrhalta">Pyrrhalta</tp:taxon-name-part> <tp:taxon-name-part taxon-name-part-type="species" reg="meifena">meifena</tp:taxon-name-part></tp:taxon-name></italic> Kimoto on host plant <bold>A</bold> host plant, <tp:taxon-name><tp:taxon-name-part taxon-name-part-type="genus" reg="Acer">Acer</tp:taxon-name-part> <tp:taxon-name-part taxon-name-part-type="species" reg="insulare">insulare</tp:taxon-name-part> <tp:taxon-name-part taxon-name-part-type="infraspecific-rank">var.</tp:taxon-name-part> <tp:taxon-name-part taxon-name-part-type="variety" reg="caudatifolium">caudatifolium</tp:taxon-name-part></tp:taxon-name><bold>B</bold> Second-instar larva <bold>C</bold> third-instar larva <bold>D</bold> adult.</p></caption><graphic xmlns:xlink="http://www.w3.org/1999/xlink" xlink:href="zookeys-1039-001-g021.jpg" position="float" orientation="portrait" xlink:type="simple" id="oo_545551.jpg"><uri content-type="original_file" xlink:type="simple">https://binary.pensoft.net/fig/545551</uri></graphic></fig></tp:treatment-sec><tp:treatment-sec sec-type="distribution" id="SECID0EMZDI"><title>Distribution.</title><p>The species is widespread at mid-altitudes (1,500–2,500 m) in Taiwan.</p></tp:treatment-sec><tp:treatment-sec><!--Section generated to contain objects referenced in tp:taxon-treatment.--><fig id="F15" position="float" orientation="portrait"><object-id xmlns:xlink="http://www.w3.org/1999/xlink" content-type="doi" xlink:type="simple">10.3897/zookeys.1039.64740.figure15</object-id><object-id xmlns:xlink="http://www.w3.org/1999/xlink" content-type="arpha" xlink:type="simple">3AD005CE-9826-53A3-9DDD-9A9A48E19B57</object-id><label>Figure 15.</label><caption><p>Habitus of <italic><tp:taxon-name><tp:taxon-name-part taxon-name-part-type="genus" reg="Pyrrhalta">Pyrrhalta</tp:taxon-name-part> <tp:taxon-name-part taxon-name-part-type="species" reg="alishanensis">alishanensis</tp:taxon-name-part></tp:taxon-name></italic> sp. nov. and <italic><tp:taxon-name><tp:taxon-name-part taxon-name-part-type="genus" reg="Pyrrhalta">P.</tp:taxon-name-part> <tp:taxon-name-part taxon-name-part-type="species" reg="meifena">meifena</tp:taxon-name-part></tp:taxon-name></italic> Kimoto <bold>A</bold><italic><tp:taxon-name><tp:taxon-name-part taxon-name-part-type="genus" reg="Pyrrhalta">P.</tp:taxon-name-part> <tp:taxon-name-part taxon-name-part-type="species" reg="alishanensis">alishanensis</tp:taxon-name-part></tp:taxon-name></italic> sp. nov., male, dorsal view <bold>B</bold> ditto, ventral view <bold>C</bold> ditto, lateral view <bold>D</bold><italic><tp:taxon-name><tp:taxon-name-part taxon-name-part-type="genus" reg="Pyrrhalta">P.</tp:taxon-name-part> <tp:taxon-name-part taxon-name-part-type="species" reg="meifena">meifena</tp:taxon-name-part></tp:taxon-name></italic>, male, dorsal view <bold>E</bold> ditto, ventral view <bold>F</bold> ditto, lateral view.</p></caption><graphic xmlns:xlink="http://www.w3.org/1999/xlink" xlink:href="zookeys-1039-001-g015.jpg" position="float" orientation="portrait" xlink:type="simple" id="oo_545545.jpg"><uri content-type="original_file" xlink:type="simple">https://binary.pensoft.net/fig/545545</uri></graphic></fig><fig id="F18" position="float" orientation="portrait"><object-id xmlns:xlink="http://www.w3.org/1999/xlink" content-type="doi" xlink:type="simple">10.3897/zookeys.1039.64740.figure18</object-id><object-id xmlns:xlink="http://www.w3.org/1999/xlink" content-type="arpha" xlink:type="simple">BB5DFF97-45B1-5E90-B5F0-73A14E35AE52</object-id><label>Figure 18.</label><caption><p>Habitus of <italic><tp:taxon-name><tp:taxon-name-part taxon-name-part-type="genus" reg="Pyrrhalta">Pyrrhalta</tp:taxon-name-part> <tp:taxon-name-part taxon-name-part-type="species" reg="igai">igai</tp:taxon-name-part></tp:taxon-name></italic> Kimoto and <italic><tp:taxon-name><tp:taxon-name-part taxon-name-part-type="genus" reg="Pyrrhalta">P.</tp:taxon-name-part> <tp:taxon-name-part taxon-name-part-type="species" reg="meihuai">meihuai</tp:taxon-name-part></tp:taxon-name></italic> sp. nov. <bold>A</bold><italic><tp:taxon-name><tp:taxon-name-part taxon-name-part-type="genus" reg="Pyrrhalta">P.</tp:taxon-name-part> <tp:taxon-name-part taxon-name-part-type="species" reg="igai">igai</tp:taxon-name-part></tp:taxon-name></italic>, female, dorsal view <bold>B</bold> ditto, ventral view <bold>C</bold> ditto, lateral view <bold>D</bold><italic><tp:taxon-name><tp:taxon-name-part taxon-name-part-type="genus" reg="Pyrrhalta">P.</tp:taxon-name-part> <tp:taxon-name-part taxon-name-part-type="species" reg="meihuai">meihuai</tp:taxon-name-part></tp:taxon-name></italic> sp. nov., female, dorsal view <bold>E</bold> ditto, ventral view <bold>F</bold> ditto, lateral view.</p></caption><graphic xmlns:xlink="http://www.w3.org/1999/xlink" xlink:href="zookeys-1039-001-g018.jpg" position="float" orientation="portrait" xlink:type="simple" id="oo_545548.jpg"><uri content-type="original_file" xlink:type="simple">https://binary.pensoft.net/fig/545548</uri></graphic></fig><fig id="F16" position="float" orientation="portrait"><object-id xmlns:xlink="http://www.w3.org/1999/xlink" content-type="doi" xlink:type="simple">10.3897/zookeys.1039.64740.figure16</object-id><object-id xmlns:xlink="http://www.w3.org/1999/xlink" content-type="arpha" xlink:type="simple">0D6FC2E9-0B0F-5946-ABE3-B9F3BC3595AB</object-id><label>Figure 16.</label><caption><p>Diagnostic characters of <italic><tp:taxon-name><tp:taxon-name-part taxon-name-part-type="genus" reg="Pyrrhalta">Pyrrhalta</tp:taxon-name-part> <tp:taxon-name-part taxon-name-part-type="species" reg="alishanensis">alishanensis</tp:taxon-name-part></tp:taxon-name></italic> sp. nov. <bold>A</bold> antenna, male <bold>B</bold> antenna, female <bold>C</bold> aedeagus, dorsal view <bold>D</bold> ditto, lateral view <bold>E</bold> abdominal ventrite VIII <bold>F</bold> spermatheca <bold>G</bold> abdominal ventrite V, female <bold>H</bold> abdominal ventrite V, male <bold>I</bold> gonocoxae.</p></caption><graphic xmlns:xlink="http://www.w3.org/1999/xlink" xlink:href="zookeys-1039-001-g016.jpg" position="float" orientation="portrait" xlink:type="simple" id="oo_545546.jpg"><uri content-type="original_file" xlink:type="simple">https://binary.pensoft.net/fig/545546</uri></graphic></fig><fig id="F22" position="float" orientation="portrait"><object-id xmlns:xlink="http://www.w3.org/1999/xlink" content-type="doi" xlink:type="simple">10.3897/zookeys.1039.64740.figure22</object-id><object-id xmlns:xlink="http://www.w3.org/1999/xlink" content-type="arpha" xlink:type="simple">2555B0D3-1EF7-55C9-AA80-B7880DE72EA9</object-id><label>Figure 22.</label><caption><p>Diagnostic characters of <italic><tp:taxon-name><tp:taxon-name-part taxon-name-part-type="genus" reg="Pyrrhalta">Pyrrhalta</tp:taxon-name-part> <tp:taxon-name-part taxon-name-part-type="species" reg="meihuai">meihuai</tp:taxon-name-part></tp:taxon-name></italic> sp. nov. <bold>A</bold> antenna, male <bold>B</bold> antenna, female <bold>C</bold>aedeagus, dorsal view <bold>D</bold> ditto, lateral view <bold>E</bold> abdominal ventrite VIII <bold>F</bold> gonocoxae <bold>G</bold> spermatheca <bold>H</bold> abdominal ventrite V, female <bold>I</bold> abdominal ventrite V, male.</p></caption><graphic xmlns:xlink="http://www.w3.org/1999/xlink" xlink:href="zookeys-1039-001-g022.jpg" position="float" orientation="portrait" xlink:type="simple" id="oo_545552.jpg"><uri content-type="original_file" xlink:type="simple">https://binary.pensoft.net/fig/545552</uri></graphic></fig></tp:treatment-sec><ref-list><ref id="B32"><mixed-citation xmlns:xlink="http://www.w3.org/1999/xlink" xlink:type="simple"><person-group><name name-style="western"><surname>Kimoto</surname><given-names>S</given-names></name></person-group> (<year>1987</year>) <article-title>The <tp:taxon-name><tp:taxon-name-part taxon-name-part-type="family">Chrysomelidae</tp:taxon-name-part></tp:taxon-name> (<tp:taxon-name><tp:taxon-name-part taxon-name-part-type="class">Insecta</tp:taxon-name-part></tp:taxon-name>: <tp:taxon-name><tp:taxon-name-part taxon-name-part-type="order">Coleoptera</tp:taxon-name-part></tp:taxon-name>) collected by the Nagoya University Scientific Expedition to Taiwan in 1986.</article-title><source>Kurume University Journal</source><volume>36</volume>: <fpage>183</fpage>–<lpage>194</lpage>.</mixed-citation></ref><ref id="B39"><mixed-citation xmlns:xlink="http://www.w3.org/1999/xlink" xlink:type="simple"><person-group><name name-style="western"><surname>Kimoto</surname><given-names>S</given-names></name><name name-style="western"><surname>Chu</surname><given-names>Y-I</given-names></name></person-group> (<year>1996</year>) <article-title>Systematic catalog of <tp:taxon-name><tp:taxon-name-part taxon-name-part-type="family">Chrysomelidae</tp:taxon-name-part></tp:taxon-name> of Taiwan (<tp:taxon-name><tp:taxon-name-part taxon-name-part-type="class">Insecta</tp:taxon-name-part></tp:taxon-name>: <tp:taxon-name><tp:taxon-name-part taxon-name-part-type="order">Coleoptera</tp:taxon-name-part></tp:taxon-name>).</article-title><source>Bulletin of the Institute of Comparative Studies of International Cultures and Societies</source><volume>16</volume>: <fpage>1</fpage>–<lpage>152</lpage>.</mixed-citation></ref><ref id="B42"><mixed-citation xmlns:xlink="http://www.w3.org/1999/xlink" xlink:type="simple"><person-group><name name-style="western"><surname>Kimoto</surname><given-names>S</given-names></name><name name-style="western"><surname>Takizawa</surname><given-names>H</given-names></name></person-group> (<year>1997</year>) <source>Leaf beetles (<tp:taxon-name><tp:taxon-name-part taxon-name-part-type="family">Chrysomelidae</tp:taxon-name-part></tp:taxon-name>) of Taiwan.</source><publisher-name>Tokai University Press</publisher-name>, <publisher-loc>Tokyo</publisher-loc>, <size units="page">581 pp</size>.</mixed-citation></ref><ref id="B3"><mixed-citation xmlns:xlink="http://www.w3.org/1999/xlink" xlink:type="simple"><person-group><name name-style="western"><surname>Beenen</surname><given-names>R</given-names></name></person-group> (<year>2010</year>) <article-title><tp:taxon-name><tp:taxon-name-part taxon-name-part-type="subfamily">Galerucinae</tp:taxon-name-part></tp:taxon-name>.</article-title> In: <person-group><name name-style="western"><surname>Löbl</surname><given-names>I</given-names></name><name name-style="western"><surname>Smetana</surname><given-names>A</given-names></name></person-group> (<role>Eds</role>) <issue-title>Catalogue of Palaearctic Coleoptera (Vol.</issue-title><source>6). <tp:taxon-name><tp:taxon-name-part taxon-name-part-type="superfamily">Chrysomeloidea</tp:taxon-name-part></tp:taxon-name>. Apollo Books, Stenstrup</source>, <fpage>443</fpage>–<lpage>491</lpage>. <ext-link xlink:type="simple" ext-link-type="uri" xlink:href="https://www.cabdirect.org/cabdirect/abstract/20123189777">https://www.cabdirect.org/cabdirect/abstract/20123189777</ext-link></mixed-citation></ref><ref id="B93"><mixed-citation xmlns:xlink="http://www.w3.org/1999/xlink" xlink:type="simple"><person-group><name name-style="western"><surname>Xue</surname><given-names>HJ</given-names></name><name name-style="western"><surname>Yang</surname><given-names>X-K</given-names></name></person-group> (<year>2010</year>) Species catalogue of <italic><tp:taxon-name><tp:taxon-name-part taxon-name-part-type="genus">Pyrrhalta</tp:taxon-name-part></tp:taxon-name></italic> Joannis (<tp:taxon-name><tp:taxon-name-part taxon-name-part-type="order">Coleoptera</tp:taxon-name-part></tp:taxon-name>: <tp:taxon-name><tp:taxon-name-part taxon-name-part-type="family">Chrysomelidae</tp:taxon-name-part></tp:taxon-name>: <tp:taxon-name><tp:taxon-name-part taxon-name-part-type="subfamily">Galerucinae</tp:taxon-name-part></tp:taxon-name>) of the world. Entomotaxonomia 32 (supplement): 119–136. <ext-link xlink:type="simple" ext-link-type="uri" xlink:href="https://www.cabdirect.org/cabdirect/abstract/20103331643">https://www.cabdirect.org/cabdirect/abstract/20103331643</ext-link></mixed-citation></ref><ref id="B81"><mixed-citation xmlns:xlink="http://www.w3.org/1999/xlink" xlink:type="simple"><person-group><name name-style="western"><surname>Takahashi</surname><given-names>S</given-names></name></person-group> (<year>2012</year>) <article-title><tp:taxon-name><tp:taxon-name-part taxon-name-part-type="family">Chrysomelidae</tp:taxon-name-part></tp:taxon-name> (exclusive of <tp:taxon-name><tp:taxon-name-part taxon-name-part-type="subfamily">Bruchinae</tp:taxon-name-part></tp:taxon-name> &amp; <tp:taxon-name><tp:taxon-name-part taxon-name-part-type="subfamily">Donaciinae</tp:taxon-name-part></tp:taxon-name>).</article-title> In: <person-group><name name-style="western"><surname>Shiyake</surname><given-names>S</given-names></name></person-group> (<role>Ed.</role>) <issue-title>Specimen list of Coleoptera in the insect collection of the Osaka Museum of Natural History (Part 2).</issue-title><source>Osaka Museum of Natural History, Osaka</source>, <fpage>239</fpage>–<lpage>372</lpage>.</mixed-citation></ref><ref id="B98"><mixed-citation xmlns:xlink="http://www.w3.org/1999/xlink" xlink:type="simple"><person-group><name name-style="western"><surname>Yang</surname><given-names>X</given-names></name><name name-style="western"><surname>Ge</surname><given-names>S</given-names></name><name name-style="western"><surname>Nie</surname><given-names>R</given-names></name><name name-style="western"><surname>Ruan</surname><given-names>Y</given-names></name><name name-style="western"><surname>Li</surname><given-names>W</given-names></name></person-group> (<year>2015</year>) <source>Chinese leaf beetles.</source><publisher-name>Science Press</publisher-name>, <publisher-loc>Beijing</publisher-loc>, <size units="page">507 pp</size>.</mixed-citation></ref></ref-list></tp:taxon-treatment>
