# Supplementary material for: Revision of the genera Xanthogaleruca Laboissière, 1932 and Pyrrhalta Joannis, 1865 (Coleoptera, Chrysomelidae, Galerucinae) of Taiwan, with type designation of Galerucella lineatipes Takei
Source: Zookeys. 2021 May 20;1039:1–108. doi: 10.3897/zookeys.1039.64740 (PMC8159918; doi:10.3897/zookeys.1039.64740)
Supplement: XML Treatment for Pyrrhalta meihuai [file zookeys.1039.64740-treatment15.xml]

<!DOCTYPE tp:taxon-treatment
  PUBLIC "-//TaxonX//DTD Taxonomic Treatment Publishing DTD v0 20100105//EN" "tax-treatment-NSO.dtd">
<tp:taxon-treatment xmlns:tp="http://www.plazi.org/taxpub"><tp:treatment-meta><kwd-group><label>Taxon classification</label><kwd><named-content xmlns:xlink="http://www.w3.org/1999/xlink" content-type="kingdom">Animalia</named-content></kwd><kwd><named-content xmlns:xlink="http://www.w3.org/1999/xlink" content-type="order">Coleoptera</named-content></kwd><kwd><named-content xmlns:xlink="http://www.w3.org/1999/xlink" content-type="family">Chrysomelidae</named-content></kwd></kwd-group><mixed-citation publication-type="journal"><person-group><name><surname>Lee</surname><given-names>Chi-Feng</given-names></name><name><surname>Bezděk</surname><given-names>Jan</given-names></name></person-group><article-title>Revision of the genera <italic><tp:taxon-name><tp:taxon-name-part taxon-name-part-type="genus" reg="Xanthogaleruca">Xanthogaleruca</tp:taxon-name-part></tp:taxon-name></italic> Laboissière, 1932 and <tp:taxon-name><tp:taxon-name-part taxon-name-part-type="genus" reg="Pyrrhalta">Pyrrhalta</tp:taxon-name-part></tp:taxon-name> Joannis, 1865 (<tp:taxon-name><tp:taxon-name-part taxon-name-part-type="order">Coleoptera</tp:taxon-name-part></tp:taxon-name>, <tp:taxon-name><tp:taxon-name-part taxon-name-part-type="family">Chrysomelidae</tp:taxon-name-part></tp:taxon-name>, <tp:taxon-name><tp:taxon-name-part taxon-name-part-type="subfamily">Galerucinae</tp:taxon-name-part></tp:taxon-name>) of Taiwan, with type designation of <italic><tp:taxon-name><tp:taxon-name-part taxon-name-part-type="genus" reg="Galerucella">Galerucella</tp:taxon-name-part> <tp:taxon-name-part taxon-name-part-type="species" reg="lineatipes">lineatipes</tp:taxon-name-part></tp:taxon-name></italic> Takei</article-title><source>Zookeys</source><day>20</day><month>5</month><year>2021</year><volume>1039</volume><fpage>1</fpage><lpage>108</lpage><pub-id pub-id-type="doi">10.3897/zookeys.1039.64740</pub-id></mixed-citation></tp:treatment-meta><tp:nomenclature><tp:taxon-name><object-id xmlns:xlink="http://www.w3.org/1999/xlink" content-type="arpha" xlink:type="simple">365746A6-8CB5-577A-B511-F6D824927EC2</object-id>
            <tp:taxon-name-part taxon-name-part-type="genus" reg="Pyrrhalta">Pyrrhalta</tp:taxon-name-part>
            <tp:taxon-name-part taxon-name-part-type="species" reg="meihuai">meihuai</tp:taxon-name-part>
            <object-id xmlns:xlink="http://www.w3.org/1999/xlink" content-type="zoobank" xlink:type="simple">http://zoobank.org/0D75E209-97C3-4F69-A865-B056DAE8BF64</object-id>
          </tp:taxon-name><tp:taxon-status xmlns:xlink="http://www.w3.org/1999/xlink" xlink:type="simple">sp. nov.</tp:taxon-status><xref ref-type="fig" rid="F17">Figs 17E, F</xref><xref ref-type="fig" rid="F18">, 18D–F</xref><xref ref-type="fig" rid="F22">, 22</xref></tp:nomenclature><tp:treatment-sec sec-type="Types" id="SECID0EF2DI"><title>Types.</title><p><bold><italic>Holotype</italic></bold> ♂ (TARI), Taiwan. Ilan: Mingchi (明池), 2.V.2009, leg. M.-H. Tsou. <bold><italic>Paratypes</italic>.</bold> 3♂, 3♀ (TARI), same data as holotype; 1♂, 3♀ (TARI), same but with “1.V.2009”; Pingtung: 1♂ (TARI), Tahanshan (大漢山), 18.VI.2012, leg. Y.-T. Chung; 1♂ (TARI), same but with “11.VII.2012”; 2♂, 1♀ (TARI), same but with “24.IV.2013”; 3♂, 5♀ (TARI), same but with “15.V.2013”; 2♂ (TARI), same but with “25.V.2013”; 2♀ (TARI), same but with “30.V.2013”; 3♀ (TARI), same but with “17.VI.2013”; 3♂ (TARI), same but with “2.VII.2013”; 1♂ (TARI), same but with “10.VII.2013”; 1♀ (TARI), same but with “30.VII.2013”; 1♀ (TARI), same but with “12.VI.2014”; 1♀ (TARI), same but with “4.VI.2020”; 1♀ (TARI), same locality, 19.VII.2012, leg. C.-F. Lee; 1♂ (TARI), Tahantrail (大漢林道), 20.VIII.2012, leg. J.-C. Chen; 1♀ (TARI), same but with “27.V.2013”; Taipei: 1♀ (TARI), Hsiungkungshan (熊空山), 15.VI.2014, leg. Y.-L. Lin; Taitung: 1♀ (TARI), Lichia (利嘉), 15.VII.2014, leg. Y.-T. Chung; 1♂ (TARI), same but with “16.VII.2014”; Taoyuan: 1♂ (TARI), Hsiaowulai (小烏來), 29.IX.2009, leg. M-H. Tsou; 1♀ (TARI), same locality, 1.VI.2010, leg. S.-F. Yu; 1♀ (TARI), Lalashan (拉拉山), 4.V.2009, leg. H.-J. Chen; 1♂ (TARI), Tungyanshan (東眼山), 12.VII.2015, leg. H. Lee.</p></tp:treatment-sec><tp:treatment-sec sec-type="diagnosis" id="SECID0EU2DI"><title>Diagnosis.</title><p>Medium-sized species, 7.3–8.7mm. Body brown. Elytra with fine dense punctures. Discs of pronotum and elytra smooth, lacking reticulate microsculpture.</p></tp:treatment-sec><tp:treatment-sec sec-type="redescription" id="SECID0EZ2DI"><title>Redescription.</title><p>Length 7.3–8.6 mm, width 3.4–4.0 mm. Head and prothorax reddish brown (Fig. <xref ref-type="fig" rid="F18">18D–F</xref>), but antennae black; scutellum and elytra yellowish brown; meso- and metathoracic ventrites, and legs black. Eyes small, interocular space 2.24–2.76 × diameter of eye. Antennae filiform in males (Fig. <xref ref-type="fig" rid="F22">22A</xref>), gradually broadened from antennomere V to X, length ratios of antennomeres I–XI 1.0: 0.6: 0.7: 0.7: 0.8: 0.7: 0.8: 0.8: 0.7: 0.7: 0.9, length to width ratios of antennomeres I–XI 2.8: 2.1: 2.2: 2.2: 2.6: 2.2: 2.4: 2.3: 2.0: 1.9: 2.7; similar in females (Fig. <xref ref-type="fig" rid="F22">22B</xref>), length ratios of antennomeres I–XI 1.0: 0.6: 0.8: 0.6: 0.7: 0.7: 0.8: 0.7: 0.8: 0.7: 0.9, length to width ratios of antennomeres I–XI 2.7: 2.2: 2.2: 2.0: 2.1: 2.2: 2.1: 1.9: 2.2: 2.0: 2.8. Pronotum and elytra convex. Pronotum 2.2–2.3 × wider than long, disc smooth; with extremely dense, coarse punctures, and long pubescence, with median longitudinal and lateral depressions; lateral margins slightly rounded, widest at middle, apical margin slightly concave, basal margin straight; anterior and posterior setiferous punctures not erect. Elytra broad, parallel-sided, 1.6 × longer than wide; disc smooth, with dense, coarse punctures, and short pubescence. Apical spur of tibia of middle leg absent and tarsomere I not modified in males. Aedeagus (Fig. <xref ref-type="fig" rid="F22">22C, D</xref>) broad in dorsal view, 5.4 × as long as aedeagus, with several teeth along lateral margin near apex, secondary sclerite small and wide, 0.2 × as long as primary sclerite. Only apices of gonocoxae (Fig. <xref ref-type="fig" rid="F22">22F</xref>) sclerotized, longitudinal, with dense, long setae along lateral and apical margins. Ventrite VIII (Fig. <xref ref-type="fig" rid="F22">22E</xref>) well sclerotized, sides strongly curved, with dense, long setae laterally, apical area, and along apical margin, spiculum extremely long. Receptacle of spermatheca (Fig. <xref ref-type="fig" rid="F22">22G</xref>) very swollen; pump long and strongly curved; sclerotized proximal spermathecal duct wide and short. Apical margin of abdominal ventrite V broadly rounded with deep depression at middle in males (Fig. <xref ref-type="fig" rid="F22">22I</xref>); while lacking depression in females (Fig. <xref ref-type="fig" rid="F22">22H</xref>).</p><fig id="F22" position="float" orientation="portrait"><object-id xmlns:xlink="http://www.w3.org/1999/xlink" content-type="doi" xlink:type="simple">10.3897/zookeys.1039.64740.figure22</object-id><object-id xmlns:xlink="http://www.w3.org/1999/xlink" content-type="arpha" xlink:type="simple">2555B0D3-1EF7-55C9-AA80-B7880DE72EA9</object-id><label>Figure 22.</label><caption><p>Diagnostic characters of <italic><tp:taxon-name><tp:taxon-name-part taxon-name-part-type="genus" reg="Pyrrhalta">Pyrrhalta</tp:taxon-name-part> <tp:taxon-name-part taxon-name-part-type="species" reg="meihuai">meihuai</tp:taxon-name-part></tp:taxon-name></italic> sp. nov. <bold>A</bold> antenna, male <bold>B</bold> antenna, female <bold>C</bold>aedeagus, dorsal view <bold>D</bold> ditto, lateral view <bold>E</bold> abdominal ventrite VIII <bold>F</bold> gonocoxae <bold>G</bold> spermatheca <bold>H</bold> abdominal ventrite V, female <bold>I</bold> abdominal ventrite V, male.</p></caption><graphic xmlns:xlink="http://www.w3.org/1999/xlink" xlink:href="zookeys-1039-001-g022.jpg" position="float" orientation="portrait" xlink:type="simple" id="oo_545552.jpg"><uri content-type="original_file" xlink:type="simple">https://binary.pensoft.net/fig/545552</uri></graphic></fig></tp:treatment-sec><tp:treatment-sec sec-type="remarks" id="SECID0EN5DI"><title>Remarks.</title><p>Adults of <italic><tp:taxon-name><tp:taxon-name-part taxon-name-part-type="genus" reg="Pyrrhalta">P.</tp:taxon-name-part> <tp:taxon-name-part taxon-name-part-type="species" reg="meihuai">meihuai</tp:taxon-name-part></tp:taxon-name></italic> sp. nov. are similar to those of <italic><tp:taxon-name><tp:taxon-name-part taxon-name-part-type="genus" reg="Pyrrhalta">P.</tp:taxon-name-part> <tp:taxon-name-part taxon-name-part-type="species" reg="igai">igai</tp:taxon-name-part></tp:taxon-name></italic> Kimoto in body sizes and color patterns (Fig. <xref ref-type="fig" rid="F17">17D, F</xref>), but differ by the shining, smooth pronotum and elytra (rough pronotum and elytra covered by reticulate microsculpture in <italic><tp:taxon-name><tp:taxon-name-part taxon-name-part-type="genus" reg="Pyrrhalta">P.</tp:taxon-name-part> <tp:taxon-name-part taxon-name-part-type="species" reg="igai">igai</tp:taxon-name-part></tp:taxon-name></italic>). In males of <italic><tp:taxon-name><tp:taxon-name-part taxon-name-part-type="genus" reg="Pyrrhalta">P.</tp:taxon-name-part> <tp:taxon-name-part taxon-name-part-type="species" reg="meihuai">meihuai</tp:taxon-name-part></tp:taxon-name></italic> sp. nov., the lanceolate aedeagus (Fig. <xref ref-type="fig" rid="F22">22C</xref>) is similar to that of <italic><tp:taxon-name><tp:taxon-name-part taxon-name-part-type="genus" reg="Pyrrhalta">P.</tp:taxon-name-part> <tp:taxon-name-part taxon-name-part-type="species" reg="alishanensis">alishanensis</tp:taxon-name-part></tp:taxon-name></italic> sp. nov. (Fig. <xref ref-type="fig" rid="F16">16C</xref>) and <italic><tp:taxon-name><tp:taxon-name-part taxon-name-part-type="genus" reg="Pyrrhalta">P.</tp:taxon-name-part> <tp:taxon-name-part taxon-name-part-type="species" reg="meifena">meifena</tp:taxon-name-part></tp:taxon-name></italic> (Fig. <xref ref-type="fig" rid="F20">20C</xref>) but differs in possessing one secondary endophallic sclerite in addition to the primary endophallic sclerite (no secondary sclerite in <italic><tp:taxon-name><tp:taxon-name-part taxon-name-part-type="genus" reg="Pyrrhalta">P.</tp:taxon-name-part> <tp:taxon-name-part taxon-name-part-type="species" reg="meifena">meifena</tp:taxon-name-part></tp:taxon-name></italic>; two secondary sclerites in <italic><tp:taxon-name><tp:taxon-name-part taxon-name-part-type="genus" reg="Pyrrhalta">P.</tp:taxon-name-part> <tp:taxon-name-part taxon-name-part-type="species" reg="alishanensis">alishanensis</tp:taxon-name-part></tp:taxon-name></italic> sp. nov.).</p></tp:treatment-sec><tp:treatment-sec sec-type="host" id="SECID0E3BAK"><title>Host plant.</title><p>Larvae and adults feed on leaves of <italic><tp:taxon-name><tp:taxon-name-part taxon-name-part-type="genus" reg="Acer">Acer</tp:taxon-name-part> <tp:taxon-name-part taxon-name-part-type="species" reg="serrulatum">serrulatum</tp:taxon-name-part></tp:taxon-name></italic> Hayata (<tp:taxon-name><tp:taxon-name-part taxon-name-part-type="family">Sapindaceae</tp:taxon-name-part></tp:taxon-name>).</p></tp:treatment-sec><tp:treatment-sec sec-type="biology" id="SECID0ESCAK"><title>Biology.</title><p>Mr Mei-Hua Tsou collected mature larvae (Fig. <xref ref-type="fig" rid="F14">14E</xref>) April 5, 2009 in Mingchi, Northeast Taiwan. They began burrowing into soil at the same day, and built underground chambers for pupation. Duration of the pupal stage was 24–27 days. adults (Fig. <xref ref-type="fig" rid="F17">17F</xref>) appeared from spring to summer.</p></tp:treatment-sec><tp:treatment-sec sec-type="distribution" id="SECID0EADAK"><title>Distribution.</title><p>The species is widespread at mid-altitudes (1,500–2,500 m) in Taiwan.</p></tp:treatment-sec><tp:treatment-sec sec-type="etymology" id="SECID0EFDAK"><title>Etymology.</title><p>Dedicated to Mr. Mei-Hua Tsou. He, the first author, and Mr. Hou-Jay Chen were the first to collect larvae of this new species and rear them successfully to adults.</p></tp:treatment-sec><tp:treatment-sec><!--Section generated to contain objects referenced in tp:taxon-treatment.--><fig id="F17" position="float" orientation="portrait"><object-id xmlns:xlink="http://www.w3.org/1999/xlink" content-type="doi" xlink:type="simple">10.3897/zookeys.1039.64740.figure17</object-id><object-id xmlns:xlink="http://www.w3.org/1999/xlink" content-type="arpha" xlink:type="simple">14C801FA-57B3-52E6-AAE3-4877B6633D02</object-id><label>Figure 17.</label><caption><p>Field photographs of <italic><tp:taxon-name><tp:taxon-name-part taxon-name-part-type="genus" reg="Pyrrhalta">Pyrrhalta</tp:taxon-name-part> <tp:taxon-name-part taxon-name-part-type="species" reg="alishanensis">alishanensis</tp:taxon-name-part></tp:taxon-name></italic> sp. nov., <italic><tp:taxon-name><tp:taxon-name-part taxon-name-part-type="genus" reg="Pyrrhalta">P.</tp:taxon-name-part> <tp:taxon-name-part taxon-name-part-type="species" reg="igai">igai</tp:taxon-name-part></tp:taxon-name></italic> Kimoto, and <italic><tp:taxon-name><tp:taxon-name-part taxon-name-part-type="genus" reg="Pyrrhalta">P.</tp:taxon-name-part> <tp:taxon-name-part taxon-name-part-type="species" reg="meihuai">meihuai</tp:taxon-name-part></tp:taxon-name></italic> sp. nov. on host plant <bold>A</bold> mature larva of <italic><tp:taxon-name><tp:taxon-name-part taxon-name-part-type="genus" reg="Pyrrhalta">P.</tp:taxon-name-part> <tp:taxon-name-part taxon-name-part-type="species" reg="alishanensis">alishanensis</tp:taxon-name-part></tp:taxon-name></italic> sp. nov. <bold>B</bold> adult of <italic><tp:taxon-name><tp:taxon-name-part taxon-name-part-type="genus" reg="Pyrrhalta">P.</tp:taxon-name-part> <tp:taxon-name-part taxon-name-part-type="species" reg="alishanensis">alishanensis</tp:taxon-name-part></tp:taxon-name></italic> sp. nov. <bold>C</bold> mature larva of <italic><tp:taxon-name><tp:taxon-name-part taxon-name-part-type="genus" reg="Pyrrhalta">P.</tp:taxon-name-part> <tp:taxon-name-part taxon-name-part-type="species" reg="igai">igai</tp:taxon-name-part></tp:taxon-name></italic><bold>D</bold> adult of <italic><tp:taxon-name><tp:taxon-name-part taxon-name-part-type="genus" reg="Pyrrhalta">P.</tp:taxon-name-part> <tp:taxon-name-part taxon-name-part-type="species" reg="igai">igai</tp:taxon-name-part></tp:taxon-name></italic><bold>E</bold> mature larva of <italic><tp:taxon-name><tp:taxon-name-part taxon-name-part-type="genus" reg="Pyrrhalta">P.</tp:taxon-name-part> <tp:taxon-name-part taxon-name-part-type="species" reg="meihuai">meihuai</tp:taxon-name-part></tp:taxon-name></italic> sp. nov. <bold>F</bold> adult of <italic><tp:taxon-name><tp:taxon-name-part taxon-name-part-type="genus" reg="Pyrrhalta">P.</tp:taxon-name-part> <tp:taxon-name-part taxon-name-part-type="species" reg="meihuai">meihuai</tp:taxon-name-part></tp:taxon-name></italic> sp. nov.</p></caption><graphic xmlns:xlink="http://www.w3.org/1999/xlink" xlink:href="zookeys-1039-001-g017.jpg" position="float" orientation="portrait" xlink:type="simple" id="oo_545547.jpg"><uri content-type="original_file" xlink:type="simple">https://binary.pensoft.net/fig/545547</uri></graphic></fig><fig id="F18" position="float" orientation="portrait"><object-id xmlns:xlink="http://www.w3.org/1999/xlink" content-type="doi" xlink:type="simple">10.3897/zookeys.1039.64740.figure18</object-id><object-id xmlns:xlink="http://www.w3.org/1999/xlink" content-type="arpha" xlink:type="simple">BB5DFF97-45B1-5E90-B5F0-73A14E35AE52</object-id><label>Figure 18.</label><caption><p>Habitus of <italic><tp:taxon-name><tp:taxon-name-part taxon-name-part-type="genus" reg="Pyrrhalta">Pyrrhalta</tp:taxon-name-part> <tp:taxon-name-part taxon-name-part-type="species" reg="igai">igai</tp:taxon-name-part></tp:taxon-name></italic> Kimoto and <italic><tp:taxon-name><tp:taxon-name-part taxon-name-part-type="genus" reg="Pyrrhalta">P.</tp:taxon-name-part> <tp:taxon-name-part taxon-name-part-type="species" reg="meihuai">meihuai</tp:taxon-name-part></tp:taxon-name></italic> sp. nov. <bold>A</bold><italic><tp:taxon-name><tp:taxon-name-part taxon-name-part-type="genus" reg="Pyrrhalta">P.</tp:taxon-name-part> <tp:taxon-name-part taxon-name-part-type="species" reg="igai">igai</tp:taxon-name-part></tp:taxon-name></italic>, female, dorsal view <bold>B</bold> ditto, ventral view <bold>C</bold> ditto, lateral view <bold>D</bold><italic><tp:taxon-name><tp:taxon-name-part taxon-name-part-type="genus" reg="Pyrrhalta">P.</tp:taxon-name-part> <tp:taxon-name-part taxon-name-part-type="species" reg="meihuai">meihuai</tp:taxon-name-part></tp:taxon-name></italic> sp. nov., female, dorsal view <bold>E</bold> ditto, ventral view <bold>F</bold> ditto, lateral view.</p></caption><graphic xmlns:xlink="http://www.w3.org/1999/xlink" xlink:href="zookeys-1039-001-g018.jpg" position="float" orientation="portrait" xlink:type="simple" id="oo_545548.jpg"><uri content-type="original_file" xlink:type="simple">https://binary.pensoft.net/fig/545548</uri></graphic></fig><fig id="F16" position="float" orientation="portrait"><object-id xmlns:xlink="http://www.w3.org/1999/xlink" content-type="doi" xlink:type="simple">10.3897/zookeys.1039.64740.figure16</object-id><object-id xmlns:xlink="http://www.w3.org/1999/xlink" content-type="arpha" xlink:type="simple">0D6FC2E9-0B0F-5946-ABE3-B9F3BC3595AB</object-id><label>Figure 16.</label><caption><p>Diagnostic characters of <italic><tp:taxon-name><tp:taxon-name-part taxon-name-part-type="genus" reg="Pyrrhalta">Pyrrhalta</tp:taxon-name-part> <tp:taxon-name-part taxon-name-part-type="species" reg="alishanensis">alishanensis</tp:taxon-name-part></tp:taxon-name></italic> sp. nov. <bold>A</bold> antenna, male <bold>B</bold> antenna, female <bold>C</bold> aedeagus, dorsal view <bold>D</bold> ditto, lateral view <bold>E</bold> abdominal ventrite VIII <bold>F</bold> spermatheca <bold>G</bold> abdominal ventrite V, female <bold>H</bold> abdominal ventrite V, male <bold>I</bold> gonocoxae.</p></caption><graphic xmlns:xlink="http://www.w3.org/1999/xlink" xlink:href="zookeys-1039-001-g016.jpg" position="float" orientation="portrait" xlink:type="simple" id="oo_545546.jpg"><uri content-type="original_file" xlink:type="simple">https://binary.pensoft.net/fig/545546</uri></graphic></fig><fig id="F20" position="float" orientation="portrait"><object-id xmlns:xlink="http://www.w3.org/1999/xlink" content-type="doi" xlink:type="simple">10.3897/zookeys.1039.64740.figure20</object-id><object-id xmlns:xlink="http://www.w3.org/1999/xlink" content-type="arpha" xlink:type="simple">34322192-6EE2-55B5-8E80-CEECA1B03546</object-id><label>Figure 20.</label><caption><p>Diagnostic characters of <italic><tp:taxon-name><tp:taxon-name-part taxon-name-part-type="genus" reg="Pyrrhalta">Pyrrhalta</tp:taxon-name-part> <tp:taxon-name-part taxon-name-part-type="species" reg="meifena">meifena</tp:taxon-name-part></tp:taxon-name></italic> Kimoto <bold>A</bold> antenna, male <bold>B</bold> antenna, female <bold>C</bold> aedeagus, dorsal view <bold>D</bold> ditto, lateral view <bold>E</bold> abdominal ventrite VIII <bold>F</bold> spermatheca <bold>G</bold> abdominal ventrite V, female <bold>H</bold> abdominal ventrite V, male <bold>I</bold> gonocoxae.</p></caption><graphic xmlns:xlink="http://www.w3.org/1999/xlink" xlink:href="zookeys-1039-001-g020.jpg" position="float" orientation="portrait" xlink:type="simple" id="oo_545550.jpg"><uri content-type="original_file" xlink:type="simple">https://binary.pensoft.net/fig/545550</uri></graphic></fig><fig id="F14" position="float" orientation="portrait"><object-id xmlns:xlink="http://www.w3.org/1999/xlink" content-type="doi" xlink:type="simple">10.3897/zookeys.1039.64740.figure14</object-id><object-id xmlns:xlink="http://www.w3.org/1999/xlink" content-type="arpha" xlink:type="simple">8255CF60-8A4C-5925-B455-D6741D820FC9</object-id><label>Figure 14.</label><caption><p>Diagnostic characters of <italic><tp:taxon-name><tp:taxon-name-part taxon-name-part-type="genus" reg="Pyrrhalta">Pyrrhalta</tp:taxon-name-part> <tp:taxon-name-part taxon-name-part-type="species" reg="viridipennis">viridipennis</tp:taxon-name-part></tp:taxon-name></italic> Kimoto <bold>A</bold> antenna, male <bold>B</bold> antenna, female <bold>C</bold> aedeagus, from Alishan (阿里山), dorsal view <bold>D</bold> ditto, lateral view <bold>E</bold> apex of aedeagus, from Shihfen (十分), dorsal view <bold>F</bold> ditto, lateral view <bold>G</bold> apex of aedeagus, from Hsiangyang, dorsal view <bold>H</bold> ditto, lateral view <bold>I</bold> abdominal ventrite VIII <bold>J</bold> gonocoxae <bold>K</bold> abdominal ventrite V, female <bold>L</bold> abdominal ventrite V, male <bold>M</bold> apex of tibia of middle leg <bold>N</bold> spermatheca.</p></caption><graphic xmlns:xlink="http://www.w3.org/1999/xlink" xlink:href="zookeys-1039-001-g014.jpg" position="float" orientation="portrait" xlink:type="simple" id="oo_545544.jpg"><uri content-type="original_file" xlink:type="simple">https://binary.pensoft.net/fig/545544</uri></graphic></fig></tp:treatment-sec></tp:taxon-treatment>
