# Supplementary material for: Revision of the genera Xanthogaleruca Laboissière, 1932 and Pyrrhalta Joannis, 1865 (Coleoptera, Chrysomelidae, Galerucinae) of Taiwan, with type designation of Galerucella lineatipes Takei
Source: Zookeys. 2021 May 20;1039:1–108. doi: 10.3897/zookeys.1039.64740 (PMC8159918; doi:10.3897/zookeys.1039.64740)
Supplement: XML Treatment for Pyrrhalta tsoui [file zookeys.1039.64740-treatment18.xml]

<!DOCTYPE tp:taxon-treatment
  PUBLIC "-//TaxonX//DTD Taxonomic Treatment Publishing DTD v0 20100105//EN" "tax-treatment-NSO.dtd">
<tp:taxon-treatment xmlns:tp="http://www.plazi.org/taxpub"><tp:treatment-meta><kwd-group><label>Taxon classification</label><kwd><named-content xmlns:xlink="http://www.w3.org/1999/xlink" content-type="kingdom">Animalia</named-content></kwd><kwd><named-content xmlns:xlink="http://www.w3.org/1999/xlink" content-type="order">Coleoptera</named-content></kwd><kwd><named-content xmlns:xlink="http://www.w3.org/1999/xlink" content-type="family">Chrysomelidae</named-content></kwd></kwd-group><mixed-citation publication-type="journal"><person-group><name><surname>Lee</surname><given-names>Chi-Feng</given-names></name><name><surname>Bezděk</surname><given-names>Jan</given-names></name></person-group><article-title>Revision of the genera <italic><tp:taxon-name><tp:taxon-name-part taxon-name-part-type="genus" reg="Xanthogaleruca">Xanthogaleruca</tp:taxon-name-part></tp:taxon-name></italic> Laboissière, 1932 and <tp:taxon-name><tp:taxon-name-part taxon-name-part-type="genus" reg="Pyrrhalta">Pyrrhalta</tp:taxon-name-part></tp:taxon-name> Joannis, 1865 (<tp:taxon-name><tp:taxon-name-part taxon-name-part-type="order">Coleoptera</tp:taxon-name-part></tp:taxon-name>, <tp:taxon-name><tp:taxon-name-part taxon-name-part-type="family">Chrysomelidae</tp:taxon-name-part></tp:taxon-name>, <tp:taxon-name><tp:taxon-name-part taxon-name-part-type="subfamily">Galerucinae</tp:taxon-name-part></tp:taxon-name>) of Taiwan, with type designation of <italic><tp:taxon-name><tp:taxon-name-part taxon-name-part-type="genus" reg="Galerucella">Galerucella</tp:taxon-name-part> <tp:taxon-name-part taxon-name-part-type="species" reg="lineatipes">lineatipes</tp:taxon-name-part></tp:taxon-name></italic> Takei</article-title><source>Zookeys</source><day>20</day><month>5</month><year>2021</year><volume>1039</volume><fpage>1</fpage><lpage>108</lpage><pub-id pub-id-type="doi">10.3897/zookeys.1039.64740</pub-id></mixed-citation></tp:treatment-meta><tp:nomenclature><tp:taxon-name><object-id xmlns:xlink="http://www.w3.org/1999/xlink" content-type="arpha" xlink:type="simple">1681EBF9-D68C-50A3-B656-E12F2FD44BAA</object-id>
            <tp:taxon-name-part taxon-name-part-type="genus" reg="Pyrrhalta">Pyrrhalta</tp:taxon-name-part>
            <tp:taxon-name-part taxon-name-part-type="species" reg="tsoui">tsoui</tp:taxon-name-part>
          </tp:taxon-name><tp:taxon-authority>Bezděk &amp; Lee, 2019</tp:taxon-authority><xref ref-type="fig" rid="F23">Figs 23D–F</xref><xref ref-type="fig" rid="F25">, 25</xref><xref ref-type="fig" rid="F26">, 26A</xref><tp:nomenclature-citation-list><tp:nomenclature-citation><tp:taxon-name>
                <tp:taxon-name-part taxon-name-part-type="genus" reg="Pyrrhalta">Pyrrhalta</tp:taxon-name-part> <tp:taxon-name-part taxon-name-part-type="species" reg="tsoui">tsoui</tp:taxon-name-part></tp:taxon-name><comment>Bezděk &amp; Lee, 2019: 531.</comment></tp:nomenclature-citation></tp:nomenclature-citation-list></tp:nomenclature><tp:treatment-sec sec-type="material" id="SECID0EPLBK"><title>Other material</title><p>(specimens examined by <xref ref-type="bibr" rid="B7">Bezděk and Lee (2019)</xref> excluded). Taiwan. Nantou: 2♀ (<named-content xmlns:xlink="http://www.w3.org/1999/xlink" content-type="dwc:institutional_code" xlink:type="simple">KMNH</named-content>), Lushan Wenchuan (廬山溫泉), 6.VI.1976, leg. H. Makihara (one identified as <italic><tp:taxon-name><tp:taxon-name-part taxon-name-part-type="genus" reg="Pyrrhalta">P.</tp:taxon-name-part> <tp:taxon-name-part taxon-name-part-type="species" reg="maculata">maculata</tp:taxon-name-part></tp:taxon-name></italic> by Kimoto, 1983); 1♂ (TARI), Tsuifeng (翠峰), 12–14.IX.1984, leg. K. S. Lin &amp; S. C. Lin.</p></tp:treatment-sec><tp:treatment-sec sec-type="redescription" id="SECID0EJMBK"><title>Redescription.</title><p>Length 4.6–5.3 mm, width 2.3–2.8 mm. Body color (Fig. <xref ref-type="fig" rid="F23">23D–F</xref>) reddish brown; vertex with one black spot at center; pronotum with three large black spots, one poorly defined elongate spot at center, from basal 1/3 to middle, one pair laterally; scutellum black; five pairs of large black spots on elytra, one pair near base at middle, two pairs in line with middle, one pair at apical 2/5 laterally, one pair at apical 1/5 near suture; metathoracic ventrites darker. Eyes small, interocular space 2.37–2.42 × diameter of eye. Antennae filiform in males (Fig. <xref ref-type="fig" rid="F25">25A</xref>), antennomere I swollen, IV with a large tubercle on outer sides at middle, length ratios of antennomeres I–XI 1.0: 0.5: 0.8: 0.9: 0.7: 0.7: 0.6: 0.6: 0.6: 0.6: 1.0, length to width ratios of antennomeres I–XI 2.1: 1.9: 2.7: 2.6: 2.1: 1.9: 1.6: 1.5: 1.5: 1.4: 2.4; filiform in females (Fig. <xref ref-type="fig" rid="F25">25B</xref>), antennomere I and IV not modified, length ratios of antennomeres I–XI 1.0: 0.6: 0.9: 0.8: 0.7: 0.6: 0.6: 0.6: 0.6: 0.6: 1.0, length to width ratios of antennomeres I–XI 2.4: 2.1: 3.4: 2.7: 2.2: 1.9: 1.7: 1.5: 1.6: 1.6: 2.5. Pronotum and elytra convex. Pronotum 1.9–2.0 × wider than long, disc with reticulate microsculpture; dense, extremely coarse punctures and extremely short pubescence; with median longitudinal and lateral depressions; lateral margins moderately rounded, apical and basal margins straight; anterior and posterior setiferous punctures erect. Elytra elongate and broad, parallel-sided, 1.4–1.6 × longer than wide; disc with reticulate microsculpture, and with dense extremely coarse punctures and short pubescence. Apical spur of tibia of middle leg small (Fig. <xref ref-type="fig" rid="F25">25E</xref>), tarsomere I not modified in males. Aedeagus (Fig. <xref ref-type="fig" rid="F25">25C, D</xref>) extremely slender in dorsal view, 8.4 × longer than wide, sides asymmetric, curved near apex, apex truncate; strongly curved at apical 1/3 and near base in lateral view, apex truncate; ostium not covered by membrane, ventrally located, along lateral margin; two endophallic sclerites elongate, apex of primary endophallic sclerite with several teeth, 0.6 × as long as aedeagus, secondary sclerite much shorter, 0.7 × as long as primary endophallic sclerite, apex acute, with one tooth near apex. Only apices of gonocoxae (Fig. <xref ref-type="fig" rid="F25">25J</xref>) sclerotized and transverse, with two long setae at apex of each gonocoxa. Ventrite VIII (Fig. <xref ref-type="fig" rid="F25">25F</xref>) transverse; disc with several long setae and dense short setae along apical margin; spiculum long. Receptacle of spermatheca (Fig. <xref ref-type="fig" rid="F25">25G</xref>) slightly swollen; pump short and strongly curved; sclerotized proximal spermathecal duct wide and short. Apical margin of abdominal ventrite V truncate, with deeply rounded depression at middle in males (Fig. <xref ref-type="fig" rid="F25">25I</xref>); slightly concave in females (Fig. <xref ref-type="fig" rid="F25">25H</xref>).</p></tp:treatment-sec><tp:treatment-sec sec-type="remarks" id="SECID0EXNBK"><title>Remarks.</title><p>Adults of <italic><tp:taxon-name><tp:taxon-name-part taxon-name-part-type="genus" reg="Pyrrhalta">P.</tp:taxon-name-part> <tp:taxon-name-part taxon-name-part-type="species" reg="tsoui">tsoui</tp:taxon-name-part></tp:taxon-name></italic> Bezděk &amp; Lee and <italic><tp:taxon-name><tp:taxon-name-part taxon-name-part-type="genus" reg="Pyrrhalta">P.</tp:taxon-name-part> <tp:taxon-name-part taxon-name-part-type="species" reg="maculata">maculata</tp:taxon-name-part></tp:taxon-name></italic> Gressitt &amp; Kimoto may be separated from others within the species group by the five pairs of large black spots on the elytra (Fig. <xref ref-type="fig" rid="F23">23</xref>), the strongly curved aedeagus in lateral view (Figs <xref ref-type="fig" rid="F24">24C</xref>, <xref ref-type="fig" rid="F25">25C</xref>), and gonocoxa with only two setae (Figs <xref ref-type="fig" rid="F24">24H</xref>, <xref ref-type="fig" rid="F25">25J</xref>). adults of <italic><tp:taxon-name><tp:taxon-name-part taxon-name-part-type="genus" reg="Pyrrhalta">P.</tp:taxon-name-part> <tp:taxon-name-part taxon-name-part-type="species" reg="tsoui">tsoui</tp:taxon-name-part></tp:taxon-name></italic> differ from those of <italic><tp:taxon-name><tp:taxon-name-part taxon-name-part-type="genus" reg="Pyrrhalta">P.</tp:taxon-name-part> <tp:taxon-name-part taxon-name-part-type="species" reg="maculata">maculata</tp:taxon-name-part></tp:taxon-name></italic> by the normal antennomere III and antennomere IV with a large tubercle in males (Fig. <xref ref-type="fig" rid="F25">25A</xref>) (antennomere III apically broadened in <italic><tp:taxon-name><tp:taxon-name-part taxon-name-part-type="genus" reg="Pyrrhalta">P.</tp:taxon-name-part> <tp:taxon-name-part taxon-name-part-type="species" reg="maculata">maculata</tp:taxon-name-part></tp:taxon-name></italic> (Fig. <xref ref-type="fig" rid="F24">24A</xref>)), and slender antennomere III, &lt; 4.0 × longer than wide in females (Fig. <xref ref-type="fig" rid="F25">25B</xref>) (extremely slender antennomere III, &gt; 4.0 × longer than wide; in those of <italic><tp:taxon-name><tp:taxon-name-part taxon-name-part-type="genus" reg="Pyrrhalta">P.</tp:taxon-name-part> <tp:taxon-name-part taxon-name-part-type="species" reg="maculata">maculata</tp:taxon-name-part></tp:taxon-name></italic> (Fig. <xref ref-type="fig" rid="F24">24B</xref>)). In males of <italic><tp:taxon-name><tp:taxon-name-part taxon-name-part-type="genus" reg="Pyrrhalta">P.</tp:taxon-name-part> <tp:taxon-name-part taxon-name-part-type="species" reg="tsoui">tsoui</tp:taxon-name-part></tp:taxon-name></italic>, the apex of the primary endophallic sclerite has several teeth and one additional tooth on the secondary sclerite (Fig. <xref ref-type="fig" rid="F25">25C, D</xref>). In <italic><tp:taxon-name><tp:taxon-name-part taxon-name-part-type="genus" reg="Pyrrhalta">P.</tp:taxon-name-part> <tp:taxon-name-part taxon-name-part-type="species" reg="maculata">maculata</tp:taxon-name-part></tp:taxon-name></italic> the primary endophallic sclerite is acute apically, and the secondary sclerite lacks additional teeth (Fig. <xref ref-type="fig" rid="F24">24C, D</xref>).</p></tp:treatment-sec><tp:treatment-sec sec-type="Food plant" id="SECID0EBSBK"><title>Food plant.</title><p>Adults feed on flowers of <italic><tp:taxon-name><tp:taxon-name-part taxon-name-part-type="genus" reg="Meliosma">Meliosma</tp:taxon-name-part> <tp:taxon-name-part taxon-name-part-type="species" reg="rhoifolia">rhoifolia</tp:taxon-name-part></tp:taxon-name></italic> Maxim. (<tp:taxon-name><tp:taxon-name-part taxon-name-part-type="family">Sabiaceae</tp:taxon-name-part></tp:taxon-name>).</p></tp:treatment-sec><tp:treatment-sec sec-type="distribution" id="SECID0EXSBK"><title>Distribution.</title><p>This species is widespread in lowlands of Taiwan.</p></tp:treatment-sec><tp:treatment-sec><!--Section generated to contain objects referenced in tp:taxon-treatment.--><fig id="F23" position="float" orientation="portrait"><object-id xmlns:xlink="http://www.w3.org/1999/xlink" content-type="doi" xlink:type="simple">10.3897/zookeys.1039.64740.figure23</object-id><object-id xmlns:xlink="http://www.w3.org/1999/xlink" content-type="arpha" xlink:type="simple">380945DE-E248-56F6-A972-E2C14A2A4C8D</object-id><label>Figure 23.</label><caption><p>Habitus of <italic><tp:taxon-name><tp:taxon-name-part taxon-name-part-type="genus" reg="Pyrrhalta">Pyrrhalta</tp:taxon-name-part> <tp:taxon-name-part taxon-name-part-type="species" reg="maculata">maculata</tp:taxon-name-part></tp:taxon-name></italic> Gressitt &amp; Kimoto and <italic><tp:taxon-name><tp:taxon-name-part taxon-name-part-type="genus" reg="Pyrrhalta">P.</tp:taxon-name-part> <tp:taxon-name-part taxon-name-part-type="species" reg="tsoui">tsoui</tp:taxon-name-part></tp:taxon-name></italic> Bezděk &amp; Lee <bold>A</bold><italic><tp:taxon-name><tp:taxon-name-part taxon-name-part-type="genus" reg="Pyrrhalta">P.</tp:taxon-name-part> <tp:taxon-name-part taxon-name-part-type="species" reg="maculata">maculata</tp:taxon-name-part></tp:taxon-name></italic>, female, dorsal view <bold>B</bold> ditto, ventral view <bold>C</bold> ditto, lateral view <bold>D</bold><italic><tp:taxon-name><tp:taxon-name-part taxon-name-part-type="genus" reg="Pyrrhalta">P.</tp:taxon-name-part> <tp:taxon-name-part taxon-name-part-type="species" reg="tsoui">tsoui</tp:taxon-name-part></tp:taxon-name></italic> female, dorsal view <bold>E</bold> ditto, ventral view <bold>F</bold> ditto, lateral view.</p></caption><graphic xmlns:xlink="http://www.w3.org/1999/xlink" xlink:href="zookeys-1039-001-g023.jpg" position="float" orientation="portrait" xlink:type="simple" id="oo_545553.jpg"><uri content-type="original_file" xlink:type="simple">https://binary.pensoft.net/fig/545553</uri></graphic></fig><fig id="F25" position="float" orientation="portrait"><object-id xmlns:xlink="http://www.w3.org/1999/xlink" content-type="doi" xlink:type="simple">10.3897/zookeys.1039.64740.figure25</object-id><object-id xmlns:xlink="http://www.w3.org/1999/xlink" content-type="arpha" xlink:type="simple">CF1C96D1-B4FF-5586-BBB1-EC7252DC788A</object-id><label>Figure 25.</label><caption><p>Diagnostic characters of <italic><tp:taxon-name><tp:taxon-name-part taxon-name-part-type="genus" reg="Pyrrhalta">Pyrrhalta</tp:taxon-name-part> <tp:taxon-name-part taxon-name-part-type="species" reg="tsoui">tsoui</tp:taxon-name-part></tp:taxon-name></italic> Bezděk &amp; Lee <bold>A</bold> antenna, male <bold>B</bold> antenna, female <bold>C</bold> aedeagus, dorsal view <bold>D</bold> ditto, lateral view <bold>E</bold> apex of tibia of middle leg, male <bold>F</bold> abdominal ventrite VIII <bold>G</bold> spermatheca <bold>H</bold> abdominal ventrite V, female <bold>I</bold> abdominal ventrite V, male <bold>J</bold> gonocoxae.</p></caption><graphic xmlns:xlink="http://www.w3.org/1999/xlink" xlink:href="zookeys-1039-001-g025.jpg" position="float" orientation="portrait" xlink:type="simple" id="oo_545555.jpg"><uri content-type="original_file" xlink:type="simple">https://binary.pensoft.net/fig/545555</uri></graphic></fig><fig id="F26" position="float" orientation="portrait"><object-id xmlns:xlink="http://www.w3.org/1999/xlink" content-type="doi" xlink:type="simple">10.3897/zookeys.1039.64740.figure26</object-id><object-id xmlns:xlink="http://www.w3.org/1999/xlink" content-type="arpha" xlink:type="simple">4186B5EA-84BF-59EC-9F2E-D611BAA00076</object-id><label>Figure 26.</label><caption><p>Field photographs of adults of <italic><tp:taxon-name><tp:taxon-name-part taxon-name-part-type="genus" reg="Pyrrhalta">Pyrrhalta</tp:taxon-name-part></tp:taxon-name></italic> species on host plants <bold>A</bold><italic><tp:taxon-name><tp:taxon-name-part taxon-name-part-type="genus" reg="Pyrrhalta">P.</tp:taxon-name-part> <tp:taxon-name-part taxon-name-part-type="species" reg="tsoui">tsoui</tp:taxon-name-part></tp:taxon-name></italic> Bezděk &amp; Lee <bold>B</bold><italic><tp:taxon-name><tp:taxon-name-part taxon-name-part-type="genus" reg="Pyrrhalta">P.</tp:taxon-name-part> <tp:taxon-name-part taxon-name-part-type="species" reg="formosanensis">formosanensis</tp:taxon-name-part></tp:taxon-name></italic> sp. nov. <bold>C</bold><italic><tp:taxon-name><tp:taxon-name-part taxon-name-part-type="genus" reg="Pyrrhalta">P.</tp:taxon-name-part> <tp:taxon-name-part taxon-name-part-type="species" reg="semifulva">semifulva</tp:taxon-name-part></tp:taxon-name></italic> (Jacoby) <bold>D</bold><italic><tp:taxon-name><tp:taxon-name-part taxon-name-part-type="genus" reg="Pyrrhalta">P.</tp:taxon-name-part> <tp:taxon-name-part taxon-name-part-type="species" reg="ishiharai">ishiharai</tp:taxon-name-part></tp:taxon-name></italic> Kimoto.</p></caption><graphic xmlns:xlink="http://www.w3.org/1999/xlink" xlink:href="zookeys-1039-001-g026.jpg" position="float" orientation="portrait" xlink:type="simple" id="oo_545556.jpg"><uri content-type="original_file" xlink:type="simple">https://binary.pensoft.net/fig/545556</uri></graphic></fig><fig id="F24" position="float" orientation="portrait"><object-id xmlns:xlink="http://www.w3.org/1999/xlink" content-type="doi" xlink:type="simple">10.3897/zookeys.1039.64740.figure24</object-id><object-id xmlns:xlink="http://www.w3.org/1999/xlink" content-type="arpha" xlink:type="simple">A3C4AAFC-786E-56F2-B493-CE17C18675CF</object-id><label>Figure 24.</label><caption><p>Diagnostic characters of <italic><tp:taxon-name><tp:taxon-name-part taxon-name-part-type="genus" reg="Pyrrhalta">Pyrrhalta</tp:taxon-name-part> <tp:taxon-name-part taxon-name-part-type="species" reg="maculata">maculata</tp:taxon-name-part></tp:taxon-name></italic> Gressitt &amp; Kimoto <bold>A</bold> antenna, male <bold>B</bold> antenna, female <bold>C</bold> aedeagus, dorsal view <bold>D</bold> ditto, lateral view <bold>E</bold> apex of tibia of middle leg, male <bold>F</bold> abdominal ventrite VIII <bold>G</bold> spermatheca <bold>H</bold> gonocoxae <bold>I</bold> abdominal ventrite V, female <bold>J</bold> abdominal ventrite V, male <bold>K</bold> tarsi of middle leg, male.</p></caption><graphic xmlns:xlink="http://www.w3.org/1999/xlink" xlink:href="zookeys-1039-001-g024.jpg" position="float" orientation="portrait" xlink:type="simple" id="oo_545554.jpg"><uri content-type="original_file" xlink:type="simple">https://binary.pensoft.net/fig/545554</uri></graphic></fig></tp:treatment-sec><ref-list><ref id="B7"><mixed-citation xmlns:xlink="http://www.w3.org/1999/xlink" xlink:type="simple"><person-group><name name-style="western"><surname>Bezděk</surname><given-names>J</given-names></name><name name-style="western"><surname>Lee</surname><given-names>C-F</given-names></name></person-group> (<year>2019</year>) <article-title>Revision of <italic><tp:taxon-name><tp:taxon-name-part taxon-name-part-type="genus">Pyrrhalta</tp:taxon-name-part></tp:taxon-name></italic> (<tp:taxon-name><tp:taxon-name-part taxon-name-part-type="order">Coleoptera</tp:taxon-name-part></tp:taxon-name>: <tp:taxon-name><tp:taxon-name-part taxon-name-part-type="family">Chrysomelidae</tp:taxon-name-part></tp:taxon-name>: <tp:taxon-name><tp:taxon-name-part taxon-name-part-type="subfamily">Galerucinae</tp:taxon-name-part></tp:taxon-name>) species with maculate elytra.</article-title><source>Zootaxa</source><volume>4664</volume>: <fpage>518</fpage>–<lpage>534</lpage>. <ext-link xlink:type="simple" ext-link-type="doi" xlink:href="10.11646/zootaxa.4664.4.4">https://doi.org/10.11646/zootaxa.4664.4.4</ext-link></mixed-citation></ref></ref-list></tp:taxon-treatment>
