# Supplementary material for: Revision of the genera Xanthogaleruca Laboissière, 1932 and Pyrrhalta Joannis, 1865 (Coleoptera, Chrysomelidae, Galerucinae) of Taiwan, with type designation of Galerucella lineatipes Takei
Source: Zookeys. 2021 May 20;1039:1–108. doi: 10.3897/zookeys.1039.64740 (PMC8159918; doi:10.3897/zookeys.1039.64740)
Supplement: XML Treatment for Pyrrhalta formosanensis [file zookeys.1039.64740-treatment19.xml]

<!DOCTYPE tp:taxon-treatment
  PUBLIC "-//TaxonX//DTD Taxonomic Treatment Publishing DTD v0 20100105//EN" "tax-treatment-NSO.dtd">
<tp:taxon-treatment xmlns:tp="http://www.plazi.org/taxpub"><tp:treatment-meta><kwd-group><label>Taxon classification</label><kwd><named-content xmlns:xlink="http://www.w3.org/1999/xlink" content-type="kingdom">Animalia</named-content></kwd><kwd><named-content xmlns:xlink="http://www.w3.org/1999/xlink" content-type="order">Coleoptera</named-content></kwd><kwd><named-content xmlns:xlink="http://www.w3.org/1999/xlink" content-type="family">Chrysomelidae</named-content></kwd></kwd-group><mixed-citation publication-type="journal"><person-group><name><surname>Lee</surname><given-names>Chi-Feng</given-names></name><name><surname>Bezděk</surname><given-names>Jan</given-names></name></person-group><article-title>Revision of the genera <italic><tp:taxon-name><tp:taxon-name-part taxon-name-part-type="genus" reg="Xanthogaleruca">Xanthogaleruca</tp:taxon-name-part></tp:taxon-name></italic> Laboissière, 1932 and <tp:taxon-name><tp:taxon-name-part taxon-name-part-type="genus" reg="Pyrrhalta">Pyrrhalta</tp:taxon-name-part></tp:taxon-name> Joannis, 1865 (<tp:taxon-name><tp:taxon-name-part taxon-name-part-type="order">Coleoptera</tp:taxon-name-part></tp:taxon-name>, <tp:taxon-name><tp:taxon-name-part taxon-name-part-type="family">Chrysomelidae</tp:taxon-name-part></tp:taxon-name>, <tp:taxon-name><tp:taxon-name-part taxon-name-part-type="subfamily">Galerucinae</tp:taxon-name-part></tp:taxon-name>) of Taiwan, with type designation of <italic><tp:taxon-name><tp:taxon-name-part taxon-name-part-type="genus" reg="Galerucella">Galerucella</tp:taxon-name-part> <tp:taxon-name-part taxon-name-part-type="species" reg="lineatipes">lineatipes</tp:taxon-name-part></tp:taxon-name></italic> Takei</article-title><source>Zookeys</source><day>20</day><month>5</month><year>2021</year><volume>1039</volume><fpage>1</fpage><lpage>108</lpage><pub-id pub-id-type="doi">10.3897/zookeys.1039.64740</pub-id></mixed-citation></tp:treatment-meta><tp:nomenclature><tp:taxon-name><object-id xmlns:xlink="http://www.w3.org/1999/xlink" content-type="arpha" xlink:type="simple">1A54B7F4-2057-5613-8DDE-0C1A74BC4B31</object-id>
            <tp:taxon-name-part taxon-name-part-type="genus" reg="Pyrrhalta">Pyrrhalta</tp:taxon-name-part>
            <tp:taxon-name-part taxon-name-part-type="species" reg="formosanensis">formosanensis</tp:taxon-name-part>
            <object-id xmlns:xlink="http://www.w3.org/1999/xlink" content-type="zoobank" xlink:type="simple">http://zoobank.org/8AB36966-903B-4853-8A90-7D6122D2DFFB</object-id>
          </tp:taxon-name><tp:taxon-status xmlns:xlink="http://www.w3.org/1999/xlink" xlink:type="simple">sp. nov.</tp:taxon-status><xref ref-type="fig" rid="F26">Figs 26B</xref><xref ref-type="fig" rid="F27">, 27A–C</xref><xref ref-type="fig" rid="F28">, 28</xref></tp:nomenclature><tp:treatment-sec sec-type="Types" id="SECID0EQUBK"><title>Types.</title><p><bold><italic>Holotype</italic></bold> ♂ (TARI), Taiwan. Kaohsiung, Tienchih (天池), 2.VII.2009, leg. M.-H. Tsou. <bold><italic>Paratypes</italic>.</bold> 1♂, 12♀, same data as holotype; Hualien: 1♂ (TARI), Kuanyuan (關原), 2.VII.2008, leg. M.-H. Tsou; 1♂ (TARI), Pilu (碧綠), 6.VII.2018, leg. H.-F. Lu; Ilan: 1♀ (TARI), Chienching trail (見晴步道), 23.IV.2019, leg. M.-D. Chen; 1♀ (TARI), Tsuifenghu (翠峰湖), 15.VIII.2007, leg. S.-S. Li; Kaohsiung: 1♂ (TARI), Chungchihkuan (中之關), 10.VI.2015, leg. C.-F. Lee; Nantou: 1♂ (TARI), Meifeng (梅峰), 24–26.VI.1981, leg. K. S. Lin &amp; W. S. Tang; 1♂ (TARI), Piluhsi (碧綠溪), 8.VII.2015, leg. C.-F. Lee; 1♂ (TARI), Tsuifeng (翠峰), 30.VII.2014, leg. C.-F. Lee.</p><fig id="F26" position="float" orientation="portrait"><object-id xmlns:xlink="http://www.w3.org/1999/xlink" content-type="doi" xlink:type="simple">10.3897/zookeys.1039.64740.figure26</object-id><object-id xmlns:xlink="http://www.w3.org/1999/xlink" content-type="arpha" xlink:type="simple">4186B5EA-84BF-59EC-9F2E-D611BAA00076</object-id><label>Figure 26.</label><caption><p>Field photographs of adults of <italic><tp:taxon-name><tp:taxon-name-part taxon-name-part-type="genus" reg="Pyrrhalta">Pyrrhalta</tp:taxon-name-part></tp:taxon-name></italic> species on host plants <bold>A</bold><italic><tp:taxon-name><tp:taxon-name-part taxon-name-part-type="genus" reg="Pyrrhalta">P.</tp:taxon-name-part> <tp:taxon-name-part taxon-name-part-type="species" reg="tsoui">tsoui</tp:taxon-name-part></tp:taxon-name></italic> Bezděk &amp; Lee <bold>B</bold><italic><tp:taxon-name><tp:taxon-name-part taxon-name-part-type="genus" reg="Pyrrhalta">P.</tp:taxon-name-part> <tp:taxon-name-part taxon-name-part-type="species" reg="formosanensis">formosanensis</tp:taxon-name-part></tp:taxon-name></italic> sp. nov. <bold>C</bold><italic><tp:taxon-name><tp:taxon-name-part taxon-name-part-type="genus" reg="Pyrrhalta">P.</tp:taxon-name-part> <tp:taxon-name-part taxon-name-part-type="species" reg="semifulva">semifulva</tp:taxon-name-part></tp:taxon-name></italic> (Jacoby) <bold>D</bold><italic><tp:taxon-name><tp:taxon-name-part taxon-name-part-type="genus" reg="Pyrrhalta">P.</tp:taxon-name-part> <tp:taxon-name-part taxon-name-part-type="species" reg="ishiharai">ishiharai</tp:taxon-name-part></tp:taxon-name></italic> Kimoto.</p></caption><graphic xmlns:xlink="http://www.w3.org/1999/xlink" xlink:href="zookeys-1039-001-g026.jpg" position="float" orientation="portrait" xlink:type="simple" id="oo_545556.jpg"><uri content-type="original_file" xlink:type="simple">https://binary.pensoft.net/fig/545556</uri></graphic></fig></tp:treatment-sec><tp:treatment-sec sec-type="diagnosis" id="SECID0EHXBK"><title>Diagnosis.</title><p>Legs reddish brown; tibia of middle leg with apical spine; tarsomere I modified. Sides of ventrite V strongly shortened in males.</p></tp:treatment-sec><tp:treatment-sec sec-type="description" id="SECID0EMXBK"><title>Description.</title><p>Length 4.6–5.5 mm, width 2.4–2.9 mm. Body color (Fig. <xref ref-type="fig" rid="F27">27A–C</xref>) reddish brown; head black but antennae dark brown. Eyes small, interocular space 2.62–2.69 × diameter of eye. Antennae filiform in males (Fig. <xref ref-type="fig" rid="F28">28A</xref>), length ratios of antennomeres I–XI 1.0: 0.6: 0.8: 0.8: 0.6: 0.7: 0.6: 0.6: 0.6: 0.6: 0.8, length to width ratios of antennomeres I–XI 2.8: 1.9: 2.5: 2.4: 2.0: 2.2: 2.0: 1.9: 1.9: 2.0: 2.4; similar in females (Fig. <xref ref-type="fig" rid="F28">28B</xref>), length ratios of antennomeres I–XI 1.0: 0.5: 0.7: 0.6: 0.6: 0.6: 0.6: 0.6: 0.6: 0.5: 0.7, length to width ratios of antennomeres I–XI 3.2: 2.0: 2.4: 2.2: 1.9: 2.0: 1.9: 1.7: 1.7: 1.6: 2.2. Pronotum and elytra convex. Pronotum 2.1–2.2 × wider than long, disc with dense, extremely coarse punctures and extremely short pubescence, with transverse ridge near apical margin deflexed near antero-lateral corners, with median longitudinal and lateral depressions; lateral margins moderately rounded, apical margin slightly concave, basal margin straight; anterior and posterior setiferous punctures slightly erect. Elytra elongate and broad, parallel-sided, 1.4–1.5 × longer than wide; disc with dense, extremely coarse punctures and extremely short pubescence. Apical spur of tibia of middle leg slender (Fig. <xref ref-type="fig" rid="F28">28G</xref>), tarsomere I axe-shaped in lateral view, with narrow basal part and expanded apical 2/3, posterior angles of expanded part narrowly rounded (Fig. <xref ref-type="fig" rid="F28">28M</xref>) in males. Aedeagus (Fig. <xref ref-type="fig" rid="F28">28C–E</xref>) extremely asymmetric in dorsal view, inner margin of right side expending at apical 1/3, covering right side of ostium, lateral margin of right side expanding downwards, with a notch at middle; inner margin of left side expanding inwards at basal 2/5 and apical 2/5; primary endophallic sclerite elongate, several fine teeth on apex. Sclerotized gonocoxae (Fig. <xref ref-type="fig" rid="F28">28J</xref>) transverse, both gonocoxae separated, with several long setae near apices. Ventrite VIII (Fig. <xref ref-type="fig" rid="F28">28H</xref>) transverse; disc with dense, long setae along apical margin; spiculum short. Receptacle of spermatheca (Fig. <xref ref-type="fig" rid="F28">28I</xref>) slightly swollen; pump short and strongly curved; sclerotized proximal spermathecal duct wide and short. Apical margin of abdominal ventrite V slightly concave medially, with deep triangular depression at middle in males, sides of abdominal ventrite V shortened, sides of basal margin of abdominal ventrite IV expanding downwards in males (Fig. <xref ref-type="fig" rid="F28">28K</xref>); only slightly concave in females (Fig. <xref ref-type="fig" rid="F28">28L</xref>).</p><fig id="F27" position="float" orientation="portrait"><object-id xmlns:xlink="http://www.w3.org/1999/xlink" content-type="doi" xlink:type="simple">10.3897/zookeys.1039.64740.figure27</object-id><object-id xmlns:xlink="http://www.w3.org/1999/xlink" content-type="arpha" xlink:type="simple">FBE74E17-E8DC-55D2-B038-1D35DABC9B8C</object-id><label>Figure 27.</label><caption><p>Habitus of <italic><tp:taxon-name><tp:taxon-name-part taxon-name-part-type="genus" reg="Pyrrhalta">Pyrrhalta</tp:taxon-name-part> <tp:taxon-name-part taxon-name-part-type="species" reg="formosanensis">formosanensis</tp:taxon-name-part></tp:taxon-name></italic> sp. nov. and <italic><tp:taxon-name><tp:taxon-name-part taxon-name-part-type="genus" reg="Pyrrhalta">P.</tp:taxon-name-part> <tp:taxon-name-part taxon-name-part-type="species" reg="semifulva">semifulva</tp:taxon-name-part></tp:taxon-name></italic> (Jacoby) <bold>A</bold><italic><tp:taxon-name><tp:taxon-name-part taxon-name-part-type="genus" reg="Pyrrhalta">P.</tp:taxon-name-part> <tp:taxon-name-part taxon-name-part-type="species" reg="formosanensis">formosanensis</tp:taxon-name-part></tp:taxon-name></italic> sp. nov., female, dorsal view <bold>B</bold> ditto, ventral view <bold>C</bold> ditto, lateral view <bold>D</bold><italic><tp:taxon-name><tp:taxon-name-part taxon-name-part-type="genus" reg="Pyrrhalta">P.</tp:taxon-name-part> <tp:taxon-name-part taxon-name-part-type="species" reg="semifulva">semifulva</tp:taxon-name-part></tp:taxon-name></italic>, from Taiwan, female, dorsal view <bold>E</bold> ditto, ventral view <bold>F</bold> ditto, lateral view.</p></caption><graphic xmlns:xlink="http://www.w3.org/1999/xlink" xlink:href="zookeys-1039-001-g027.jpg" position="float" orientation="portrait" xlink:type="simple" id="oo_545557.jpg"><uri content-type="original_file" xlink:type="simple">https://binary.pensoft.net/fig/545557</uri></graphic></fig><fig id="F28" position="float" orientation="portrait"><object-id xmlns:xlink="http://www.w3.org/1999/xlink" content-type="doi" xlink:type="simple">10.3897/zookeys.1039.64740.figure28</object-id><object-id xmlns:xlink="http://www.w3.org/1999/xlink" content-type="arpha" xlink:type="simple">8FF76EC8-EA58-5A74-978A-4ADA917F3AED</object-id><label>Figure 28.</label><caption><p>Diagnostic characters of <italic><tp:taxon-name><tp:taxon-name-part taxon-name-part-type="genus" reg="Pyrrhalta">Pyrrhalta</tp:taxon-name-part> <tp:taxon-name-part taxon-name-part-type="species" reg="formosanensis">formosanensis</tp:taxon-name-part></tp:taxon-name></italic> sp. nov. <bold>A</bold> antenna, male <bold>B</bold> antenna, female <bold>C</bold> aedeagus, dorsal view <bold>D</bold> ditto, left-side view <bold>E</bold> ditto, ventral view <bold>F</bold> ditto, right-side view <bold>G</bold> apex of tibia of middle leg, male <bold>H</bold> abdominal ventrite VIII <bold>I</bold> spermatheca <bold>J</bold> gonocoxae <bold>K</bold> abdominal ventrite V, male <bold>L</bold> abdominal ventrite V, female <bold>M</bold> tarsi of middle leg, male.</p></caption><graphic xmlns:xlink="http://www.w3.org/1999/xlink" xlink:href="zookeys-1039-001-g028.jpg" position="float" orientation="portrait" xlink:type="simple" id="oo_545558.jpg"><uri content-type="original_file" xlink:type="simple">https://binary.pensoft.net/fig/545558</uri></graphic></fig></tp:treatment-sec><tp:treatment-sec sec-type="remarks" id="SECID0EV3BK"><title>Remarks.</title><p>Adults of <italic><tp:taxon-name><tp:taxon-name-part taxon-name-part-type="genus" reg="Pyrrhalta">P.</tp:taxon-name-part> <tp:taxon-name-part taxon-name-part-type="species" reg="formosanensis">formosanensis</tp:taxon-name-part></tp:taxon-name></italic> sp. nov. are similar to those in Taiwanese populations of <italic><tp:taxon-name><tp:taxon-name-part taxon-name-part-type="genus" reg="Pyrrhalta">P.</tp:taxon-name-part> <tp:taxon-name-part taxon-name-part-type="species" reg="semifulva">semifulva</tp:taxon-name-part></tp:taxon-name></italic> with their reddish bodies, but differ in the reddish brown scutellum, legs, and thoracic ventrites (Fig. <xref ref-type="fig" rid="F27">27B</xref>) (black scutellum, legs, and thoracic ventrites (Fig. <xref ref-type="fig" rid="F27">27E</xref>) in <italic><tp:taxon-name><tp:taxon-name-part taxon-name-part-type="genus" reg="Pyrrhalta">P.</tp:taxon-name-part> <tp:taxon-name-part taxon-name-part-type="species" reg="semifulva">semifulva</tp:taxon-name-part></tp:taxon-name></italic>), modified sides of abdominal ventrite V (Fig. <xref ref-type="fig" rid="F28">28K</xref>), and mesotarsomere I of middle leg (Fig. <xref ref-type="fig" rid="F28">28M</xref>) in males, and very characteristic aedeagus (Fig. <xref ref-type="fig" rid="F28">28C–E</xref>).</p></tp:treatment-sec><tp:treatment-sec sec-type="Food plant" id="SECID0EQ5BK"><title>Food plant.</title><p>Adults feed on flowers of <italic><tp:taxon-name><tp:taxon-name-part taxon-name-part-type="genus" reg="Prunus">Prunus</tp:taxon-name-part> <tp:taxon-name-part taxon-name-part-type="species" reg="campanulata">campanulata</tp:taxon-name-part></tp:taxon-name></italic> Maxim. (<tp:taxon-name><tp:taxon-name-part taxon-name-part-type="family">Rosaceae</tp:taxon-name-part></tp:taxon-name>) (Fig. <xref ref-type="fig" rid="F26">26B</xref>).</p></tp:treatment-sec><tp:treatment-sec sec-type="distribution" id="SECID0EK6BK"><title>Distribution.</title><p>The species is widespread at mid-altitudes (1,500–2,500 m) in Taiwan.</p></tp:treatment-sec><tp:treatment-sec sec-type="etymology" id="SECID0EP6BK"><title>Etymology.</title><p>This species is named after Taiwan, a beautiful island.</p></tp:treatment-sec></tp:taxon-treatment>
