# Supplementary material for: Revision of the genera Xanthogaleruca Laboissière, 1932 and Pyrrhalta Joannis, 1865 (Coleoptera, Chrysomelidae, Galerucinae) of Taiwan, with type designation of Galerucella lineatipes Takei
Source: Zookeys. 2021 May 20;1039:1–108. doi: 10.3897/zookeys.1039.64740 (PMC8159918; doi:10.3897/zookeys.1039.64740)
Supplement: XML Treatment for Pyrrhalta semifulva [file zookeys.1039.64740-treatment20.xml]

<!DOCTYPE tp:taxon-treatment
  PUBLIC "-//TaxonX//DTD Taxonomic Treatment Publishing DTD v0 20100105//EN" "tax-treatment-NSO.dtd">
<tp:taxon-treatment xmlns:tp="http://www.plazi.org/taxpub"><tp:treatment-meta><kwd-group><label>Taxon classification</label><kwd><named-content xmlns:xlink="http://www.w3.org/1999/xlink" content-type="kingdom">Animalia</named-content></kwd><kwd><named-content xmlns:xlink="http://www.w3.org/1999/xlink" content-type="order">Coleoptera</named-content></kwd><kwd><named-content xmlns:xlink="http://www.w3.org/1999/xlink" content-type="family">Chrysomelidae</named-content></kwd></kwd-group><mixed-citation publication-type="journal"><person-group><name><surname>Lee</surname><given-names>Chi-Feng</given-names></name><name><surname>Bezděk</surname><given-names>Jan</given-names></name></person-group><article-title>Revision of the genera <italic><tp:taxon-name><tp:taxon-name-part taxon-name-part-type="genus" reg="Xanthogaleruca">Xanthogaleruca</tp:taxon-name-part></tp:taxon-name></italic> Laboissière, 1932 and <tp:taxon-name><tp:taxon-name-part taxon-name-part-type="genus" reg="Pyrrhalta">Pyrrhalta</tp:taxon-name-part></tp:taxon-name> Joannis, 1865 (<tp:taxon-name><tp:taxon-name-part taxon-name-part-type="order">Coleoptera</tp:taxon-name-part></tp:taxon-name>, <tp:taxon-name><tp:taxon-name-part taxon-name-part-type="family">Chrysomelidae</tp:taxon-name-part></tp:taxon-name>, <tp:taxon-name><tp:taxon-name-part taxon-name-part-type="subfamily">Galerucinae</tp:taxon-name-part></tp:taxon-name>) of Taiwan, with type designation of <italic><tp:taxon-name><tp:taxon-name-part taxon-name-part-type="genus" reg="Galerucella">Galerucella</tp:taxon-name-part> <tp:taxon-name-part taxon-name-part-type="species" reg="lineatipes">lineatipes</tp:taxon-name-part></tp:taxon-name></italic> Takei</article-title><source>Zookeys</source><day>20</day><month>5</month><year>2021</year><volume>1039</volume><fpage>1</fpage><lpage>108</lpage><pub-id pub-id-type="doi">10.3897/zookeys.1039.64740</pub-id></mixed-citation></tp:treatment-meta><tp:nomenclature><tp:taxon-name><object-id xmlns:xlink="http://www.w3.org/1999/xlink" content-type="arpha" xlink:type="simple">C81A269E-DA7D-58E8-8E64-32C578A9AEE6</object-id>
            <tp:taxon-name-part taxon-name-part-type="genus" reg="Pyrrhalta">Pyrrhalta</tp:taxon-name-part>
            <tp:taxon-name-part taxon-name-part-type="species" reg="semifulva">semifulva</tp:taxon-name-part>
          </tp:taxon-name><tp:taxon-authority>(Jacoby, 1885)</tp:taxon-authority><xref ref-type="fig" rid="F26">Figs 26C</xref><xref ref-type="fig" rid="F27">, 27D–F</xref><xref ref-type="fig" rid="F29">, 29</xref><xref ref-type="fig" rid="F30">, 30</xref><tp:nomenclature-citation-list><tp:nomenclature-citation><tp:taxon-name>
                <tp:taxon-name-part taxon-name-part-type="genus" reg="Gallerucella">Gallerucella</tp:taxon-name-part> <tp:taxon-name-part taxon-name-part-type="species" reg="semifulva">semifulva</tp:taxon-name-part></tp:taxon-name><comment>Jacoby, 1885: 745 (Japan: Kiga).</comment></tp:nomenclature-citation><tp:nomenclature-citation><tp:taxon-name>
                <tp:taxon-name-part taxon-name-part-type="genus" reg="Lochmaea">Lochmaea</tp:taxon-name-part> (<tp:taxon-name-part taxon-name-part-type="subgenus" reg="Tricholochmaea">Tricholochmaea</tp:taxon-name-part>) <tp:taxon-name-part taxon-name-part-type="species" reg="semifulva">semifulva</tp:taxon-name-part></tp:taxon-name><comment>: <xref ref-type="bibr" rid="B46">Laboissière 1932</xref>: 964; <xref ref-type="bibr" rid="B72">Ogloblin 1936</xref>: 91 (redescription); <xref ref-type="bibr" rid="B10">Chûjô 1940</xref>: 112 (Japan: Kyushu, Shikoku); <xref ref-type="bibr" rid="B11">Chûjô 1954</xref>: 57 (Japan: Shikoku); <xref ref-type="bibr" rid="B92">Wilcox 1971</xref>: 82 (catalogue).</comment></tp:nomenclature-citation><tp:nomenclature-citation><tp:taxon-name>
                <tp:taxon-name-part taxon-name-part-type="genus" reg="Tricholochmaea">Tricholochmaea</tp:taxon-name-part> <tp:taxon-name-part taxon-name-part-type="species" reg="semifulva">semifulva</tp:taxon-name-part></tp:taxon-name><comment>: Chûjô &amp; Kimoto 1961: 169 (catalogue); <xref ref-type="bibr" rid="B24">Kimoto 1964b</xref>: 373 (deposition of type specimens); <xref ref-type="bibr" rid="B55">Lopatin et al. 2004</xref>: 130 (catalogue); <xref ref-type="bibr" rid="B3">Beenen 2010</xref>: 455 (catalogue).</comment></tp:nomenclature-citation><tp:nomenclature-citation><tp:taxon-name>
                <tp:taxon-name-part taxon-name-part-type="genus" reg="Pyrrhalta">Pyrrhalta</tp:taxon-name-part> <tp:taxon-name-part taxon-name-part-type="species" reg="semifulva">semifulva</tp:taxon-name-part></tp:taxon-name><comment>: <xref ref-type="bibr" rid="B23">Kimoto 1964a</xref>: 299; <xref ref-type="bibr" rid="B40">Kimoto and Hiura 1971</xref>: 15 (Japan); <xref ref-type="bibr" rid="B38">Kimoto and Gressitt 1966</xref>: 476 (key), 520 (Ryukyus); <xref ref-type="bibr" rid="B26">Kimoto 1974</xref>: 24 (Taiwan); <xref ref-type="bibr" rid="B67">Nakane 1984</xref>: 626 (Japan); <xref ref-type="bibr" rid="B30">Kimoto 1985</xref>: 4 (catalogue); <xref ref-type="bibr" rid="B31">Kimoto 1986</xref>: 56 (additional records in Taiwan); <xref ref-type="bibr" rid="B32">Kimoto 1987</xref>: 188 (additional records in Taiwan); <xref ref-type="bibr" rid="B62">Medvedev and Roginskaya 1988</xref>: 116 (host plants); <xref ref-type="bibr" rid="B33">Kimoto 1989a</xref>: 268 (additional records in Taiwan); <xref ref-type="bibr" rid="B35">Kimoto 1991</xref>: 9 (additional records in Taiwan); <xref ref-type="bibr" rid="B54">Li 1992</xref>: 184 (China: Liaoning); <xref ref-type="bibr" rid="B41">Kimoto and Takizawa 1994</xref>: 234 (key), 307 (Japan); <xref ref-type="bibr" rid="B39">Kimoto and Chu 1996</xref>: 57 (catalogue); <xref ref-type="bibr" rid="B42">Kimoto and Takizawa 1997</xref>: 300 (key), 374; <xref ref-type="bibr" rid="B84">Wang and Yang 1998</xref>: 68 (China: Fujian); <xref ref-type="bibr" rid="B96">Yang 2002</xref>: 628 (China: Fujian); <xref ref-type="bibr" rid="B93">Xue and Yang 2010</xref>: 129 (catalogue); <xref ref-type="bibr" rid="B98">Yang et al. 2015</xref>: 120 (catalogue); <xref ref-type="bibr" rid="B56">Matsumura et al. 2017</xref>: 85 (female reproductive system).</comment></tp:nomenclature-citation><tp:nomenclature-citation><tp:taxon-name>
                <tp:taxon-name-part taxon-name-part-type="genus" reg="Pyrrhalta">Pyrrhalta</tp:taxon-name-part> (<tp:taxon-name-part taxon-name-part-type="subgenus" reg="Tricholochmaea">Tricholochmaea</tp:taxon-name-part>) <tp:taxon-name-part taxon-name-part-type="species" reg="semifulva">semifulva</tp:taxon-name-part></tp:taxon-name><comment>: <xref ref-type="bibr" rid="B91">Wilcox 1965</xref>: 38; <xref ref-type="bibr" rid="B58">Medvedev 1992</xref>: 580 (key); <xref ref-type="bibr" rid="B61">Medvedev and Dubeshko 1992</xref>: 133 (key); <xref ref-type="bibr" rid="B59">Medvedev 2006</xref>: 141 (Russia: Far East).</comment></tp:nomenclature-citation><tp:nomenclature-citation><tp:taxon-name>
                <tp:taxon-name-part taxon-name-part-type="genus" reg="Gallerucella">Gallerucella</tp:taxon-name-part> <tp:taxon-name-part taxon-name-part-type="species" reg="modesta">modesta</tp:taxon-name-part></tp:taxon-name><comment>Jacoby, 1885: 745 (Japan: Nikko). Synonymized by <xref ref-type="bibr" rid="B11">Chûjô 1954</xref>: 57.</comment></tp:nomenclature-citation><tp:nomenclature-citation><tp:taxon-name>
                <tp:taxon-name-part taxon-name-part-type="genus" reg="Lochmaea">Lochmaea</tp:taxon-name-part> (<tp:taxon-name-part taxon-name-part-type="subgenus" reg="Tricholochmaea">Tricholochmaea</tp:taxon-name-part>) <tp:taxon-name-part taxon-name-part-type="species" reg="modesta">modesta</tp:taxon-name-part></tp:taxon-name><comment>: <xref ref-type="bibr" rid="B10">Chûjô 1940</xref>: 112 (Japan: Shikoku).</comment></tp:nomenclature-citation><tp:nomenclature-citation><tp:taxon-name>
                <tp:taxon-name-part taxon-name-part-type="genus" reg="Gallerucella">Gallerucella</tp:taxon-name-part> <tp:taxon-name-part taxon-name-part-type="species" reg="signaticeps">signaticeps</tp:taxon-name-part></tp:taxon-name><comment>Weise, 1887: 191 (Vladivostok). Synonymized by <xref ref-type="bibr" rid="B72">Ogloblin 1936</xref>: 91.</comment></tp:nomenclature-citation><tp:nomenclature-citation><tp:taxon-name>
                <tp:taxon-name-part taxon-name-part-type="genus" reg="Lochmaea">Lochmaea</tp:taxon-name-part> <tp:taxon-name-part taxon-name-part-type="species" reg="japonica">japonica</tp:taxon-name-part></tp:taxon-name><comment>Weise, 1922: 67 (Japan: Honshu). Synonymized by <xref ref-type="bibr" rid="B46">Laboissière 1932</xref>: 964.</comment></tp:nomenclature-citation></tp:nomenclature-citation-list></tp:nomenclature><tp:treatment-sec sec-type="Types" id="SECID0E2JCK"><title>Types.</title><p><italic><tp:taxon-name><tp:taxon-name-part taxon-name-part-type="genus" reg="Gallerucella">Gallerucella</tp:taxon-name-part> <tp:taxon-name-part taxon-name-part-type="species" reg="semifulva">semifulva</tp:taxon-name-part></tp:taxon-name></italic>. <bold><italic>Lectotype</italic></bold> ♀ (<named-content xmlns:xlink="http://www.w3.org/1999/xlink" content-type="dwc:institutional_code" xlink:type="simple">NHMUK</named-content>, here designated): “Kiga [h, w, underside of card glued with specimen] // Type / H.T. [p, w, circle label with red border] // Japan. / G. Lewis. / 1910-320. [p, w] // <italic><tp:taxon-name><tp:taxon-name-part taxon-name-part-type="genus" reg="Galeruca">Galeruca</tp:taxon-name-part></tp:taxon-name></italic> / <italic><tp:taxon-name><tp:taxon-name-part taxon-name-part-type="genus" reg="Galeruca"/><tp:taxon-name-part taxon-name-part-type="species" reg="semifulva">semifulva</tp:taxon-name-part></tp:taxon-name></italic> Jac [h, b] // SYN- / TYPE [p, w, circle label with blue border]”. Paralectotypes. 1♂ (<named-content xmlns:xlink="http://www.w3.org/1999/xlink" content-type="dwc:institutional_code" xlink:type="simple">NHMUK</named-content>): “Kiga [h, w, underside of card glued with specimen] // Japan / Lewis [h, w] // Jacoby Coll. / 1909-28a. [p, w] // <tp:taxon-name><tp:taxon-name-part taxon-name-part-type="genus" reg="Galeruca"/><tp:taxon-name-part taxon-name-part-type="species" reg="semifulva">semifulva</tp:taxon-name-part></tp:taxon-name> Jac [h, b]”; 1♂ (<named-content xmlns:xlink="http://www.w3.org/1999/xlink" content-type="dwc:institutional_code" xlink:type="simple">NHMUK</named-content>): “Kiga [h, w, underside of card glued with specimen] // Japan. / G. Lewis. / 1910-320. [p, w]”; 1♀ (<named-content xmlns:xlink="http://www.w3.org/1999/xlink" content-type="dwc:institutional_code" xlink:type="simple">NHMUK</named-content>): “Japan. / G. Lewis. / 1910-320. [p, w]”; 1 (TARI, sex undetermined): “KIGA [h] / JAPAN [p] / 18.III.1880 [h] / Col. G. LEWIS [p, w] // CO / Type [p, circle label with yellow letters border] // <italic><tp:taxon-name><tp:taxon-name-part taxon-name-part-type="genus" reg="Gallerucella">Gallerucella</tp:taxon-name-part></tp:taxon-name></italic> / <italic><tp:taxon-name><tp:taxon-name-part taxon-name-part-type="genus" reg="Galeruca"/><tp:taxon-name-part taxon-name-part-type="species" reg="semifulva">semifulva</tp:taxon-name-part></tp:taxon-name></italic> / Jacoby [h] / DET. M. CHUJO [p, w] // <italic><tp:taxon-name><tp:taxon-name-part taxon-name-part-type="genus" reg="Gallerucella">Gallerucella</tp:taxon-name-part></tp:taxon-name></italic> / <italic><tp:taxon-name><tp:taxon-name-part taxon-name-part-type="genus" reg="Galeruca"/><tp:taxon-name-part taxon-name-part-type="species" reg="semifulva">semifulva</tp:taxon-name-part></tp:taxon-name></italic> Jac. [h] / Det. T. Shiraki [p, w] // 1934 [p, w]”; 1 (<named-content xmlns:xlink="http://www.w3.org/1999/xlink" content-type="dwc:institutional_code" xlink:type="simple">MCZC</named-content>, sex undetermined): “Japan / Lewis [h, w] // 1st Jacoby / Coll. [p, w] // Type. / Sp. figured. [p, w] // Type [p] / 17878 [h, r]”. Since types much be collected from “Kiga” based on <xref ref-type="bibr" rid="B20">Jacoby (1885)</xref>. Those specimens with different localities but with type labels should not be regarded as type series, including 1 (<named-content xmlns:xlink="http://www.w3.org/1999/xlink" content-type="dwc:institutional_code" xlink:type="simple">NHMUK</named-content>, sex undetermined): “marshes / nagasaki (h, w) // Japan. / G. Lewis. / 1910-320. [p, w] // SYN- / TYPE [p, w, circle label with blue border]”; 1♂ (<named-content xmlns:xlink="http://www.w3.org/1999/xlink" content-type="dwc:institutional_code" xlink:type="simple">NHMUK</named-content>): “Subashiri [h, w, underside of card glued with specimen] // Japan. / G. Lewis. / 1910-320. [p, w] // SYN- / TYPE [p, w, circle label with blue border]”; 1 (TARI, sex undetermined): “Ipongi [h] / JAPAN [p] / III.1881 [h] / Col. G. LEWIS [p] // CO / Type [p, circle label with yellow letters border] // <italic><tp:taxon-name><tp:taxon-name-part taxon-name-part-type="genus" reg="Galerucella">Galerucella</tp:taxon-name-part></tp:taxon-name></italic> / <italic><tp:taxon-name><tp:taxon-name-part taxon-name-part-type="genus" reg="Galeruca"/><tp:taxon-name-part taxon-name-part-type="species" reg="semifulva">semifulva</tp:taxon-name-part></tp:taxon-name></italic> / Jacoby [h] / DET. M. CHUJO [p, w]”.</p><p><italic><tp:taxon-name><tp:taxon-name-part taxon-name-part-type="genus" reg="Gallerucella">Gallerucella</tp:taxon-name-part> <tp:taxon-name-part taxon-name-part-type="species" reg="modesta">modesta</tp:taxon-name-part></tp:taxon-name></italic>. Lectotype (sex undetermined, <named-content xmlns:xlink="http://www.w3.org/1999/xlink" content-type="dwc:institutional_code" xlink:type="simple">NHMUK</named-content>, here designated): “Nikko [h, w, underside of card glued with specimen] // Type / H.T. [p, w, circle label with red border] // Japan. / G. Lewis. / 1910-320. [p, w] // Nikko. [p, w] // <italic><tp:taxon-name><tp:taxon-name-part taxon-name-part-type="genus" reg="Galerucella">Galerucella</tp:taxon-name-part></tp:taxon-name></italic> / <italic><tp:taxon-name><tp:taxon-name-part taxon-name-part-type="genus" reg="Galerucella"/><tp:taxon-name-part taxon-name-part-type="species" reg="modesta">modesta</tp:taxon-name-part></tp:taxon-name></italic> Jac. [h, b]”. Paralectotypes. 1 (<named-content xmlns:xlink="http://www.w3.org/1999/xlink" content-type="dwc:institutional_code" xlink:type="simple">NHMUK</named-content>, sex undetermined): “Nikko. [p, w] // Japan. / G. Lewis. / 1910-320. [p, w] // <italic><tp:taxon-name><tp:taxon-name-part taxon-name-part-type="genus" reg="Galerucella">Galerucella</tp:taxon-name-part></tp:taxon-name></italic> / <italic><tp:taxon-name><tp:taxon-name-part taxon-name-part-type="genus" reg="Galerucella"/><tp:taxon-name-part taxon-name-part-type="species" reg="modesta">modesta</tp:taxon-name-part></tp:taxon-name></italic> / Jac [h, w] // <italic><tp:taxon-name><tp:taxon-name-part taxon-name-part-type="genus" reg="Lochmaea">Lochmaea</tp:taxon-name-part></tp:taxon-name></italic> / (<italic><tp:taxon-name><tp:taxon-name-part taxon-name-part-type="genus" reg="Tricholochmaea">Tricholochmaea</tp:taxon-name-part></tp:taxon-name></italic>) <italic><tp:taxon-name><tp:taxon-name-part taxon-name-part-type="genus" reg="Galeruca"/><tp:taxon-name-part taxon-name-part-type="species" reg="semifulva">semifulva</tp:taxon-name-part></tp:taxon-name></italic> Jacob. [h] / D. Ogloblin det. [p, w]”; 1 (<named-content xmlns:xlink="http://www.w3.org/1999/xlink" content-type="dwc:institutional_code" xlink:type="simple">MCZC</named-content>, sex undetermined): “Japan / Lewis [h, w] / 1st Jacoby / Coll. [p, w] // <tp:taxon-name><tp:taxon-name-part taxon-name-part-type="genus" reg="Galerucella"/><tp:taxon-name-part taxon-name-part-type="species" reg="modesta">modesta</tp:taxon-name-part></tp:taxon-name> Jac. [h, b] // Type [p] / 17877 [h, r]”.</p></tp:treatment-sec><tp:treatment-sec sec-type="material" id="SECID0ECRCK"><title>Other material.</title><p><bold>Japan.</bold> Hokkaido: 1♀ (<abbrev xmlns:xlink="http://www.w3.org/1999/xlink" content-type="institution" xlink:title="Haruki Suenaga collection, Okayama, Japan" id="ABBRID0EKRCK" xlink:type="simple">HSC</abbrev>), Etetsu-shi, Nopporo, 18.VI.2011, leg. H. Suenaga; 1♀ (<abbrev xmlns:xlink="http://www.w3.org/1999/xlink" content-type="institution" xlink:title="Haruki Suenaga collection, Okayama, Japan" id="ABBRID0EPRCK" xlink:type="simple">HSC</abbrev>), Tomakomai-shi, Lake Utonai-ko, 29.VIII.2011, leg. H. Suenaga; 1♂ (<abbrev xmlns:xlink="http://www.w3.org/1999/xlink" content-type="institution" xlink:title="Haruki Suenaga collection, Okayama, Japan" id="ABBRID0EURCK" xlink:type="simple">HSC</abbrev>), same but with “22.V.2012”; Honshu: 1♂, 1♀ (<abbrev xmlns:xlink="http://www.w3.org/1999/xlink" content-type="institution" xlink:title="Haruki Suenaga collection, Okayama, Japan" id="ABBRID0EZRCK" xlink:type="simple">HSC</abbrev>), Akita Pref., Nikaho-shi, Chôkaisan, Hokodate, 10.VI.2016, leg. S. Sejima; 1♀ (TARI), Aomori Pref., 29.VI. 1934, leg. F. Watanabe; 1♀ (TARI), Aomori Pref., Hatinohe, 1.VI.1933, leg. A. Fukuda; 1♀ (<named-content xmlns:xlink="http://www.w3.org/1999/xlink" content-type="dwc:institutional_code" xlink:type="simple">KMNH</named-content>), Fukui Pref., Mt. Monju, 3.V.1963, leg. H. Sasaji; 1♀ (<named-content xmlns:xlink="http://www.w3.org/1999/xlink" content-type="dwc:institutional_code" xlink:type="simple">NMNS</named-content>), Gifu Pref., 2.IV.1946; 1♂ (<named-content xmlns:xlink="http://www.w3.org/1999/xlink" content-type="dwc:institutional_code" xlink:type="simple">NMNS</named-content>), same locality, 6.V.1947, leg. K. Ohbayashi; 1♂ (<named-content xmlns:xlink="http://www.w3.org/1999/xlink" content-type="dwc:institutional_code" xlink:type="simple">NMNS</named-content>), Gifu Pref., Suhara, 15.IV.1956, leg. K. &amp; M. Ohbayashi; 1♀ (<named-content xmlns:xlink="http://www.w3.org/1999/xlink" content-type="dwc:institutional_code" xlink:type="simple">NMNS</named-content>), same locality, 5.V.1955, leg. K. Ohbayashi; 1♂ (<named-content xmlns:xlink="http://www.w3.org/1999/xlink" content-type="dwc:institutional_code" xlink:type="simple">NMNS</named-content>), same but with “13.V.1956”; 1♂, 1♀ (<named-content xmlns:xlink="http://www.w3.org/1999/xlink" content-type="dwc:institutional_code" xlink:type="simple">NMNS</named-content>), same but with “15.V.1956”; 1♂ (<named-content xmlns:xlink="http://www.w3.org/1999/xlink" content-type="dwc:institutional_code" xlink:type="simple">NMNS</named-content>), same locality, 3.V.1957, leg. N. Ohbayashi; 1♂ (<named-content xmlns:xlink="http://www.w3.org/1999/xlink" content-type="dwc:institutional_code" xlink:type="simple">NMNS</named-content>), same but with “19.V.1957”; 1♂ (<named-content xmlns:xlink="http://www.w3.org/1999/xlink" content-type="dwc:institutional_code" xlink:type="simple">NMNS</named-content>), same but with “1♂ (<named-content xmlns:xlink="http://www.w3.org/1999/xlink" content-type="dwc:institutional_code" xlink:type="simple">NMNS</named-content>), Gifu Pref., Tanigumi, 11.VI.1941, leg. K. Ohbayashi; 1♀ (<abbrev xmlns:xlink="http://www.w3.org/1999/xlink" content-type="institution" xlink:title="Haruki Suenaga collection, Okayama, Japan" id="ABBRID0EVTCK" xlink:type="simple">HSC</abbrev>), Gunma Pref., Minakami-machi, Fujiwara, 6.VI.2008, leg. S. Sejima; 1♀ (<abbrev xmlns:xlink="http://www.w3.org/1999/xlink" content-type="institution" xlink:title="Haruki Suenaga collection, Okayama, Japan" id="ABBRID0E1TCK" xlink:type="simple">HSC</abbrev>), Hiroshima Pref., Akioota-cho, Mt. Mushiki-toge, 14.VI.2010, leg. H. Suenaga; 2♀ (<abbrev xmlns:xlink="http://www.w3.org/1999/xlink" content-type="institution" xlink:title="Haruki Suenaga collection, Okayama, Japan" id="ABBRID0E6TCK" xlink:type="simple">HSC</abbrev>), Hiroshima Pref., Takano-cho, Takano, 13.VI.2009, leg. H. Suenaga; 8♂, 5♀ (<named-content xmlns:xlink="http://www.w3.org/1999/xlink" content-type="dwc:institutional_code" xlink:type="simple">NMNS</named-content>), Hyogo Pref. Mt. Oginosen, 4.V.1964, leg. M.-H. Chûjô; 8♂, 4♀ (TARI), same locality, 2.V.1965, leg. Y. Ohira; 1♂ (<abbrev xmlns:xlink="http://www.w3.org/1999/xlink" content-type="institution" xlink:title="Haruki Suenaga collection, Okayama, Japan" id="ABBRID0EJUCK" xlink:type="simple">HSC</abbrev>), Kanagawa Pref., Zushi-shi, Junmu-ji, 18.IV.2012, H. Suenaga; 1♀ (TARI), Nagano Pref., Koganezawa, 12.V.1935, leg. S. Miyamoto; 1♂, 1♀ (<named-content xmlns:xlink="http://www.w3.org/1999/xlink" content-type="dwc:institutional_code" xlink:type="simple">KMNH</named-content>), Nagano Pref., Misuzuko, 27.VII.1973, leg. S. Kimoto; 1♂ (<named-content xmlns:xlink="http://www.w3.org/1999/xlink" content-type="dwc:institutional_code" xlink:type="simple">KMNH</named-content>), Nagano Pref., Wada, 10.VII.1951, leg. M. Takahashi; 1♂ (TARI), Nagano Pref., Yarisawa, 25.VII.1931, leg. K. Obayashi; 1♂ (TARI), Niigata Pref., Sado, Suizu, 22.V.1937, leg. K. Baba; 1♂, 2♀ (<abbrev xmlns:xlink="http://www.w3.org/1999/xlink" content-type="institution" xlink:title="Haruki Suenaga collection, Okayama, Japan" id="ABBRID0EYUCK" xlink:type="simple">HSC</abbrev>), Okayama Pref., Tomata-Gun, Kagamino-cho, 4.V.2006, leg. H. Suenaga; 1♀ (<abbrev xmlns:xlink="http://www.w3.org/1999/xlink" content-type="institution" xlink:title="Haruki Suenaga collection, Okayama, Japan" id="ABBRID0E4UCK" xlink:type="simple">HSC</abbrev>), same but with “Shiraka-keikoku”;1♀ (<abbrev xmlns:xlink="http://www.w3.org/1999/xlink" content-type="institution" xlink:title="Haruki Suenaga collection, Okayama, Japan" id="ABBRID0ECVCK" xlink:type="simple">HSC</abbrev>), Okayama Pref., Niimi-shi, Toyanagakôma, 2.VII.2006, leg. S. Sejima; 1♂ (TARI), Tochigi Pref., Nikko, Sanno-Toge, 16.VI.1940, leg. Tn. Nakane; Kyushu: 2♂ (TARI), Fukuoka Pref., Mt. Hiko, 7.VII.1934, leg. K. Yamauchi; 1♀ (TARI), same locality, 14.VII.1941, leg. M. Chujo; 1♀ (TARI), Kagoshima Pref., Kirishima, 16.VII.1939, leg. Y. Takemura; 1♂, 1♀ (<abbrev xmlns:xlink="http://www.w3.org/1999/xlink" content-type="institution" xlink:title="Haruki Suenaga collection, Okayama, Japan" id="ABBRID0EHVCK" xlink:type="simple">HSC</abbrev>), Kagoshima Pref., Minamioosumi-machi, Sata-misaki, 6.V.2013, leg. H. Suenaga; 1♀ (<abbrev xmlns:xlink="http://www.w3.org/1999/xlink" content-type="institution" xlink:title="Haruki Suenaga collection, Okayama, Japan" id="ABBRID0EMVCK" xlink:type="simple">HSC</abbrev>), Oita Pref., Kamizue-cho, Hakuso, 5.V.2013, leg. H. Suenaga; 1♀ (<abbrev xmlns:xlink="http://www.w3.org/1999/xlink" content-type="institution" xlink:title="Haruki Suenaga collection, Okayama, Japan" id="ABBRID0ERVCK" xlink:type="simple">HSC</abbrev>), Oita Pref., Yufu-shi, Kurodake, 11.VI.2006, leg. S. Sejima; Shikoku: 1♀ (<abbrev xmlns:xlink="http://www.w3.org/1999/xlink" content-type="institution" xlink:title="Haruki Suenaga collection, Okayama, Japan" id="ABBRID0EWVCK" xlink:type="simple">HSC</abbrev>), Ehime Pref., Kumakogen-cho, Mt. Ishizuchi, Tsuchigoya, 28.VI.2009, leg. H. Suenaga; 1♂ (<abbrev xmlns:xlink="http://www.w3.org/1999/xlink" content-type="institution" xlink:title="Haruki Suenaga collection, Okayama, Japan" id="ABBRID0E2VCK" xlink:type="simple">HSC</abbrev>), Ehime Pref., Kumakogen-cho, Mt. Saraga-mine, 23.V.2009, leg. H. Suenaga; 1♂ (<abbrev xmlns:xlink="http://www.w3.org/1999/xlink" content-type="institution" xlink:title="Haruki Suenaga collection, Okayama, Japan" id="ABBRID0EAWCK" xlink:type="simple">HSC</abbrev>), Ehime Pref., Kumakogen-cho, Omogokei, 16.VII.2007, leg. H. Suenaga; 1♀ (<abbrev xmlns:xlink="http://www.w3.org/1999/xlink" content-type="institution" xlink:title="Haruki Suenaga collection, Okayama, Japan" id="ABBRID0EFWCK" xlink:type="simple">HSC</abbrev>), Ehime Pref., Matsuyama-shi, Komenono, 27.V.2007, leg. T. Ichiyanagi; 1♀ (<abbrev xmlns:xlink="http://www.w3.org/1999/xlink" content-type="institution" xlink:title="Haruki Suenaga collection, Okayama, Japan" id="ABBRID0EKWCK" xlink:type="simple">HSC</abbrev>), same locality, 26.V.2007, leg. H. Suenaga; 3♀♀ (<abbrev xmlns:xlink="http://www.w3.org/1999/xlink" content-type="institution" xlink:title="Haruki Suenaga collection, Okayama, Japan" id="ABBRID0EPWCK" xlink:type="simple">HSC</abbrev>), Ehime Pref., Matsuyama-shi, Shukuno, near the dame of Ishitegawa, 2.V.2010, leg. K. Hashimoto; 1♀ (<abbrev xmlns:xlink="http://www.w3.org/1999/xlink" content-type="institution" xlink:title="Haruki Suenaga collection, Okayama, Japan" id="ABBRID0EUWCK" xlink:type="simple">HSC</abbrev>), Ehime Pref., Uwajima-shi, Onigajôzan to Yatsurayama, 7.V.2007, leg. S. Sejima; 1♂, 1♀ (<abbrev xmlns:xlink="http://www.w3.org/1999/xlink" content-type="institution" xlink:title="Haruki Suenaga collection, Okayama, Japan" id="ABBRID0EZWCK" xlink:type="simple">HSC</abbrev>), Kagawa Pref., Mannou-cho, Nakadouri, Mt. Daisenzan, 29.VII.2007, leg. H. Suenaga; 2♀♀ (TARI), Kooti-Ken (= Kochi Pref.), leg. I. Okubo; 1♀ (TARI), same but with “26.V.1935”; 1♂, 1♀ (TARI), same but with “24.VII.1936”; 1♀ (<abbrev xmlns:xlink="http://www.w3.org/1999/xlink" content-type="institution" xlink:title="Haruki Suenaga collection, Okayama, Japan" id="ABBRID0E5WCK" xlink:type="simple">HSC</abbrev>), Tokushima Pref., Yoshinokawa-shi, Mt. Kotsu-zan, 18.V.1987, leg. S. Mano; Taiwan. Chiayi: 1♀ (<named-content xmlns:xlink="http://www.w3.org/1999/xlink" content-type="dwc:institutional_code" xlink:type="simple">KMNH</named-content>), Alishan (阿里山), 6.VII.1965, leg. S. Kimoto, det. S. Kimoto, 1974; Hsinchu: 1♀ (TARI), Lupi (魯壁), 10.VII.2010, leg. M.-H. Tsou; Hualien: 1♀ (TARI), Hahuan Cross-Ridge (合歡越嶺古道), 4.VIII.2018, leg. H.-F. Lu; Ilan: 1♀ (TARI), Ssuyuan (思源), 28.IV.2009, leg. M.-H. Tsou; Kaohsiung: 1♀ (<named-content xmlns:xlink="http://www.w3.org/1999/xlink" content-type="dwc:institutional_code" xlink:type="simple">KMNH</named-content>), Liukuei (六龜), V.1985, leg. W. L. Chen, Nagoya Univ. Col., det. S. Kimoto, 1987; Nantou: 1♂ (<named-content xmlns:xlink="http://www.w3.org/1999/xlink" content-type="dwc:institutional_code" xlink:type="simple">NMNS</named-content>), Shanlinchi (杉林溪), 11.V.1990, leg. C. C. Chiang; 1♀ (TARI), Sungkang (松崗), 18.IV.2015, leg. B.-X. Guo; 1♀ (TARI), Tsuifeng (翠峰), 12–14.IX.1984, leg. K. S. Lin and S. C. Lin; Taoyuan: 1♀ (<named-content xmlns:xlink="http://www.w3.org/1999/xlink" content-type="dwc:institutional_code" xlink:type="simple">KMNH</named-content>), Lalashan (拉拉山), 7.V.1982, leg. N. Ohbayashi.</p></tp:treatment-sec><tp:treatment-sec sec-type="redescription" id="SECID0EXXCK"><title>Redescription.</title><p>Length 4.3–5.4 mm, width 2.4–3.0 mm. Body color (Fig. <xref ref-type="fig" rid="F27">27D–F</xref>) reddish brown; head (including antennae), scutellum, thoracic ventrites, and legs black. Eyes small, interocular space 2.50–2.86 × diameter of eye. Antennae filiform in males (Fig. <xref ref-type="fig" rid="F29">29A</xref>), length ratios of antennomeres I–XI 1.0: 0.6: 0.6: 0.6: 0.6: 0.6: 0.5: 0.5: 0.5: 0.5: 0.8, length to width ratios of antennomeres I–XI 3.1: 2.6: 2.2: 2.1: 2.3: 2.1: 2.0: 2.0: 1.9: 1.9: 3.2; similar in females (Fig. <xref ref-type="fig" rid="F29">29B</xref>), length ratios of antennomeres I–XI 1.0: 0.5: 0.6: 0.5: 0.5: 0.6: 0.5: 0.5: 0.5: 0.5: 0.7, length to width ratios of antennomeres I–XI 3.1: 1.9: 2.2: 1.9: 1.8: 2.0: 1.8: 1.8: 1.9: 1.8: 2.5. Pronotum and elytra convex. Pronotum 2.2–2.3 × wider than long, disc with reticulate microsculpture; with dense, extremely coarse punctures and extremely short pubescence, with transverse ridge near apical margin that curves downwards near antero-lateral corners, no punctures or pubescence above ridge but coarse punctures present on antero-lateral corners; with median longitudinal and lateral depressions; lateral margins moderately rounded, apical margin slightly concave, basal margin straight; anterior and posterior setiferous punctures slightly erect. Elytra elongate and broad, parallel-sided, 1.4–1.5 × longer than wide; disc smooth, with extremely coarse, dense punctures and extremely short pubescence. Apical spur of tibia of middle leg absent, tarsomere I not modified in males. Aedeagus (Fig. <xref ref-type="fig" rid="F29">29C, D</xref>) extremely slender in dorsal view, 7.9 × longer than wide, sides asymmetric, parallel-sided, apex truncate, curved near apex; strongly curved near base in lateral view, apex narrowly rounded; ostium not covered membrane; two endophallic sclerites elongate, several fine teeth on apex of primary endophallic sclerite, 0.6 × as long as aedeagus, secondary sclerite a little shorter, 0.9 × as long as primary endophallic sclerite, apex acute. Sclerotized gonocoxae (Fig. <xref ref-type="fig" rid="F29">29K</xref>) stout and cylindrical, gonocoxae separated, disk with several longer setae mixed with dense, shorter setae. Ventrite VIII (Fig. <xref ref-type="fig" rid="F29">29G</xref>) transverse; disc with three layers of different lengths of setae on apical area, shortest setae along apical margin, longest setae a slightly before apex, intermediate setae further from apex; spiculum short. Receptacle of spermatheca (Fig. <xref ref-type="fig" rid="F29">29H</xref>) slightly swollen; pump short and strongly curved; sclerotized proximal spermathecal duct wide and short. Apical margin of abdominal ventrite V slightly concave medially, with deep depression at middle in males (Fig. <xref ref-type="fig" rid="F29">29J</xref>); only slightly concave in females (Fig. <xref ref-type="fig" rid="F29">29I</xref>).</p><fig id="F29" position="float" orientation="portrait"><object-id xmlns:xlink="http://www.w3.org/1999/xlink" content-type="doi" xlink:type="simple">10.3897/zookeys.1039.64740.figure29</object-id><object-id xmlns:xlink="http://www.w3.org/1999/xlink" content-type="arpha" xlink:type="simple">CB032268-4BF9-50B2-B4B2-763D67A299C1</object-id><label>Figure 29.</label><caption><p>Diagnostic characters of <italic><tp:taxon-name><tp:taxon-name-part taxon-name-part-type="genus" reg="Pyrrhalta">Pyrrhalta</tp:taxon-name-part> <tp:taxon-name-part taxon-name-part-type="species" reg="semifulva">semifulva</tp:taxon-name-part></tp:taxon-name></italic> (Jacoby) <bold>A</bold> antenna, male <bold>B</bold> antenna, female <bold>C</bold> aedeagus, typical form, dorsal view <bold>D</bold> ditto, lateral view <bold>E</bold> aedeagus, variation (endophallic sclerites omitted), dorsal view apex of tibia of middle leg, male <bold>F</bold> ditto, lateral view <bold>G</bold> abdominal ventrite VIII <bold>H</bold> ermatheca <bold>I</bold> abdominal ventrite V, female <bold>J</bold> abdominal ventrite V, male <bold>K</bold> gonocoxae.</p></caption><graphic xmlns:xlink="http://www.w3.org/1999/xlink" xlink:href="zookeys-1039-001-g029.jpg" position="float" orientation="portrait" xlink:type="simple" id="oo_545559.jpg"><uri content-type="original_file" xlink:type="simple">https://binary.pensoft.net/fig/545559</uri></graphic></fig></tp:treatment-sec><tp:treatment-sec sec-type="variation" id="SECID0EP1CK"><title>Variation.</title><p>Aedeagi of many individuals have apically tapering apices and look straight in lateral view (Fig. <xref ref-type="fig" rid="F29">29E, F</xref>). Japanese populations display great color variation. Some individuals (Hokkaido) have the entire reddish brown bodies but one black spot is present on the vertex, and five apical antennomeres are darkened. Some are similar to the previous ones, but the head is black except mouth parts (Fig. <xref ref-type="fig" rid="F30">30A, B</xref>). Some are similar the previous ones, but the pronotum has one black spot at center, without a clear margin; legs are reddish brown but outer sides of tibiae and entire tarsi are dark brown, antennae and the scutellum are blackish brown (Fig. <xref ref-type="fig" rid="F30">30C, D</xref>). Some specimens are similar to Taiwanese populations but with different degrees of darkness on the pronotum (Fig. <xref ref-type="fig" rid="F30">30E, F</xref>).</p><fig id="F30" position="float" orientation="portrait"><object-id xmlns:xlink="http://www.w3.org/1999/xlink" content-type="doi" xlink:type="simple">10.3897/zookeys.1039.64740.figure30</object-id><object-id xmlns:xlink="http://www.w3.org/1999/xlink" content-type="arpha" xlink:type="simple">55037272-E51D-517B-B409-E87C5305086C</object-id><label>Figure 30.</label><caption><p>Habitus of <italic><tp:taxon-name><tp:taxon-name-part taxon-name-part-type="genus" reg="Pyrrhalta">Pyrrhalta</tp:taxon-name-part> <tp:taxon-name-part taxon-name-part-type="species" reg="semifulva">semifulva</tp:taxon-name-part></tp:taxon-name></italic> (Jacoby) from Japan <bold>A</bold> female, color variation, dorsal view <bold>B</bold> ditto, ventral view <bold>C</bold> Female, color variation, dorsal view <bold>D</bold> ditto, ventral view <bold>E</bold> female, color variation, dorsal view <bold>F</bold> male, color variation, dorsal view.</p></caption><graphic xmlns:xlink="http://www.w3.org/1999/xlink" xlink:href="zookeys-1039-001-g030.jpg" position="float" orientation="portrait" xlink:type="simple" id="oo_545560.jpg"><uri content-type="original_file" xlink:type="simple">https://binary.pensoft.net/fig/545560</uri></graphic></fig></tp:treatment-sec><tp:treatment-sec sec-type="remarks" id="SECID0EJ3CK"><title>Remarks.</title><p><italic><tp:taxon-name><tp:taxon-name-part taxon-name-part-type="genus" reg="Pyrrhalta">Pyrrhalta</tp:taxon-name-part> <tp:taxon-name-part taxon-name-part-type="species" reg="semifulva">semifulva</tp:taxon-name-part></tp:taxon-name></italic> (Jacoby) and <italic><tp:taxon-name><tp:taxon-name-part taxon-name-part-type="genus" reg="Pyrrhalta">P.</tp:taxon-name-part> <tp:taxon-name-part taxon-name-part-type="species" reg="formosanensis">formosanensis</tp:taxon-name-part></tp:taxon-name></italic> sp. nov. may be separated from others within the species group by the reddish brown bodies (Figs <xref ref-type="fig" rid="F27">27</xref>, <xref ref-type="fig" rid="F30">30</xref>) and short, cylindrical gonocoxae with dense setae (Figs <xref ref-type="fig" rid="F28">28J</xref>, <xref ref-type="fig" rid="F29">29K</xref>). Taiwanese populations of <italic><tp:taxon-name><tp:taxon-name-part taxon-name-part-type="genus" reg="Pyrrhalta">P.</tp:taxon-name-part> <tp:taxon-name-part taxon-name-part-type="species" reg="semifulva">semifulva</tp:taxon-name-part></tp:taxon-name></italic> differ from <italic><tp:taxon-name><tp:taxon-name-part taxon-name-part-type="genus" reg="Pyrrhalta">P.</tp:taxon-name-part> <tp:taxon-name-part taxon-name-part-type="species" reg="formosanensis">formosanensis</tp:taxon-name-part></tp:taxon-name></italic> sp. nov. by the black scutellum, legs, and thoracic ventrites (Fig. <xref ref-type="fig" rid="F27">27E</xref>) (reddish brown scutellum, legs, and thoracic ventrites (Fig. <xref ref-type="fig" rid="F27">27B</xref>) in <italic><tp:taxon-name><tp:taxon-name-part taxon-name-part-type="genus" reg="Pyrrhalta">P.</tp:taxon-name-part> <tp:taxon-name-part taxon-name-part-type="species" reg="formosanensis">formosanensis</tp:taxon-name-part></tp:taxon-name></italic> sp. nov.), normal abdominal ventrite V (Fig. <xref ref-type="fig" rid="F29">29I</xref>), and unmodified mesotarsomere I of middle leg in males (modified abdominal ventrite V (Fig. <xref ref-type="fig" rid="F28">28K</xref>) and mesotarsomere of middle leg (Fig. <xref ref-type="fig" rid="F28">28M</xref> in males of <italic><tp:taxon-name><tp:taxon-name-part taxon-name-part-type="genus" reg="Pyrrhalta">P.</tp:taxon-name-part> <tp:taxon-name-part taxon-name-part-type="species" reg="formosanensis">formosanensis</tp:taxon-name-part></tp:taxon-name></italic> sp. nov.). In males of <italic><tp:taxon-name><tp:taxon-name-part taxon-name-part-type="genus" reg="Pyrrhalta">P.</tp:taxon-name-part> <tp:taxon-name-part taxon-name-part-type="species" reg="semifulva">semifulva</tp:taxon-name-part></tp:taxon-name></italic>, the elongate and apically curved aedeagus is similar to that of <italic><tp:taxon-name><tp:taxon-name-part taxon-name-part-type="genus" reg="Pyrrhalta">P.</tp:taxon-name-part> <tp:taxon-name-part taxon-name-part-type="species" reg="discalis">discalis</tp:taxon-name-part></tp:taxon-name></italic> Gressitt and Kimoto, but differs in the relatively longer secondary endophallic sclerite, 0.9x as long as primary endophallic sclerite (Fig. <xref ref-type="fig" rid="F29">29C, D</xref>) (vs. relatively shorter secondary endophallic sclerite, 0.6x as long as primary endophallic sclerite in <italic><tp:taxon-name><tp:taxon-name-part taxon-name-part-type="genus" reg="Pyrrhalta">P.</tp:taxon-name-part> <tp:taxon-name-part taxon-name-part-type="species" reg="discalis">discalis</tp:taxon-name-part></tp:taxon-name></italic> (Fig. <xref ref-type="fig" rid="F32">32C, D</xref>).</p></tp:treatment-sec><tp:treatment-sec sec-type="Food plants" id="SECID0E5ADK"><title>Food plants.</title><p><tp:taxon-name><tp:taxon-name-part taxon-name-part-type="family">Rosaceae</tp:taxon-name-part></tp:taxon-name>: <italic><tp:taxon-name><tp:taxon-name-part taxon-name-part-type="genus" reg="Prunus">Prunus</tp:taxon-name-part> <tp:taxon-name-part taxon-name-part-type="species" reg="jamasakura">jamasakura</tp:taxon-name-part></tp:taxon-name></italic> Sieb., ex Koidz., <italic><tp:taxon-name><tp:taxon-name-part taxon-name-part-type="genus" reg="Prunus">P.</tp:taxon-name-part> <tp:taxon-name-part taxon-name-part-type="species" reg="yedoensis">yedoensis</tp:taxon-name-part></tp:taxon-name></italic> Matsum., and <italic><tp:taxon-name><tp:taxon-name-part taxon-name-part-type="genus" reg="Sorbus">Sorbus</tp:taxon-name-part> <tp:taxon-name-part taxon-name-part-type="species" reg="japonica">japonica</tp:taxon-name-part></tp:taxon-name></italic> (Decne.) Hedl.; <tp:taxon-name><tp:taxon-name-part taxon-name-part-type="family">Hamamelidaceae</tp:taxon-name-part></tp:taxon-name>: <italic><tp:taxon-name><tp:taxon-name-part taxon-name-part-type="genus" reg="Corylopsis">Corylopsis</tp:taxon-name-part> <tp:taxon-name-part taxon-name-part-type="species" reg="gotoana">gotoana</tp:taxon-name-part></tp:taxon-name></italic> Makino, (<xref ref-type="bibr" rid="B13">Chûjô and Kimoto 1961</xref>). adults of Taiwanese populations feed on flowers of <italic><tp:taxon-name><tp:taxon-name-part taxon-name-part-type="genus" reg="Photinia">Photinia</tp:taxon-name-part> <tp:taxon-name-part taxon-name-part-type="species" reg="niitakayamensis">niitakayamensis</tp:taxon-name-part></tp:taxon-name></italic> Hayata (<tp:taxon-name><tp:taxon-name-part taxon-name-part-type="family">Rosaceae</tp:taxon-name-part></tp:taxon-name>) (Fig. <xref ref-type="fig" rid="F26">26C</xref>).</p></tp:treatment-sec><tp:treatment-sec sec-type="distribution" id="SECID0ESDDK"><title>Distribution.</title><p>Japan, Russian, Taiwan. The species is widespread at mid-altitudes (1,500–2,500 m) in Taiwan.</p></tp:treatment-sec><tp:treatment-sec><!--Section generated to contain objects referenced in tp:taxon-treatment.--><fig id="F26" position="float" orientation="portrait"><object-id xmlns:xlink="http://www.w3.org/1999/xlink" content-type="doi" xlink:type="simple">10.3897/zookeys.1039.64740.figure26</object-id><object-id xmlns:xlink="http://www.w3.org/1999/xlink" content-type="arpha" xlink:type="simple">4186B5EA-84BF-59EC-9F2E-D611BAA00076</object-id><label>Figure 26.</label><caption><p>Field photographs of adults of <italic><tp:taxon-name><tp:taxon-name-part taxon-name-part-type="genus" reg="Pyrrhalta">Pyrrhalta</tp:taxon-name-part></tp:taxon-name></italic> species on host plants <bold>A</bold><italic><tp:taxon-name><tp:taxon-name-part taxon-name-part-type="genus" reg="Pyrrhalta">P.</tp:taxon-name-part> <tp:taxon-name-part taxon-name-part-type="species" reg="tsoui">tsoui</tp:taxon-name-part></tp:taxon-name></italic> Bezděk &amp; Lee <bold>B</bold><italic><tp:taxon-name><tp:taxon-name-part taxon-name-part-type="genus" reg="Pyrrhalta">P.</tp:taxon-name-part> <tp:taxon-name-part taxon-name-part-type="species" reg="formosanensis">formosanensis</tp:taxon-name-part></tp:taxon-name></italic> sp. nov. <bold>C</bold><italic><tp:taxon-name><tp:taxon-name-part taxon-name-part-type="genus" reg="Pyrrhalta">P.</tp:taxon-name-part> <tp:taxon-name-part taxon-name-part-type="species" reg="semifulva">semifulva</tp:taxon-name-part></tp:taxon-name></italic> (Jacoby) <bold>D</bold><italic><tp:taxon-name><tp:taxon-name-part taxon-name-part-type="genus" reg="Pyrrhalta">P.</tp:taxon-name-part> <tp:taxon-name-part taxon-name-part-type="species" reg="ishiharai">ishiharai</tp:taxon-name-part></tp:taxon-name></italic> Kimoto.</p></caption><graphic xmlns:xlink="http://www.w3.org/1999/xlink" xlink:href="zookeys-1039-001-g026.jpg" position="float" orientation="portrait" xlink:type="simple" id="oo_545556.jpg"><uri content-type="original_file" xlink:type="simple">https://binary.pensoft.net/fig/545556</uri></graphic></fig><fig id="F27" position="float" orientation="portrait"><object-id xmlns:xlink="http://www.w3.org/1999/xlink" content-type="doi" xlink:type="simple">10.3897/zookeys.1039.64740.figure27</object-id><object-id xmlns:xlink="http://www.w3.org/1999/xlink" content-type="arpha" xlink:type="simple">FBE74E17-E8DC-55D2-B038-1D35DABC9B8C</object-id><label>Figure 27.</label><caption><p>Habitus of <italic><tp:taxon-name><tp:taxon-name-part taxon-name-part-type="genus" reg="Pyrrhalta">Pyrrhalta</tp:taxon-name-part> <tp:taxon-name-part taxon-name-part-type="species" reg="formosanensis">formosanensis</tp:taxon-name-part></tp:taxon-name></italic> sp. nov. and <italic><tp:taxon-name><tp:taxon-name-part taxon-name-part-type="genus" reg="Pyrrhalta">P.</tp:taxon-name-part> <tp:taxon-name-part taxon-name-part-type="species" reg="semifulva">semifulva</tp:taxon-name-part></tp:taxon-name></italic> (Jacoby) <bold>A</bold><italic><tp:taxon-name><tp:taxon-name-part taxon-name-part-type="genus" reg="Pyrrhalta">P.</tp:taxon-name-part> <tp:taxon-name-part taxon-name-part-type="species" reg="formosanensis">formosanensis</tp:taxon-name-part></tp:taxon-name></italic> sp. nov., female, dorsal view <bold>B</bold> ditto, ventral view <bold>C</bold> ditto, lateral view <bold>D</bold><italic><tp:taxon-name><tp:taxon-name-part taxon-name-part-type="genus" reg="Pyrrhalta">P.</tp:taxon-name-part> <tp:taxon-name-part taxon-name-part-type="species" reg="semifulva">semifulva</tp:taxon-name-part></tp:taxon-name></italic>, from Taiwan, female, dorsal view <bold>E</bold> ditto, ventral view <bold>F</bold> ditto, lateral view.</p></caption><graphic xmlns:xlink="http://www.w3.org/1999/xlink" xlink:href="zookeys-1039-001-g027.jpg" position="float" orientation="portrait" xlink:type="simple" id="oo_545557.jpg"><uri content-type="original_file" xlink:type="simple">https://binary.pensoft.net/fig/545557</uri></graphic></fig><fig id="F28" position="float" orientation="portrait"><object-id xmlns:xlink="http://www.w3.org/1999/xlink" content-type="doi" xlink:type="simple">10.3897/zookeys.1039.64740.figure28</object-id><object-id xmlns:xlink="http://www.w3.org/1999/xlink" content-type="arpha" xlink:type="simple">8FF76EC8-EA58-5A74-978A-4ADA917F3AED</object-id><label>Figure 28.</label><caption><p>Diagnostic characters of <italic><tp:taxon-name><tp:taxon-name-part taxon-name-part-type="genus" reg="Pyrrhalta">Pyrrhalta</tp:taxon-name-part> <tp:taxon-name-part taxon-name-part-type="species" reg="formosanensis">formosanensis</tp:taxon-name-part></tp:taxon-name></italic> sp. nov. <bold>A</bold> antenna, male <bold>B</bold> antenna, female <bold>C</bold> aedeagus, dorsal view <bold>D</bold> ditto, left-side view <bold>E</bold> ditto, ventral view <bold>F</bold> ditto, right-side view <bold>G</bold> apex of tibia of middle leg, male <bold>H</bold> abdominal ventrite VIII <bold>I</bold> spermatheca <bold>J</bold> gonocoxae <bold>K</bold> abdominal ventrite V, male <bold>L</bold> abdominal ventrite V, female <bold>M</bold> tarsi of middle leg, male.</p></caption><graphic xmlns:xlink="http://www.w3.org/1999/xlink" xlink:href="zookeys-1039-001-g028.jpg" position="float" orientation="portrait" xlink:type="simple" id="oo_545558.jpg"><uri content-type="original_file" xlink:type="simple">https://binary.pensoft.net/fig/545558</uri></graphic></fig><fig id="F32" position="float" orientation="portrait"><object-id xmlns:xlink="http://www.w3.org/1999/xlink" content-type="doi" xlink:type="simple">10.3897/zookeys.1039.64740.figure32</object-id><object-id xmlns:xlink="http://www.w3.org/1999/xlink" content-type="arpha" xlink:type="simple">1353236F-D1E2-58AE-B18F-C1126F3734FD</object-id><label>Figure 32.</label><caption><p>Diagnostic characters of <italic><tp:taxon-name><tp:taxon-name-part taxon-name-part-type="genus" reg="Pyrrhalta">Pyrrhalta</tp:taxon-name-part> <tp:taxon-name-part taxon-name-part-type="species" reg="discalis">discalis</tp:taxon-name-part></tp:taxon-name></italic> Gressitt &amp; Kimoto <bold>A</bold> antenna, male <bold>B</bold> antenna, female <bold>C</bold> aedeagus, dorsal view <bold>D</bold> ditto, lateral view <bold>E</bold> abdominal ventrite VIII <bold>F</bold> spermatheca <bold>G</bold> abdominal ventrite V, female <bold>H</bold> abdominal ventrite V, male <bold>I</bold> gonocoxae.</p></caption><graphic xmlns:xlink="http://www.w3.org/1999/xlink" xlink:href="zookeys-1039-001-g032.jpg" position="float" orientation="portrait" xlink:type="simple" id="oo_545562.jpg"><uri content-type="original_file" xlink:type="simple">https://binary.pensoft.net/fig/545562</uri></graphic></fig></tp:treatment-sec><ref-list><ref id="B46"><mixed-citation xmlns:xlink="http://www.w3.org/1999/xlink" xlink:type="simple"><person-group><name name-style="western"><surname>Laboissière</surname><given-names>V</given-names></name></person-group> (<year>1932</year>) <tp:taxon-name><tp:taxon-name-part taxon-name-part-type="tribe">Galerucini</tp:taxon-name-part></tp:taxon-name> de la collection du Muséum National d’Histoire naturelle recueillis dans l’Himalaya par le Dr. J. Harmand. Bulletin du Muséum National d’Histoire Naturelle (2)4: 960–970.</mixed-citation></ref><ref id="B72"><mixed-citation xmlns:xlink="http://www.w3.org/1999/xlink" xlink:type="simple"><person-group><name name-style="western"><surname>Ogloblin</surname><given-names>DA</given-names></name></person-group> (<year>1936</year>) <source>Listoedy, <tp:taxon-name><tp:taxon-name-part taxon-name-part-type="subfamily">Galerucinae</tp:taxon-name-part></tp:taxon-name>, Fauna SSR. Nasekomye Zhestkokrylye, n. s. 8, 26 (1).</source><publisher-name>Moskva-Leningrad</publisher-name>, <publisher-loc>Izdatel’stvo Akademii Nauk SSSR</publisher-loc>, <size units="page">455 pp</size>.</mixed-citation></ref><ref id="B10"><mixed-citation xmlns:xlink="http://www.w3.org/1999/xlink" xlink:type="simple"><person-group><name name-style="western"><surname>Chûjô</surname><given-names>M</given-names></name></person-group> (<year>1940</year>) <article-title>Beitrag zur Chrysomeliden-Fauna der Insel Shikoku (Japan) II.</article-title><source>Kontyû</source><volume>14</volume>: <fpage>106</fpage>–<lpage>125</lpage>.</mixed-citation></ref><ref id="B11"><mixed-citation xmlns:xlink="http://www.w3.org/1999/xlink" xlink:type="simple"><person-group><name name-style="western"><surname>Chûjô</surname><given-names>M</given-names></name></person-group> (<year>1954</year>) <article-title>Chrysomelid-beetles from Shikoku, Japan (III).</article-title><source>Transactions of the Shikoku Entomological Society</source><volume>4</volume>: <fpage>51</fpage>–<lpage>62</lpage>.</mixed-citation></ref><ref id="B92"><mixed-citation xmlns:xlink="http://www.w3.org/1999/xlink" xlink:type="simple"><person-group><name name-style="western"><surname>Wilcox</surname><given-names>JA</given-names></name></person-group> (<year>1971</year>) <source><tp:taxon-name><tp:taxon-name-part taxon-name-part-type="family">Chrysomelidae</tp:taxon-name-part></tp:taxon-name>: <tp:taxon-name><tp:taxon-name-part taxon-name-part-type="subfamily">Galerucinae</tp:taxon-name-part></tp:taxon-name> (<tp:taxon-name><tp:taxon-name-part taxon-name-part-type="tribe">Oidini</tp:taxon-name-part></tp:taxon-name>, <tp:taxon-name><tp:taxon-name-part taxon-name-part-type="tribe">Galerucini</tp:taxon-name-part></tp:taxon-name>, <tp:taxon-name><tp:taxon-name-part taxon-name-part-type="tribe">Metacyclini</tp:taxon-name-part></tp:taxon-name>, <tp:taxon-name><tp:taxon-name-part taxon-name-part-type="tribe">Sermylini</tp:taxon-name-part></tp:taxon-name>). In: Wilcox JA (Ed.) Coleopterorum Catalogus Supplementa. Pars 78 (1), (2<sup>nd</sup> edn.). W.</source><publisher-name>Junk</publisher-name>, <publisher-loc>‘s-Gravenhage</publisher-loc>, <size units="page">220 pp</size>.</mixed-citation></ref><ref id="B24"><mixed-citation xmlns:xlink="http://www.w3.org/1999/xlink" xlink:type="simple"><person-group><name name-style="western"><surname>Kimoto</surname><given-names>S</given-names></name></person-group> (<year>1964b</year>) <article-title>A revisional note on the type specimens of Japanese <tp:taxon-name><tp:taxon-name-part taxon-name-part-type="family">Chrysomelidae</tp:taxon-name-part></tp:taxon-name> preserved in the museums of Europe and the United States. II.</article-title><source>Kontyû</source><volume>32</volume>: <fpage>371</fpage>–<lpage>377</lpage>.</mixed-citation></ref><ref id="B55"><mixed-citation xmlns:xlink="http://www.w3.org/1999/xlink" xlink:type="simple"><person-group><name name-style="western"><surname>Lopatin</surname><given-names>IK</given-names></name><name name-style="western"><surname>Aleksandrovich</surname><given-names>OR</given-names></name><name name-style="western"><surname>Konstantinov</surname><given-names>AS</given-names></name></person-group> (<year>2004</year>) <source>Check list of leaf-beetle <tp:taxon-name><tp:taxon-name-part taxon-name-part-type="family">Chrysomelidae</tp:taxon-name-part></tp:taxon-name> (<tp:taxon-name><tp:taxon-name-part taxon-name-part-type="order">Coleoptera</tp:taxon-name-part></tp:taxon-name>) of the eastern Europe and northern Asia.</source><publisher-name>Mantis</publisher-name>, <publisher-loc>Olsztyn</publisher-loc>, <size units="page">343 pp</size>.</mixed-citation></ref><ref id="B3"><mixed-citation xmlns:xlink="http://www.w3.org/1999/xlink" xlink:type="simple"><person-group><name name-style="western"><surname>Beenen</surname><given-names>R</given-names></name></person-group> (<year>2010</year>) <article-title><tp:taxon-name><tp:taxon-name-part taxon-name-part-type="subfamily">Galerucinae</tp:taxon-name-part></tp:taxon-name>.</article-title> In: <person-group><name name-style="western"><surname>Löbl</surname><given-names>I</given-names></name><name name-style="western"><surname>Smetana</surname><given-names>A</given-names></name></person-group> (<role>Eds</role>) <issue-title>Catalogue of Palaearctic Coleoptera (Vol.</issue-title><source>6). <tp:taxon-name><tp:taxon-name-part taxon-name-part-type="superfamily">Chrysomeloidea</tp:taxon-name-part></tp:taxon-name>. Apollo Books, Stenstrup</source>, <fpage>443</fpage>–<lpage>491</lpage>. <ext-link xlink:type="simple" ext-link-type="uri" xlink:href="https://www.cabdirect.org/cabdirect/abstract/20123189777">https://www.cabdirect.org/cabdirect/abstract/20123189777</ext-link></mixed-citation></ref><ref id="B23"><mixed-citation xmlns:xlink="http://www.w3.org/1999/xlink" xlink:type="simple"><person-group><name name-style="western"><surname>Kimoto</surname><given-names>S</given-names></name></person-group> (<year>1964a</year>) <article-title>The <tp:taxon-name><tp:taxon-name-part taxon-name-part-type="family">Chrysomelidae</tp:taxon-name-part></tp:taxon-name> of Japan and the Ryukyu islands, VI. Subfamily <tp:taxon-name><tp:taxon-name-part taxon-name-part-type="subfamily">Galerucinae</tp:taxon-name-part></tp:taxon-name> I.</article-title><source>Journal of the Faculty of Agriculture, Kyushu University</source><volume>13</volume>: <fpage>287</fpage>–<lpage>308</lpage>. <ext-link xlink:type="simple" ext-link-type="doi" xlink:href="10.5109/22724">https://doi.org/10.5109/22724</ext-link></mixed-citation></ref><ref id="B40"><mixed-citation xmlns:xlink="http://www.w3.org/1999/xlink" xlink:type="simple"><person-group><name name-style="western"><surname>Kimoto</surname><given-names>S</given-names></name><name name-style="western"><surname>Hiura</surname><given-names>I</given-names></name></person-group> (<year>1971</year>) <article-title>A list of the chrysomelid specimens preserved in the Osaka Museum of Natural History, III (<tp:taxon-name><tp:taxon-name-part taxon-name-part-type="class">Insecta</tp:taxon-name-part></tp:taxon-name>: <tp:taxon-name><tp:taxon-name-part taxon-name-part-type="order">Coleoptera</tp:taxon-name-part></tp:taxon-name>).</article-title><source>Bulletin of the Osaka Museum of Natural History</source><volume>25</volume>: <fpage>1</fpage>–<lpage>26</lpage>. <ext-link xlink:type="simple" ext-link-type="uri" xlink:href="http://www.mus-nh.city.osaka.jp/publication/bulletin/bulletin/25/25-001.pdf">http://www.mus-nh.city.osaka.jp/publication/bulletin/bulletin/25/25-001.pdf</ext-link></mixed-citation></ref><ref id="B38"><mixed-citation xmlns:xlink="http://www.w3.org/1999/xlink" xlink:type="simple"><person-group><name name-style="western"><surname>Kimoto</surname><given-names>S</given-names></name><name name-style="western"><surname>Gressitt</surname><given-names>JL</given-names></name></person-group> (<year>1966</year>) <article-title>The <tp:taxon-name><tp:taxon-name-part taxon-name-part-type="family">Chrysomelidae</tp:taxon-name-part></tp:taxon-name> of the Ryukyu Archipelago.</article-title><source>Pacific Insects</source><volume>8</volume>: <fpage>467</fpage>–<lpage>577</lpage>.</mixed-citation></ref><ref id="B26"><mixed-citation xmlns:xlink="http://www.w3.org/1999/xlink" xlink:type="simple"><person-group><name name-style="western"><surname>Kimoto</surname><given-names>S</given-names></name></person-group> (<year>1974</year>) <article-title>Notes on the <tp:taxon-name><tp:taxon-name-part taxon-name-part-type="family">Chrysomelidae</tp:taxon-name-part></tp:taxon-name> from Taiwan, VII.</article-title><source>Entomological Review of Japan</source><volume>26</volume>: <fpage>21</fpage>–<lpage>26</lpage>. <ext-link xlink:type="simple" ext-link-type="uri" xlink:href="http://coleoptera.sakura.ne.jp/ERJ/ERJ26-1974.pdf">http://coleoptera.sakura.ne.jp/ERJ/ERJ26-1974.pdf</ext-link></mixed-citation></ref><ref id="B67"><mixed-citation xmlns:xlink="http://www.w3.org/1999/xlink" xlink:type="simple"><person-group><name name-style="western"><surname>Nakane</surname><given-names>T</given-names></name></person-group> (<year>1984</year>) On the <tp:taxon-name><tp:taxon-name-part taxon-name-part-type="order">Coleoptera</tp:taxon-name-part></tp:taxon-name> occurring in Yaku-shima Island. In: Conservation Reports of the Yaku-shima Wilderness Area, Kyushu, Japan. Nature Conservation Bureau, Environment Agency of Japan, Tokyo, 587–631.</mixed-citation></ref><ref id="B30"><mixed-citation xmlns:xlink="http://www.w3.org/1999/xlink" xlink:type="simple"><person-group><name name-style="western"><surname>Kimoto</surname><given-names>S</given-names></name></person-group> (<year>1985</year>) <source>Family <tp:taxon-name><tp:taxon-name-part taxon-name-part-type="family">Chrysomelidae</tp:taxon-name-part></tp:taxon-name> (<tp:taxon-name><tp:taxon-name-part taxon-name-part-type="subfamily">Galerucinae</tp:taxon-name-part></tp:taxon-name>). Check-list of <tp:taxon-name><tp:taxon-name-part taxon-name-part-type="order">Coleoptera</tp:taxon-name-part></tp:taxon-name> of Japan, No. 28.</source><publisher-name>The Coleopterists’ Association of Japan</publisher-name>, <publisher-loc>Tokyo</publisher-loc>, <size units="page">16 pp</size>.</mixed-citation></ref><ref id="B31"><mixed-citation xmlns:xlink="http://www.w3.org/1999/xlink" xlink:type="simple"><person-group><name name-style="western"><surname>Kimoto</surname><given-names>S</given-names></name></person-group> (<year>1986</year>) <article-title>The <tp:taxon-name><tp:taxon-name-part taxon-name-part-type="family">Chrysomelidae</tp:taxon-name-part></tp:taxon-name> (<tp:taxon-name><tp:taxon-name-part taxon-name-part-type="class">Insecta</tp:taxon-name-part></tp:taxon-name>: <tp:taxon-name><tp:taxon-name-part taxon-name-part-type="order">Coleoptera</tp:taxon-name-part></tp:taxon-name>) collected by the Nagoya University Scientific Expedition to Taiwan in 1984.</article-title><source>Kurume University Journal</source><volume>35</volume>: <fpage>53</fpage>–<lpage>62</lpage>.</mixed-citation></ref><ref id="B32"><mixed-citation xmlns:xlink="http://www.w3.org/1999/xlink" xlink:type="simple"><person-group><name name-style="western"><surname>Kimoto</surname><given-names>S</given-names></name></person-group> (<year>1987</year>) <article-title>The <tp:taxon-name><tp:taxon-name-part taxon-name-part-type="family">Chrysomelidae</tp:taxon-name-part></tp:taxon-name> (<tp:taxon-name><tp:taxon-name-part taxon-name-part-type="class">Insecta</tp:taxon-name-part></tp:taxon-name>: <tp:taxon-name><tp:taxon-name-part taxon-name-part-type="order">Coleoptera</tp:taxon-name-part></tp:taxon-name>) collected by the Nagoya University Scientific Expedition to Taiwan in 1986.</article-title><source>Kurume University Journal</source><volume>36</volume>: <fpage>183</fpage>–<lpage>194</lpage>.</mixed-citation></ref><ref id="B62"><mixed-citation xmlns:xlink="http://www.w3.org/1999/xlink" xlink:type="simple"><person-group><name name-style="western"><surname>Medvedev</surname><given-names>LN</given-names></name><name name-style="western"><surname>Roginskaya</surname><given-names>EY</given-names></name></person-group> (<year>1988</year>) <source>Catalogue of the Host Plants of USSR Leaf-Beetles.</source><publisher-name>AN SSSR</publisher-name>, <publisher-loc>Moscow</publisher-loc>, <size units="page">192 pp</size>.</mixed-citation></ref><ref id="B33"><mixed-citation xmlns:xlink="http://www.w3.org/1999/xlink" xlink:type="simple"><person-group><name name-style="western"><surname>Kimoto</surname><given-names>S</given-names></name></person-group> (<year>1989a</year>) <article-title>The Taiwanese <tp:taxon-name><tp:taxon-name-part taxon-name-part-type="family">Chrysomelidae</tp:taxon-name-part></tp:taxon-name> (<tp:taxon-name><tp:taxon-name-part taxon-name-part-type="class">Insecta</tp:taxon-name-part></tp:taxon-name>: <tp:taxon-name><tp:taxon-name-part taxon-name-part-type="order">Coleoptera</tp:taxon-name-part></tp:taxon-name>) collected by Dr. Kintaro Baba, on the occasion of his entomological survey in 1983 and 1986.</article-title><source>Kurume University Journal</source><volume>38</volume>: <fpage>237</fpage>–<lpage>272</lpage>.</mixed-citation></ref><ref id="B35"><mixed-citation xmlns:xlink="http://www.w3.org/1999/xlink" xlink:type="simple"><person-group><name name-style="western"><surname>Kimoto</surname><given-names>S</given-names></name></person-group> (<year>1991</year>) <article-title>The Taiwanese <tp:taxon-name><tp:taxon-name-part taxon-name-part-type="family">Chrysomelidae</tp:taxon-name-part></tp:taxon-name> (<tp:taxon-name><tp:taxon-name-part taxon-name-part-type="class">Insecta</tp:taxon-name-part></tp:taxon-name>: <tp:taxon-name><tp:taxon-name-part taxon-name-part-type="order">Coleoptera</tp:taxon-name-part></tp:taxon-name>) collected by Dr. Kintaro Baba, on the occasion of his entomological survey in 1987, 1988 and 1989.</article-title><source>Kurume University Journal</source><volume>40</volume>: <fpage>1</fpage>–<lpage>27</lpage>.</mixed-citation></ref><ref id="B54"><mixed-citation xmlns:xlink="http://www.w3.org/1999/xlink" xlink:type="simple"><person-group><name name-style="western"><surname>Li</surname><given-names>J-K</given-names></name></person-group> (<year>1992</year>) The <tp:taxon-name><tp:taxon-name-part taxon-name-part-type="order">Coleoptera</tp:taxon-name-part></tp:taxon-name> fauna of northeast China. Education Publishing House, Jilin, 2 + 6 + 205 pp. <ext-link xlink:type="simple" ext-link-type="uri" xlink:href="https://www.cabdirect.org/cabdirect/abstract/19941106780">https://www.cabdirect.org/cabdirect/abstract/19941106780</ext-link></mixed-citation></ref><ref id="B41"><mixed-citation xmlns:xlink="http://www.w3.org/1999/xlink" xlink:type="simple"><person-group><name name-style="western"><surname>Kimoto</surname><given-names>S</given-names></name><name name-style="western"><surname>Takizawa</surname><given-names>H</given-names></name></person-group> (<year>1994</year>) <source>Leaf beetles (<tp:taxon-name><tp:taxon-name-part taxon-name-part-type="family">Chrysomelidae</tp:taxon-name-part></tp:taxon-name>) of Japan.</source><publisher-name>Tokai University Press</publisher-name>, <publisher-loc>Tokyo</publisher-loc>, <size units="page">539 pp</size>.</mixed-citation></ref><ref id="B39"><mixed-citation xmlns:xlink="http://www.w3.org/1999/xlink" xlink:type="simple"><person-group><name name-style="western"><surname>Kimoto</surname><given-names>S</given-names></name><name name-style="western"><surname>Chu</surname><given-names>Y-I</given-names></name></person-group> (<year>1996</year>) <article-title>Systematic catalog of <tp:taxon-name><tp:taxon-name-part taxon-name-part-type="family">Chrysomelidae</tp:taxon-name-part></tp:taxon-name> of Taiwan (<tp:taxon-name><tp:taxon-name-part taxon-name-part-type="class">Insecta</tp:taxon-name-part></tp:taxon-name>: <tp:taxon-name><tp:taxon-name-part taxon-name-part-type="order">Coleoptera</tp:taxon-name-part></tp:taxon-name>).</article-title><source>Bulletin of the Institute of Comparative Studies of International Cultures and Societies</source><volume>16</volume>: <fpage>1</fpage>–<lpage>152</lpage>.</mixed-citation></ref><ref id="B42"><mixed-citation xmlns:xlink="http://www.w3.org/1999/xlink" xlink:type="simple"><person-group><name name-style="western"><surname>Kimoto</surname><given-names>S</given-names></name><name name-style="western"><surname>Takizawa</surname><given-names>H</given-names></name></person-group> (<year>1997</year>) <source>Leaf beetles (<tp:taxon-name><tp:taxon-name-part taxon-name-part-type="family">Chrysomelidae</tp:taxon-name-part></tp:taxon-name>) of Taiwan.</source><publisher-name>Tokai University Press</publisher-name>, <publisher-loc>Tokyo</publisher-loc>, <size units="page">581 pp</size>.</mixed-citation></ref><ref id="B84"><mixed-citation xmlns:xlink="http://www.w3.org/1999/xlink" xlink:type="simple"><person-group><name name-style="western"><surname>Wang</surname><given-names>J-S</given-names></name><name name-style="western"><surname>Yang</surname><given-names>X-K</given-names></name></person-group> (<year>1998</year>) <source>Fauna of <tp:taxon-name><tp:taxon-name-part taxon-name-part-type="family">Chrysomelidae</tp:taxon-name-part></tp:taxon-name> of Wuyishan Nature Reserve in China.</source><publisher-name>China Forestry Publishing House</publisher-name>, <publisher-loc>Beijing</publisher-loc>, <size units="page">213 pp</size>. [8 pls.]</mixed-citation></ref><ref id="B96"><mixed-citation xmlns:xlink="http://www.w3.org/1999/xlink" xlink:type="simple"><person-group><name name-style="western"><surname>Yang</surname><given-names>X-K</given-names></name></person-group> (<year>2002</year>) <article-title><tp:taxon-name><tp:taxon-name-part taxon-name-part-type="family">Chrysomelidae</tp:taxon-name-part></tp:taxon-name>: <tp:taxon-name><tp:taxon-name-part taxon-name-part-type="subfamily">Galerucinae</tp:taxon-name-part></tp:taxon-name>.</article-title> In: <person-group><name name-style="western"><surname>Huang</surname><given-names>P-K</given-names></name></person-group> (<role>Ed.</role>) <issue-title>Fauna of insects in Fujian province of China (Vol.</issue-title><source>6). Fuzhou: Fujian Science &amp; Technology Press</source>, <fpage>621</fpage>–<lpage>663</lpage>.</mixed-citation></ref><ref id="B93"><mixed-citation xmlns:xlink="http://www.w3.org/1999/xlink" xlink:type="simple"><person-group><name name-style="western"><surname>Xue</surname><given-names>HJ</given-names></name><name name-style="western"><surname>Yang</surname><given-names>X-K</given-names></name></person-group> (<year>2010</year>) Species catalogue of <italic><tp:taxon-name><tp:taxon-name-part taxon-name-part-type="genus">Pyrrhalta</tp:taxon-name-part></tp:taxon-name></italic> Joannis (<tp:taxon-name><tp:taxon-name-part taxon-name-part-type="order">Coleoptera</tp:taxon-name-part></tp:taxon-name>: <tp:taxon-name><tp:taxon-name-part taxon-name-part-type="family">Chrysomelidae</tp:taxon-name-part></tp:taxon-name>: <tp:taxon-name><tp:taxon-name-part taxon-name-part-type="subfamily">Galerucinae</tp:taxon-name-part></tp:taxon-name>) of the world. Entomotaxonomia 32 (supplement): 119–136. <ext-link xlink:type="simple" ext-link-type="uri" xlink:href="https://www.cabdirect.org/cabdirect/abstract/20103331643">https://www.cabdirect.org/cabdirect/abstract/20103331643</ext-link></mixed-citation></ref><ref id="B98"><mixed-citation xmlns:xlink="http://www.w3.org/1999/xlink" xlink:type="simple"><person-group><name name-style="western"><surname>Yang</surname><given-names>X</given-names></name><name name-style="western"><surname>Ge</surname><given-names>S</given-names></name><name name-style="western"><surname>Nie</surname><given-names>R</given-names></name><name name-style="western"><surname>Ruan</surname><given-names>Y</given-names></name><name name-style="western"><surname>Li</surname><given-names>W</given-names></name></person-group> (<year>2015</year>) <source>Chinese leaf beetles.</source><publisher-name>Science Press</publisher-name>, <publisher-loc>Beijing</publisher-loc>, <size units="page">507 pp</size>.</mixed-citation></ref><ref id="B56"><mixed-citation xmlns:xlink="http://www.w3.org/1999/xlink" xlink:type="simple"><person-group><name name-style="western"><surname>Matsumura</surname><given-names>Y</given-names></name><name name-style="western"><surname>Suenaga</surname><given-names>H</given-names></name><name name-style="western"><surname>Kamimura</surname><given-names>Y</given-names></name><name name-style="western"><surname>Gorb</surname><given-names>SN</given-names></name></person-group> (<year>2017</year>) <article-title>Traumatic mating by hand saw-like spines on the internal sac in <italic><tp:taxon-name><tp:taxon-name-part taxon-name-part-type="genus">Pyrrhalta</tp:taxon-name-part> <tp:taxon-name-part taxon-name-part-type="species">maculicollis</tp:taxon-name-part></tp:taxon-name></italic> (<tp:taxon-name><tp:taxon-name-part taxon-name-part-type="order">Coleoptera</tp:taxon-name-part></tp:taxon-name>, <tp:taxon-name><tp:taxon-name-part taxon-name-part-type="family">Chrysomelidae</tp:taxon-name-part></tp:taxon-name>, <tp:taxon-name><tp:taxon-name-part taxon-name-part-type="subfamily">Galerucinae</tp:taxon-name-part></tp:taxon-name>).</article-title><source>ZooKeys</source><volume>720</volume>: <fpage>77</fpage>–<lpage>89</lpage>. <ext-link xlink:type="simple" ext-link-type="doi" xlink:href="10.3897/zookeys.720.13015">https://doi.org/10.3897/zookeys.720.13015</ext-link></mixed-citation></ref><ref id="B91"><mixed-citation xmlns:xlink="http://www.w3.org/1999/xlink" xlink:type="simple"><person-group><name name-style="western"><surname>Wilcox</surname><given-names>JA</given-names></name></person-group> (<year>1965</year>) <article-title>A synopsis of the north American <tp:taxon-name><tp:taxon-name-part taxon-name-part-type="subfamily">Galerucinae</tp:taxon-name-part></tp:taxon-name> (<tp:taxon-name><tp:taxon-name-part taxon-name-part-type="order">Coleoptera</tp:taxon-name-part></tp:taxon-name>: <tp:taxon-name><tp:taxon-name-part taxon-name-part-type="family">Chrysomelidae</tp:taxon-name-part></tp:taxon-name>).</article-title><source>Bulletin of the New York State Museum of Sciences Service</source><volume>400</volume>: <fpage>1</fpage>–<lpage>160</lpage>.</mixed-citation></ref><ref id="B58"><mixed-citation xmlns:xlink="http://www.w3.org/1999/xlink" xlink:type="simple"><person-group><name name-style="western"><surname>Medvedev</surname><given-names>LN</given-names></name></person-group> (<year>1992</year>) <article-title>105. Sem. <tp:taxon-name><tp:taxon-name-part taxon-name-part-type="superfamily">Chrysomeloidae</tp:taxon-name-part></tp:taxon-name> – Listoedy.</article-title> In: <person-group><name name-style="western"><surname>Ler</surname><given-names>PA</given-names></name></person-group> (<role>Ed.</role>) <issue-title>Opredelitel Nasekomykh Dalnego Vostoka SSSR v Shestikh Tomakh.</issue-title><source>Tom III Zhestkokrylye, ili zhuki. Chast’ 2. Nauka, Sankt Petersburg</source>, <fpage>533</fpage>–<lpage>602</lpage>.</mixed-citation></ref><ref id="B61"><mixed-citation xmlns:xlink="http://www.w3.org/1999/xlink" xlink:type="simple"><person-group><name name-style="western"><surname>Medvedev</surname><given-names>LN</given-names></name><name name-style="western"><surname>Dubeshko</surname><given-names>LN</given-names></name></person-group> (<year>1992</year>) <source>Opredelitel Listoedov Sibiri.</source><publisher-name>Izdatelstvo Irkutskogo Universiteta</publisher-name>, <publisher-loc>Irkutsk</publisher-loc>, <size units="page">220 pp</size>.</mixed-citation></ref><ref id="B59"><mixed-citation xmlns:xlink="http://www.w3.org/1999/xlink" xlink:type="simple"><person-group><name name-style="western"><surname>Medvedev</surname><given-names>LN</given-names></name></person-group> (<year>2006</year>) <article-title>Contribution to the fauna of leaf-beetles (<tp:taxon-name><tp:taxon-name-part taxon-name-part-type="order">Coleoptera</tp:taxon-name-part></tp:taxon-name>, <tp:taxon-name><tp:taxon-name-part taxon-name-part-type="family">Chrysomelidae</tp:taxon-name-part></tp:taxon-name>) of Amur Oblasť.</article-title><source>Euroasian Entomological Journal</source><volume>5</volume>: <fpage>137</fpage>–<lpage>143</lpage>. <ext-link xlink:type="simple" ext-link-type="uri" xlink:href="http://www.eco.nsc.ru/EEJ_contents/2006_5_2.pdf">http://www.eco.nsc.ru/EEJ_contents/2006_5_2.pdf</ext-link></mixed-citation></ref><ref id="B20"><mixed-citation xmlns:xlink="http://www.w3.org/1999/xlink" xlink:type="simple"><person-group><name name-style="western"><surname>Jacoby</surname><given-names>M</given-names></name></person-group> (<year>1885</year>) <article-title>Descriptions of the phytophagous <tp:taxon-name><tp:taxon-name-part taxon-name-part-type="order">Coleoptera</tp:taxon-name-part></tp:taxon-name> of Japan obtained by Mr. George Lewis during his second journey, from February 1880 to September 1881. Part II. <tp:taxon-name><tp:taxon-name-part taxon-name-part-type="subfamily">Halticinae</tp:taxon-name-part></tp:taxon-name> and <tp:taxon-name><tp:taxon-name-part taxon-name-part-type="subfamily">Galerucinae</tp:taxon-name-part></tp:taxon-name>.</article-title><source>Proceedings of the Scientific Meetings of the Zoological Society of London</source><volume>1885</volume>: <fpage>719</fpage>–<lpage>755</lpage>. <ext-link xlink:type="simple" ext-link-type="uri" xlink:href="https://zslpublications.onlinelibrary.wiley.com/doi/abs/10.1111/j.1096-3642.1885.tb02918.x">https://zslpublications.onlinelibrary.wiley.com/doi/abs/10.1111/j.1096-3642.1885.tb02918.x</ext-link></mixed-citation></ref><ref id="B13"><mixed-citation xmlns:xlink="http://www.w3.org/1999/xlink" xlink:type="simple"><person-group><name name-style="western"><surname>Chûjô</surname><given-names>M</given-names></name><name name-style="western"><surname>Kimoto</surname><given-names>S</given-names></name></person-group> (<year>1961</year>) <article-title>Systematic catalog of Japanese <tp:taxon-name><tp:taxon-name-part taxon-name-part-type="family">Chrysomelidae</tp:taxon-name-part></tp:taxon-name> (<tp:taxon-name><tp:taxon-name-part taxon-name-part-type="order">Coleoptera</tp:taxon-name-part></tp:taxon-name>).</article-title><source>Pacific Insects</source><volume>3</volume>: <fpage>117</fpage>–<lpage>202</lpage>.</mixed-citation></ref></ref-list></tp:taxon-treatment>
