# Supplementary material for: Revision of the genera Xanthogaleruca Laboissière, 1932 and Pyrrhalta Joannis, 1865 (Coleoptera, Chrysomelidae, Galerucinae) of Taiwan, with type designation of Galerucella lineatipes Takei
Source: Zookeys. 2021 May 20;1039:1–108. doi: 10.3897/zookeys.1039.64740 (PMC8159918; doi:10.3897/zookeys.1039.64740)
Supplement: XML Treatment for Pyrrhalta discalis [file zookeys.1039.64740-treatment21.xml]

<!DOCTYPE tp:taxon-treatment
  PUBLIC "-//TaxonX//DTD Taxonomic Treatment Publishing DTD v0 20100105//EN" "tax-treatment-NSO.dtd">
<tp:taxon-treatment xmlns:tp="http://www.plazi.org/taxpub"><tp:treatment-meta><kwd-group><label>Taxon classification</label><kwd><named-content xmlns:xlink="http://www.w3.org/1999/xlink" content-type="kingdom">Animalia</named-content></kwd><kwd><named-content xmlns:xlink="http://www.w3.org/1999/xlink" content-type="order">Coleoptera</named-content></kwd><kwd><named-content xmlns:xlink="http://www.w3.org/1999/xlink" content-type="family">Chrysomelidae</named-content></kwd></kwd-group><mixed-citation publication-type="journal"><person-group><name><surname>Lee</surname><given-names>Chi-Feng</given-names></name><name><surname>Bezděk</surname><given-names>Jan</given-names></name></person-group><article-title>Revision of the genera <italic><tp:taxon-name><tp:taxon-name-part taxon-name-part-type="genus" reg="Xanthogaleruca">Xanthogaleruca</tp:taxon-name-part></tp:taxon-name></italic> Laboissière, 1932 and <tp:taxon-name><tp:taxon-name-part taxon-name-part-type="genus" reg="Pyrrhalta">Pyrrhalta</tp:taxon-name-part></tp:taxon-name> Joannis, 1865 (<tp:taxon-name><tp:taxon-name-part taxon-name-part-type="order">Coleoptera</tp:taxon-name-part></tp:taxon-name>, <tp:taxon-name><tp:taxon-name-part taxon-name-part-type="family">Chrysomelidae</tp:taxon-name-part></tp:taxon-name>, <tp:taxon-name><tp:taxon-name-part taxon-name-part-type="subfamily">Galerucinae</tp:taxon-name-part></tp:taxon-name>) of Taiwan, with type designation of <italic><tp:taxon-name><tp:taxon-name-part taxon-name-part-type="genus" reg="Galerucella">Galerucella</tp:taxon-name-part> <tp:taxon-name-part taxon-name-part-type="species" reg="lineatipes">lineatipes</tp:taxon-name-part></tp:taxon-name></italic> Takei</article-title><source>Zookeys</source><day>20</day><month>5</month><year>2021</year><volume>1039</volume><fpage>1</fpage><lpage>108</lpage><pub-id pub-id-type="doi">10.3897/zookeys.1039.64740</pub-id></mixed-citation></tp:treatment-meta><tp:nomenclature><tp:taxon-name><object-id xmlns:xlink="http://www.w3.org/1999/xlink" content-type="arpha" xlink:type="simple">9940893C-FFDB-5E0A-BDA4-E2CCDF8E2029</object-id>
            <tp:taxon-name-part taxon-name-part-type="genus" reg="Pyrrhalta">Pyrrhalta</tp:taxon-name-part>
            <tp:taxon-name-part taxon-name-part-type="species" reg="discalis">discalis</tp:taxon-name-part>
          </tp:taxon-name><tp:taxon-authority>Gressitt &amp; Kimoto, 1963</tp:taxon-authority><xref ref-type="fig" rid="F31">Figs 31</xref><xref ref-type="fig" rid="F32">, 32</xref><xref ref-type="fig" rid="F33">, 33</xref><tp:nomenclature-citation-list><tp:nomenclature-citation><tp:taxon-name>
                <tp:taxon-name-part taxon-name-part-type="genus" reg="Pyrrhalta">Pyrrhalta</tp:taxon-name-part> <tp:taxon-name-part taxon-name-part-type="species" reg="discalis">discalis</tp:taxon-name-part></tp:taxon-name><comment>Gressitt &amp; Kimoto, 1963: 448 (China: Hubei); <xref ref-type="bibr" rid="B26">Kimoto 1974</xref>: 24 (Taiwan); <xref ref-type="bibr" rid="B39">Kimoto and Chu 1996</xref>: 55 (catalogue); <xref ref-type="bibr" rid="B42">Kimoto and Takizawa 1997</xref>: 300 (key), 373; <xref ref-type="bibr" rid="B3">Beenen 2010</xref>: 452 (catalogue); <xref ref-type="bibr" rid="B93">Xue and Yang 2010</xref>: 122 (catalogue); <xref ref-type="bibr" rid="B98">Yang et al. 2015</xref>: 116 (catalogue).</comment></tp:nomenclature-citation><tp:nomenclature-citation><tp:taxon-name>
                <tp:taxon-name-part taxon-name-part-type="genus" reg="Pyrrhalta">Pyrrhalta</tp:taxon-name-part> (<tp:taxon-name-part taxon-name-part-type="subgenus" reg="Pyrrhalta">Pyrrhalta</tp:taxon-name-part>) <tp:taxon-name-part taxon-name-part-type="species" reg="discalis">discalis</tp:taxon-name-part></tp:taxon-name><comment>: <xref ref-type="bibr" rid="B92">Wilcox 1971</xref>: 85 (catalogue).</comment></tp:nomenclature-citation></tp:nomenclature-citation-list></tp:nomenclature><tp:treatment-sec sec-type="Types" id="SECID0ECHDK"><title>Types.</title><p><bold><italic>Holotype</italic></bold> ♂ (<named-content xmlns:xlink="http://www.w3.org/1999/xlink" content-type="dwc:institutional_code" xlink:type="simple">CAS</named-content>, by original designation): “Suisapa, 1000 M. / Lichuan Distri. / W. Hupeh, China / VII- [p] 25 [h] -48 [p, w] // Ridge above / 1200-1500 M [p, w] // J. L. Gressitt / Collector [p, w] // <tp:taxon-name><tp:taxon-name-part taxon-name-part-type="genus" reg="Pyrrhalta">Pyrrhalta</tp:taxon-name-part></tp:taxon-name> / <tp:taxon-name><tp:taxon-name-part taxon-name-part-type="genus" reg="Pyrrhalta"/><tp:taxon-name-part taxon-name-part-type="species" reg="discalis">discalis</tp:taxon-name-part></tp:taxon-name> / G&amp;K [h] / J. L. Gressitt det. // HOLOTYPE [p] / <tp:taxon-name><tp:taxon-name-part taxon-name-part-type="genus" reg="Pyrrhalta">Pyrrhalta</tp:taxon-name-part></tp:taxon-name> / <tp:taxon-name><tp:taxon-name-part taxon-name-part-type="genus" reg="Pyrrhalta"/><tp:taxon-name-part taxon-name-part-type="species" reg="discalis">discalis</tp:taxon-name-part></tp:taxon-name> [h] / Gressitt &amp; Kimoto [p, r]. <bold><italic>Paratypes</italic>.</bold> 1♀ (<named-content xmlns:xlink="http://www.w3.org/1999/xlink" content-type="dwc:institutional_code" xlink:type="simple">CAS</named-content>): “Suisapa, 1000 M. / Lichuan Distri. / W. Hupeh, China / VII- [p] 23 [h] -48 [p, w] // J. L. Gressitt / Collector [p, w] // ALLOTYPE [p] / <tp:taxon-name><tp:taxon-name-part taxon-name-part-type="genus" reg="Pyrrhalta">Pyrrhalta</tp:taxon-name-part></tp:taxon-name> / <tp:taxon-name><tp:taxon-name-part taxon-name-part-type="genus" reg="Pyrrhalta"/><tp:taxon-name-part taxon-name-part-type="species" reg="discalis">discalis</tp:taxon-name-part></tp:taxon-name> / S. Kimoto &amp; [h] / J. L. Gressitt [p, r] // <tp:taxon-name><tp:taxon-name-part taxon-name-part-type="genus" reg="Pyrrhalta">Pyrrhalta</tp:taxon-name-part></tp:taxon-name> / <tp:taxon-name><tp:taxon-name-part taxon-name-part-type="genus" reg="Pyrrhalta"/><tp:taxon-name-part taxon-name-part-type="species" reg="discalis">discalis</tp:taxon-name-part></tp:taxon-name> / Gress &amp; Kim. [h] / Gressitt &amp; Kimoto det. 196[p]2 [h, w]”; 1♂ (<named-content xmlns:xlink="http://www.w3.org/1999/xlink" content-type="dwc:institutional_code" xlink:type="simple">CAS</named-content>): “W. HUPEH / China, Suisapa, / Lichuan, 1000 m. / IX-[p] 17 [h] 1948 [p, w] // Gressitt &amp; / Djou Collrs. [p, w] // PARATYPE [p] / <tp:taxon-name><tp:taxon-name-part taxon-name-part-type="genus" reg="Pyrrhalta">Pyrrhalta</tp:taxon-name-part></tp:taxon-name> / <tp:taxon-name><tp:taxon-name-part taxon-name-part-type="genus" reg="Pyrrhalta"/><tp:taxon-name-part taxon-name-part-type="species" reg="discalis">discalis</tp:taxon-name-part></tp:taxon-name> [h] / Gressitt &amp; Kimoto [p, y]”; 1♀ (<named-content xmlns:xlink="http://www.w3.org/1999/xlink" content-type="dwc:institutional_code" xlink:type="simple">CAS</named-content>): “Suisapa, 1000 M. / Lichuan Distri. / W. Hupeh, China / VII- [p] 23 [h] -48 [p, w] // J. L. Gressitt / Collector [p, w] // PARATYPE [p] / <tp:taxon-name><tp:taxon-name-part taxon-name-part-type="genus" reg="Pyrrhalta">Pyrrhalta</tp:taxon-name-part></tp:taxon-name> / <tp:taxon-name><tp:taxon-name-part taxon-name-part-type="genus" reg="Pyrrhalta"/><tp:taxon-name-part taxon-name-part-type="species" reg="discalis">discalis</tp:taxon-name-part></tp:taxon-name> [h] / Gressitt &amp; Kimoto [p, y]”; 1♀ (<named-content xmlns:xlink="http://www.w3.org/1999/xlink" content-type="dwc:institutional_code" xlink:type="simple">CAS</named-content>): “Suisapa, 1000 M. / Lichuan Distri. / W. Hupeh, China / VII- [p] 24 [h] -48 [p, w] // J. L. Gressitt / Collector [p, w] // PARATYPE [p] / <tp:taxon-name><tp:taxon-name-part taxon-name-part-type="genus" reg="Pyrrhalta">Pyrrhalta</tp:taxon-name-part></tp:taxon-name> / <tp:taxon-name><tp:taxon-name-part taxon-name-part-type="genus" reg="Pyrrhalta"/><tp:taxon-name-part taxon-name-part-type="species" reg="discalis">discalis</tp:taxon-name-part></tp:taxon-name> [h] / Gressitt &amp; Kimoto [p, y]”; 1♀ (<named-content xmlns:xlink="http://www.w3.org/1999/xlink" content-type="dwc:institutional_code" xlink:type="simple">BPBM</named-content>): “Suisapa, 1000 M. / Lichuan Distri. / W. Hupeh, China / VII- [p] 22 [h] -48 [p, w] // Gressitt &amp; / Djou Collrs. [p, w] // PARATYPE [p, b] // <tp:taxon-name><tp:taxon-name-part taxon-name-part-type="genus" reg="Pyrrhalta">Pyrrhalta</tp:taxon-name-part></tp:taxon-name> / <tp:taxon-name><tp:taxon-name-part taxon-name-part-type="genus" reg="Pyrrhalta"/><tp:taxon-name-part taxon-name-part-type="species" reg="discalis">discalis</tp:taxon-name-part></tp:taxon-name> / Paratype G&amp;K [h] / J.L. Gressitt det. [p, w].</p></tp:treatment-sec><tp:treatment-sec sec-type="material" id="SECID0EHMDK"><title>Other material.</title><p>Taiwan. Hsinchu: 1♂ (TARI), Litungshan (李棟山), 15.III.2009, leg. S.-F. Yu; 1♀ (TARI), Lupi (魯壁), 25.II.2010, leg. S.-F. Yu; 1♀ (TARI), Wuchihshan (五指山), 27.III.2008, leg. H. Lee; 1♂ (TARI), same locality, 14.V.2008, leg. S.-F. Yu; Hualien: 1♀ (TARI), Pulowan (布洛灣), 26.III.2016, leg. H.-F. Lu; 1♂, 1♀ (TARI), same but with “31.III.2016”; 10♂, 4♀ (TARI), same but with “30.IV.2016”; 1♀ (TARI), same but with “9.V.2016”; Pingtung: 1♂ (TARI), Tahanshan (大漢山), 29.VI.2018, leg. Y.-T. Chung; Taichung: 1♀ (<named-content xmlns:xlink="http://www.w3.org/1999/xlink" content-type="dwc:institutional_code" xlink:type="simple">KMNH</named-content>), Pahsienshan (八仙山), 29.V.1971, leg. K. Kanmiya, det. S. Kimoto, 1973; Taipei: 1♂ (TARI), Chihshanyan (芝山岩), 2.V.2016, leg. M.-H. Tsou; 1♂ (TARI), Wulai (烏來), 17.V.2008, leg. M.-H. Tsou; Taoyuan: 1♀ (TARI), Lalashan (拉拉山), 2.IV.2009, leg. H. Lee; 1♀ (TARI), Nantzukou (湳仔溝), 24.IV.2016, leg. M.-H. Tsou; 1♀ (TARI), Yongfu (永福), 17.IV.2011, leg. M.-H. Tsou; 1♂, 1♀ (TARI), same but with “30.IV.2011”; 2♂, 1♀ (TARI), same but with “11.V.2011”; 1♂ (TARI), same but with “20.IV.2015”.</p></tp:treatment-sec><tp:treatment-sec sec-type="redescription" id="SECID0ESMDK"><title>Redescription.</title><p>Length 4.6–5.6 mm, width 2.3–2.8 mm. Body color (Fig. <xref ref-type="fig" rid="F31">31A–C</xref>) yellowish brown; head and prothorax reddish brown, but antennae blackish brown; with wide black stripes along lateral margins and suture of elytra; tibiae and tarsi black. Eyes small, interocular space 2.09–2.49 × diameter of eye. Antennae filiform in males (Fig. <xref ref-type="fig" rid="F32">32A</xref>), length ratios of antennomeres I–XI 1.0: 0.5: 0.8: 0.6: 0.6: 0.6: 0.6: 0.6: 0.5: 0.5: 0.7, length to width ratios of antennomeres I–XI 3.4: 2.3: 3.2: 2.2: 2.1: 2.0: 2.0: 2.0: 2.0: 2.0: 2.9; similar in females (Fig. <xref ref-type="fig" rid="F4">4B</xref>), length ratios of antennomeres I–XI 1.0: 0.5: 0.8: 0.7: 0.7: 0.7: 0.7: 0.6: 0.6: 0.5: 0.8, length to width ratios of antennomeres I–XI 2.7: 2.2: 2.7: 2.4: 2.3: 2.2: 2.0: 1.8: 1.9: 1.7: 2.6. Pronotum and elytra convex. Pronotum 2.0–2.1 × wider than long, disc with dense, extremely coarse punctures and extremely short pubescence, with median longitudinal and lateral depressions; lateral margins moderately rounded, apical margin slightly concave, basal margin straight; anterior and posterior setiferous punctures slightly erect. Elytra elongate and broad, parallel-sided, 1.4 × longer than wide; disc with dense extremely coarse punctures and extremely short pubescence. Apical spur of tibia of middle leg absent and tarsomere I not modified in males. Aedeagus (Fig. <xref ref-type="fig" rid="F32">32C, D</xref>) extremely slender in dorsal view, 8.6 × longer than wide, sides asymmetric, curved at middle, recurved near apex, apex narrowly rounded; straight but strongly curved near base in lateral view, apex narrowly rounded; ostium not covered by membrane; two elongate endophallic sclerite, several fine teeth on apex of primary endophallic sclerite, 0.6 × as long as aedeagus, secondary sclerite much shorter, 0.6 × as long as primary endophallic sclerite, apex narrowly rounded. Sclerotized gonocoxae (Fig. <xref ref-type="fig" rid="F32">32I</xref>) transverse, both gonocoxae basally connected and membranous, with several short and long setae near apices. Ventrite VIII (Fig. <xref ref-type="fig" rid="F32">32E</xref>) transverse; disc with dense, short and few longer setae along apical margin; spiculum long. Receptacle of spermatheca (Fig. <xref ref-type="fig" rid="F32">32F</xref>) slightly swollen; pump short and strongly curved; sclerotized proximal spermathecal duct wide and short. Apical margin of abdominal ventrite V slightly concave medially, with deep, triangular depression at middle in males (Fig. <xref ref-type="fig" rid="F32">32H</xref>); only slightly concave in females (Fig. <xref ref-type="fig" rid="F32">32G</xref>).</p><fig id="F31" position="float" orientation="portrait"><object-id xmlns:xlink="http://www.w3.org/1999/xlink" content-type="doi" xlink:type="simple">10.3897/zookeys.1039.64740.figure31</object-id><object-id xmlns:xlink="http://www.w3.org/1999/xlink" content-type="arpha" xlink:type="simple">330864DF-8775-5635-AFFB-5C9555BF5F88</object-id><label>Figure 31.</label><caption><p>Habitus of <italic><tp:taxon-name><tp:taxon-name-part taxon-name-part-type="genus" reg="Pyrrhalta">Pyrrhalta</tp:taxon-name-part> <tp:taxon-name-part taxon-name-part-type="species" reg="discalis">discalis</tp:taxon-name-part></tp:taxon-name></italic> Gressitt &amp; Kimoto <bold>A</bold> male, typical form, dorsal view <bold>B</bold> ditto, ventral view <bold>C</bold> ditto, lateral view <bold>D</bold> male, color variation, dorsal view <bold>E</bold> male, color variation, dorsal view <bold>F</bold> male, color variation, dorsal view.</p></caption><graphic xmlns:xlink="http://www.w3.org/1999/xlink" xlink:href="zookeys-1039-001-g031.jpg" position="float" orientation="portrait" xlink:type="simple" id="oo_545561.jpg"><uri content-type="original_file" xlink:type="simple">https://binary.pensoft.net/fig/545561</uri></graphic></fig><fig id="F32" position="float" orientation="portrait"><object-id xmlns:xlink="http://www.w3.org/1999/xlink" content-type="doi" xlink:type="simple">10.3897/zookeys.1039.64740.figure32</object-id><object-id xmlns:xlink="http://www.w3.org/1999/xlink" content-type="arpha" xlink:type="simple">1353236F-D1E2-58AE-B18F-C1126F3734FD</object-id><label>Figure 32.</label><caption><p>Diagnostic characters of <italic><tp:taxon-name><tp:taxon-name-part taxon-name-part-type="genus" reg="Pyrrhalta">Pyrrhalta</tp:taxon-name-part> <tp:taxon-name-part taxon-name-part-type="species" reg="discalis">discalis</tp:taxon-name-part></tp:taxon-name></italic> Gressitt &amp; Kimoto <bold>A</bold> antenna, male <bold>B</bold> antenna, female <bold>C</bold> aedeagus, dorsal view <bold>D</bold> ditto, lateral view <bold>E</bold> abdominal ventrite VIII <bold>F</bold> spermatheca <bold>G</bold> abdominal ventrite V, female <bold>H</bold> abdominal ventrite V, male <bold>I</bold> gonocoxae.</p></caption><graphic xmlns:xlink="http://www.w3.org/1999/xlink" xlink:href="zookeys-1039-001-g032.jpg" position="float" orientation="portrait" xlink:type="simple" id="oo_545562.jpg"><uri content-type="original_file" xlink:type="simple">https://binary.pensoft.net/fig/545562</uri></graphic></fig></tp:treatment-sec><tp:treatment-sec sec-type="variation" id="SECID0EKQDK"><title>Variation.</title><p>Taiwanese populations display great variation of color patterns on the elytra. Some individuals have two additional transverse black stripes (Fig. <xref ref-type="fig" rid="F31">31D</xref>): anterior stripe at basal 1/5, with a longitudinal black stripe at middle, anteriorly connected with basal stripe; posterior stripe at middle. Some individuals have a black stripe along suture expanding laterally at base (Fig. <xref ref-type="fig" rid="F31">31E</xref>), sometimes covering entire base, and gradually narrowing towards apex (Fig. <xref ref-type="fig" rid="F31">31F</xref>).</p></tp:treatment-sec><tp:treatment-sec sec-type="remarks" id="SECID0E3QDK"><title>Remarks.</title><p>adults of <italic><tp:taxon-name><tp:taxon-name-part taxon-name-part-type="genus" reg="Pyrrhalta">P.</tp:taxon-name-part> <tp:taxon-name-part taxon-name-part-type="species" reg="discalis">discalis</tp:taxon-name-part></tp:taxon-name></italic> Gressitt and Kimoto are easily recognized by the yellowish brown bodies. In males of <italic><tp:taxon-name><tp:taxon-name-part taxon-name-part-type="genus" reg="Pyrrhalta">P.</tp:taxon-name-part> <tp:taxon-name-part taxon-name-part-type="species" reg="discalis">discalis</tp:taxon-name-part></tp:taxon-name></italic>, the elongate and apically curved aedeagus is similar to that of <italic><tp:taxon-name><tp:taxon-name-part taxon-name-part-type="genus" reg="Pyrrhalta">P.</tp:taxon-name-part> <tp:taxon-name-part taxon-name-part-type="species" reg="semifulva">semifulva</tp:taxon-name-part></tp:taxon-name></italic> (Jacoby), but differs by the relatively shorter secondary endophallic sclerite, 0.6 × as long as primary endophallic sclerite (Fig. <xref ref-type="fig" rid="F32">32C, D</xref>) (relatively longer secondary endophallic sclerite, 0.9 × as long as primary endophallic sclerite in <italic><tp:taxon-name><tp:taxon-name-part taxon-name-part-type="genus" reg="Pyrrhalta">P.</tp:taxon-name-part> <tp:taxon-name-part taxon-name-part-type="species" reg="discalis">discalis</tp:taxon-name-part></tp:taxon-name></italic> (Fig. <xref ref-type="fig" rid="F29">29C, D</xref>).</p></tp:treatment-sec><tp:treatment-sec sec-type="host" id="SECID0EWSDK"><title>Host plants.</title><p>Larvae and adults feed on flowers of <italic><tp:taxon-name><tp:taxon-name-part taxon-name-part-type="genus" reg="Pourthiaea">Pourthiaea</tp:taxon-name-part> <tp:taxon-name-part taxon-name-part-type="species" reg="lucida">lucida</tp:taxon-name-part></tp:taxon-name></italic> Decne. (Fig. <xref ref-type="fig" rid="F33">33A</xref>) and <italic><tp:taxon-name><tp:taxon-name-part taxon-name-part-type="genus" reg="Pyracantha">Pyracantha</tp:taxon-name-part> <tp:taxon-name-part taxon-name-part-type="species" reg="koidzumii">koidzumii</tp:taxon-name-part></tp:taxon-name></italic> (Hayata) Rehder (<tp:taxon-name><tp:taxon-name-part taxon-name-part-type="family">Rosaceae</tp:taxon-name-part></tp:taxon-name>).</p></tp:treatment-sec><tp:treatment-sec sec-type="biology" id="SECID0E2TDK"><title>Biology.</title><p>eggs (Fig. <xref ref-type="fig" rid="F33">33B</xref>), mature larvae (Fig. <xref ref-type="fig" rid="F33">33C</xref>), and adults (Fig. <xref ref-type="fig" rid="F33">33F</xref>) were found on flowers of <italic><tp:taxon-name><tp:taxon-name-part taxon-name-part-type="genus" reg="Pourthiaea">Pourthiaea</tp:taxon-name-part> <tp:taxon-name-part taxon-name-part-type="species" reg="lucida">lucida</tp:taxon-name-part></tp:taxon-name></italic> April 14, 2011 in Yongfu, northern Taiwan by Mr Mei-Hua Tsou. mature larvae (Fig. <xref ref-type="fig" rid="F33">33D</xref>) burrowed into soil and built underground chambers for pupation at the same day. Duration of the pupal stage (Fig. <xref ref-type="fig" rid="F33">33E</xref>) was 14 days.</p><fig id="F33" position="float" orientation="portrait"><object-id xmlns:xlink="http://www.w3.org/1999/xlink" content-type="doi" xlink:type="simple">10.3897/zookeys.1039.64740.figure33</object-id><object-id xmlns:xlink="http://www.w3.org/1999/xlink" content-type="arpha" xlink:type="simple">3DC1D8BE-9EF2-51ED-827E-68AE9159E880</object-id><label>Figure 33.</label><caption><p>Field photographs of <italic><tp:taxon-name><tp:taxon-name-part taxon-name-part-type="genus" reg="Pyrrhalta">Pyrrhalta</tp:taxon-name-part> <tp:taxon-name-part taxon-name-part-type="species" reg="discalis">discalis</tp:taxon-name-part></tp:taxon-name></italic> Gressitt &amp; Kimoto on host plant <bold>A</bold> host plant, <italic><tp:taxon-name><tp:taxon-name-part taxon-name-part-type="genus" reg="Pourthiaea">Pourthiaea</tp:taxon-name-part> <tp:taxon-name-part taxon-name-part-type="species" reg="lucida">lucida</tp:taxon-name-part></tp:taxon-name></italic><bold>B</bold> egg <bold>C</bold> Three-instar larva <bold>D</bold> mature larva <bold>E</bold> pupa <bold>F</bold> adult.</p></caption><graphic xmlns:xlink="http://www.w3.org/1999/xlink" xlink:href="zookeys-1039-001-g033.jpg" position="float" orientation="portrait" xlink:type="simple" id="oo_545563.jpg"><uri content-type="original_file" xlink:type="simple">https://binary.pensoft.net/fig/545563</uri></graphic></fig></tp:treatment-sec><tp:treatment-sec sec-type="distribution" id="SECID0EPWDK"><title>Distribution.</title><p>China, Taiwan. It is widespread at lowlands (0–1,500 m) in Taiwan.</p></tp:treatment-sec><tp:treatment-sec><!--Section generated to contain objects referenced in tp:taxon-treatment.--><fig id="F4" position="float" orientation="portrait"><object-id xmlns:xlink="http://www.w3.org/1999/xlink" content-type="doi" xlink:type="simple">10.3897/zookeys.1039.64740.figure4</object-id><object-id xmlns:xlink="http://www.w3.org/1999/xlink" content-type="arpha" xlink:type="simple">977AB95D-723B-5590-8ABB-45D30AF33AF5</object-id><label>Figure 4.</label><caption><p>Field photographs of <italic><tp:taxon-name><tp:taxon-name-part taxon-name-part-type="genus" reg="Xanthogaleruca">Xanthogaleruca</tp:taxon-name-part> <tp:taxon-name-part taxon-name-part-type="species" reg="yuae">yuae</tp:taxon-name-part></tp:taxon-name></italic> sp. nov. on host plant <bold>A</bold> egg masses <bold>B</bold> early instar larva <bold>C</bold> mature larvae <bold>D</bold> single mature larva <bold>E</bold> pupa and prepupa <bold>F</bold> adult.</p></caption><graphic xmlns:xlink="http://www.w3.org/1999/xlink" xlink:href="zookeys-1039-001-g004.jpg" position="float" orientation="portrait" xlink:type="simple" id="oo_545534.jpg"><uri content-type="original_file" xlink:type="simple">https://binary.pensoft.net/fig/545534</uri></graphic></fig><fig id="F29" position="float" orientation="portrait"><object-id xmlns:xlink="http://www.w3.org/1999/xlink" content-type="doi" xlink:type="simple">10.3897/zookeys.1039.64740.figure29</object-id><object-id xmlns:xlink="http://www.w3.org/1999/xlink" content-type="arpha" xlink:type="simple">CB032268-4BF9-50B2-B4B2-763D67A299C1</object-id><label>Figure 29.</label><caption><p>Diagnostic characters of <italic><tp:taxon-name><tp:taxon-name-part taxon-name-part-type="genus" reg="Pyrrhalta">Pyrrhalta</tp:taxon-name-part> <tp:taxon-name-part taxon-name-part-type="species" reg="semifulva">semifulva</tp:taxon-name-part></tp:taxon-name></italic> (Jacoby) <bold>A</bold> antenna, male <bold>B</bold> antenna, female <bold>C</bold> aedeagus, typical form, dorsal view <bold>D</bold> ditto, lateral view <bold>E</bold> aedeagus, variation (endophallic sclerites omitted), dorsal view apex of tibia of middle leg, male <bold>F</bold> ditto, lateral view <bold>G</bold> abdominal ventrite VIII <bold>H</bold> ermatheca <bold>I</bold> abdominal ventrite V, female <bold>J</bold> abdominal ventrite V, male <bold>K</bold> gonocoxae.</p></caption><graphic xmlns:xlink="http://www.w3.org/1999/xlink" xlink:href="zookeys-1039-001-g029.jpg" position="float" orientation="portrait" xlink:type="simple" id="oo_545559.jpg"><uri content-type="original_file" xlink:type="simple">https://binary.pensoft.net/fig/545559</uri></graphic></fig></tp:treatment-sec><ref-list><ref id="B26"><mixed-citation xmlns:xlink="http://www.w3.org/1999/xlink" xlink:type="simple"><person-group><name name-style="western"><surname>Kimoto</surname><given-names>S</given-names></name></person-group> (<year>1974</year>) <article-title>Notes on the <tp:taxon-name><tp:taxon-name-part taxon-name-part-type="family">Chrysomelidae</tp:taxon-name-part></tp:taxon-name> from Taiwan, VII.</article-title><source>Entomological Review of Japan</source><volume>26</volume>: <fpage>21</fpage>–<lpage>26</lpage>. <ext-link xlink:type="simple" ext-link-type="uri" xlink:href="http://coleoptera.sakura.ne.jp/ERJ/ERJ26-1974.pdf">http://coleoptera.sakura.ne.jp/ERJ/ERJ26-1974.pdf</ext-link></mixed-citation></ref><ref id="B39"><mixed-citation xmlns:xlink="http://www.w3.org/1999/xlink" xlink:type="simple"><person-group><name name-style="western"><surname>Kimoto</surname><given-names>S</given-names></name><name name-style="western"><surname>Chu</surname><given-names>Y-I</given-names></name></person-group> (<year>1996</year>) <article-title>Systematic catalog of <tp:taxon-name><tp:taxon-name-part taxon-name-part-type="family">Chrysomelidae</tp:taxon-name-part></tp:taxon-name> of Taiwan (<tp:taxon-name><tp:taxon-name-part taxon-name-part-type="class">Insecta</tp:taxon-name-part></tp:taxon-name>: <tp:taxon-name><tp:taxon-name-part taxon-name-part-type="order">Coleoptera</tp:taxon-name-part></tp:taxon-name>).</article-title><source>Bulletin of the Institute of Comparative Studies of International Cultures and Societies</source><volume>16</volume>: <fpage>1</fpage>–<lpage>152</lpage>.</mixed-citation></ref><ref id="B42"><mixed-citation xmlns:xlink="http://www.w3.org/1999/xlink" xlink:type="simple"><person-group><name name-style="western"><surname>Kimoto</surname><given-names>S</given-names></name><name name-style="western"><surname>Takizawa</surname><given-names>H</given-names></name></person-group> (<year>1997</year>) <source>Leaf beetles (<tp:taxon-name><tp:taxon-name-part taxon-name-part-type="family">Chrysomelidae</tp:taxon-name-part></tp:taxon-name>) of Taiwan.</source><publisher-name>Tokai University Press</publisher-name>, <publisher-loc>Tokyo</publisher-loc>, <size units="page">581 pp</size>.</mixed-citation></ref><ref id="B3"><mixed-citation xmlns:xlink="http://www.w3.org/1999/xlink" xlink:type="simple"><person-group><name name-style="western"><surname>Beenen</surname><given-names>R</given-names></name></person-group> (<year>2010</year>) <article-title><tp:taxon-name><tp:taxon-name-part taxon-name-part-type="subfamily">Galerucinae</tp:taxon-name-part></tp:taxon-name>.</article-title> In: <person-group><name name-style="western"><surname>Löbl</surname><given-names>I</given-names></name><name name-style="western"><surname>Smetana</surname><given-names>A</given-names></name></person-group> (<role>Eds</role>) <issue-title>Catalogue of Palaearctic Coleoptera (Vol.</issue-title><source>6). <tp:taxon-name><tp:taxon-name-part taxon-name-part-type="superfamily">Chrysomeloidea</tp:taxon-name-part></tp:taxon-name>. Apollo Books, Stenstrup</source>, <fpage>443</fpage>–<lpage>491</lpage>. <ext-link xlink:type="simple" ext-link-type="uri" xlink:href="https://www.cabdirect.org/cabdirect/abstract/20123189777">https://www.cabdirect.org/cabdirect/abstract/20123189777</ext-link></mixed-citation></ref><ref id="B93"><mixed-citation xmlns:xlink="http://www.w3.org/1999/xlink" xlink:type="simple"><person-group><name name-style="western"><surname>Xue</surname><given-names>HJ</given-names></name><name name-style="western"><surname>Yang</surname><given-names>X-K</given-names></name></person-group> (<year>2010</year>) Species catalogue of <italic><tp:taxon-name><tp:taxon-name-part taxon-name-part-type="genus">Pyrrhalta</tp:taxon-name-part></tp:taxon-name></italic> Joannis (<tp:taxon-name><tp:taxon-name-part taxon-name-part-type="order">Coleoptera</tp:taxon-name-part></tp:taxon-name>: <tp:taxon-name><tp:taxon-name-part taxon-name-part-type="family">Chrysomelidae</tp:taxon-name-part></tp:taxon-name>: <tp:taxon-name><tp:taxon-name-part taxon-name-part-type="subfamily">Galerucinae</tp:taxon-name-part></tp:taxon-name>) of the world. Entomotaxonomia 32 (supplement): 119–136. <ext-link xlink:type="simple" ext-link-type="uri" xlink:href="https://www.cabdirect.org/cabdirect/abstract/20103331643">https://www.cabdirect.org/cabdirect/abstract/20103331643</ext-link></mixed-citation></ref><ref id="B98"><mixed-citation xmlns:xlink="http://www.w3.org/1999/xlink" xlink:type="simple"><person-group><name name-style="western"><surname>Yang</surname><given-names>X</given-names></name><name name-style="western"><surname>Ge</surname><given-names>S</given-names></name><name name-style="western"><surname>Nie</surname><given-names>R</given-names></name><name name-style="western"><surname>Ruan</surname><given-names>Y</given-names></name><name name-style="western"><surname>Li</surname><given-names>W</given-names></name></person-group> (<year>2015</year>) <source>Chinese leaf beetles.</source><publisher-name>Science Press</publisher-name>, <publisher-loc>Beijing</publisher-loc>, <size units="page">507 pp</size>.</mixed-citation></ref><ref id="B92"><mixed-citation xmlns:xlink="http://www.w3.org/1999/xlink" xlink:type="simple"><person-group><name name-style="western"><surname>Wilcox</surname><given-names>JA</given-names></name></person-group> (<year>1971</year>) <source><tp:taxon-name><tp:taxon-name-part taxon-name-part-type="family">Chrysomelidae</tp:taxon-name-part></tp:taxon-name>: <tp:taxon-name><tp:taxon-name-part taxon-name-part-type="subfamily">Galerucinae</tp:taxon-name-part></tp:taxon-name> (<tp:taxon-name><tp:taxon-name-part taxon-name-part-type="tribe">Oidini</tp:taxon-name-part></tp:taxon-name>, <tp:taxon-name><tp:taxon-name-part taxon-name-part-type="tribe">Galerucini</tp:taxon-name-part></tp:taxon-name>, <tp:taxon-name><tp:taxon-name-part taxon-name-part-type="tribe">Metacyclini</tp:taxon-name-part></tp:taxon-name>, <tp:taxon-name><tp:taxon-name-part taxon-name-part-type="tribe">Sermylini</tp:taxon-name-part></tp:taxon-name>). In: Wilcox JA (Ed.) Coleopterorum Catalogus Supplementa. Pars 78 (1), (2<sup>nd</sup> edn.). W.</source><publisher-name>Junk</publisher-name>, <publisher-loc>‘s-Gravenhage</publisher-loc>, <size units="page">220 pp</size>.</mixed-citation></ref></ref-list></tp:taxon-treatment>
