# Supplementary material for: Revision of the genera Xanthogaleruca Laboissière, 1932 and Pyrrhalta Joannis, 1865 (Coleoptera, Chrysomelidae, Galerucinae) of Taiwan, with type designation of Galerucella lineatipes Takei
Source: Zookeys. 2021 May 20;1039:1–108. doi: 10.3897/zookeys.1039.64740 (PMC8159918; doi:10.3897/zookeys.1039.64740)
Supplement: XML Treatment for Pyrrhalta ishiharai [file zookeys.1039.64740-treatment22.xml]

<!DOCTYPE tp:taxon-treatment
  PUBLIC "-//TaxonX//DTD Taxonomic Treatment Publishing DTD v0 20100105//EN" "tax-treatment-NSO.dtd">
<tp:taxon-treatment xmlns:tp="http://www.plazi.org/taxpub"><tp:treatment-meta><kwd-group><label>Taxon classification</label><kwd><named-content xmlns:xlink="http://www.w3.org/1999/xlink" content-type="kingdom">Animalia</named-content></kwd><kwd><named-content xmlns:xlink="http://www.w3.org/1999/xlink" content-type="order">Coleoptera</named-content></kwd><kwd><named-content xmlns:xlink="http://www.w3.org/1999/xlink" content-type="family">Chrysomelidae</named-content></kwd></kwd-group><mixed-citation publication-type="journal"><person-group><name><surname>Lee</surname><given-names>Chi-Feng</given-names></name><name><surname>Bezděk</surname><given-names>Jan</given-names></name></person-group><article-title>Revision of the genera <italic><tp:taxon-name><tp:taxon-name-part taxon-name-part-type="genus" reg="Xanthogaleruca">Xanthogaleruca</tp:taxon-name-part></tp:taxon-name></italic> Laboissière, 1932 and <tp:taxon-name><tp:taxon-name-part taxon-name-part-type="genus" reg="Pyrrhalta">Pyrrhalta</tp:taxon-name-part></tp:taxon-name> Joannis, 1865 (<tp:taxon-name><tp:taxon-name-part taxon-name-part-type="order">Coleoptera</tp:taxon-name-part></tp:taxon-name>, <tp:taxon-name><tp:taxon-name-part taxon-name-part-type="family">Chrysomelidae</tp:taxon-name-part></tp:taxon-name>, <tp:taxon-name><tp:taxon-name-part taxon-name-part-type="subfamily">Galerucinae</tp:taxon-name-part></tp:taxon-name>) of Taiwan, with type designation of <italic><tp:taxon-name><tp:taxon-name-part taxon-name-part-type="genus" reg="Galerucella">Galerucella</tp:taxon-name-part> <tp:taxon-name-part taxon-name-part-type="species" reg="lineatipes">lineatipes</tp:taxon-name-part></tp:taxon-name></italic> Takei</article-title><source>Zookeys</source><day>20</day><month>5</month><year>2021</year><volume>1039</volume><fpage>1</fpage><lpage>108</lpage><pub-id pub-id-type="doi">10.3897/zookeys.1039.64740</pub-id></mixed-citation></tp:treatment-meta><tp:nomenclature><tp:taxon-name><object-id xmlns:xlink="http://www.w3.org/1999/xlink" content-type="arpha" xlink:type="simple">5ACDE192-3ED2-51A5-8221-A192D338A26A</object-id>
            <tp:taxon-name-part taxon-name-part-type="genus" reg="Pyrrhalta">Pyrrhalta</tp:taxon-name-part>
            <tp:taxon-name-part taxon-name-part-type="species" reg="ishiharai">ishiharai</tp:taxon-name-part>
          </tp:taxon-name><tp:taxon-authority>Kimoto, 1976</tp:taxon-authority><xref ref-type="fig" rid="F26">Figs 26D</xref><xref ref-type="fig" rid="F34">, 34A–C</xref><xref ref-type="fig" rid="F35">, 35</xref><xref ref-type="fig" rid="F37">, 37F</xref><tp:nomenclature-citation-list><tp:nomenclature-citation><tp:taxon-name>
                <tp:taxon-name-part taxon-name-part-type="genus" reg="Pyrrhalta">Pyrrhalta</tp:taxon-name-part> <tp:taxon-name-part taxon-name-part-type="species" reg="aurata">aurata</tp:taxon-name-part></tp:taxon-name><comment>: Kimoto, 1976: 4 (Taiwan). Misidentification (after <xref ref-type="bibr" rid="B36">Kimoto 1994</xref>)!</comment></tp:nomenclature-citation><tp:nomenclature-citation><tp:taxon-name>
                <tp:taxon-name-part taxon-name-part-type="genus" reg="Pyrrhalta">Pyrrhalta</tp:taxon-name-part> <tp:taxon-name-part taxon-name-part-type="species" reg="ishiharai">ishiharai</tp:taxon-name-part></tp:taxon-name><comment>Kimoto, 1994: 191; <xref ref-type="bibr" rid="B39">Kimoto and Chu 1996</xref>: 56 (catalogue); <xref ref-type="bibr" rid="B42">Kimoto and Takizawa 1997</xref>: 300 (key), 373; <xref ref-type="bibr" rid="B3">Beenen 2010</xref>: 452 (catalogue); <xref ref-type="bibr" rid="B93">Xue and Yang 2010</xref>: 124 (catalogue); <xref ref-type="bibr" rid="B98">Yang et al. 2015</xref>: 117 (catalogue).</comment></tp:nomenclature-citation></tp:nomenclature-citation-list></tp:nomenclature><tp:treatment-sec sec-type="Types" id="SECID0E2ZDK"><title>Types.</title><p><bold><italic>Holotype</italic></bold> ♀ (<named-content xmlns:xlink="http://www.w3.org/1999/xlink" content-type="dwc:institutional_code" xlink:type="simple">EUMJ</named-content>, by original designation): “(TAIWAN) / Kueishan [龜山] / ~ Wulai [烏來] / Taipei Hsien / 5. VI, 1970 / Y. Hori leg. [p, w] // <tp:taxon-name><tp:taxon-name-part taxon-name-part-type="genus" reg="Pyrrhalta">Pyrrhalta</tp:taxon-name-part></tp:taxon-name> / <tp:taxon-name><tp:taxon-name-part taxon-name-part-type="genus" reg="Pyrrhalta"/><tp:taxon-name-part taxon-name-part-type="species" reg="ishiharai">ishiharai</tp:taxon-name-part></tp:taxon-name> / Kimoto, n. sp [h] / Det. S. Kimoto, 19[p]93 [h, w] // msp [h, w] // PHOTO [p, r] // HOLOTYPE [p, r]”. <bold><italic>Paratype</italic>.</bold> 1♀ (<named-content xmlns:xlink="http://www.w3.org/1999/xlink" content-type="dwc:institutional_code" xlink:type="simple">KMNH</named-content>): “NANSHANCHI [南山溪] / TAIWAN / 2. V. 1982 / F. KIMURA [p, y] // <tp:taxon-name><tp:taxon-name-part taxon-name-part-type="genus" reg="Pyrrhalta">Pyrrhalta</tp:taxon-name-part></tp:taxon-name> / <tp:taxon-name><tp:taxon-name-part taxon-name-part-type="genus" reg="Pyrrhalta"/><tp:taxon-name-part taxon-name-part-type="species" reg="ishiharai">ishiharai</tp:taxon-name-part></tp:taxon-name> / Kimoto, n. sp [h] / Det. S. Kimoto, 19[p]93 [h, w] // PARATYPE [p, b]”.</p></tp:treatment-sec><tp:treatment-sec sec-type="material" id="SECID0ES2DK"><title>Other material.</title><p>Taiwan. Hsinchu: 1♂, 1♀ (TARI), Chienshih (尖石), 10.VII.2010, leg. M.-H. Tsou; 1♂ (TARI), same locality, 5.VIII.2012, leg. Y.-L. Lin; Nantou: 1♂ (<named-content xmlns:xlink="http://www.w3.org/1999/xlink" content-type="dwc:institutional_code" xlink:type="simple">NMNS</named-content>), Chunyang (春陽), 7.I. –13.II.2003, leg. C. S. Lin &amp; W. T. Yang; Taipei: 2♀ (TARI), Fushan (福山), 26.VI.2011, leg. M.-H. Tsou; 2♂, 1♀ (TARI), same but with “8.VII.2011”; 3♂, 3♀ (TARI), same but with “21.VI.2015”; 2♂, 2♀ (TARI), Hsinhsien (信賢), 8.VII.2011, leg. M.-H. Tsou; 4♂, 3♀ (TARI), same but with “6.VII.2019”; 4♂, 2♀ (TARI), same but with 7.VII.2019”; 3♂ (TARI), same but with “27.VI.2020”; 1♂, 1♀ (TARI), same but with “5.VII.2020”; 4♂, 3♀ (TARI), Wulai (烏來), 8.VII.2011, leg. M.-H. Tsou; 1♂, 1♀ (TARI), same but with “17.VI.2018”; 1♂, 7♀ (TARI), same but with “27.VI.2020”; 5♂, 8♀ (TARI), same but with “5.VII.2020”; Taitung: 2♂ (TARI), Liyuan (栗園), 19.VI.2013, leg. Y.-T. Chung; 2♂ (TARI), same but with “leg. B.-X. Guo”.</p></tp:treatment-sec><tp:treatment-sec sec-type="redescription" id="SECID0E42DK"><title>Redescription.</title><p>Length 4.8–5.1 mm, width 2.3–2.5 mm. Body color (Fig. <xref ref-type="fig" rid="F34">34A–C</xref>) yellowish brown; vertex with one dark spot at center; antennae dark brown, but four or five basal antennomeres basally paler; pronotum with three black spots, one elongate spot at center, one pair laterally; scutellum basally darker; four pairs of transverse dark spots on elytra, one pair near base and behind scutellum, three pairs at basal 2/5, 3/5, 4/5 respectively, intercepted by two pairs of longitudinal yellowish brown ridges, all dark spots poorly defined; meso- and metathoracic ventrites darker; apical 2/3 of tibiae and entire tarsi black except inner side of protibia. Eyes small, interocular space 2.35–2.38 × diameter of eye. Antennae filiform in males (Fig. <xref ref-type="fig" rid="F35">35A</xref>), length ratios of antennomeres I–XI 1.0: 0.6: 0.9: 0.7: 0.7: 0.7: 0.6: 0.6: 0.6: 0.6: 0.9, length to width ratios of antennomeres I–XI 3.1: 2.1: 3.2: 2.5: 2.4: 2.1: 1.8: 1.8: 1.8: 1.6: 2.2; filiform in females (Fig. <xref ref-type="fig" rid="F35">35B</xref>), length ratios of antennomeres I–XI 1.0: 0.6: 0.7: 0.7: 0.6: 0.6: 0.6: 0.6: 0.5: 0.5: 0.8, length to width ratios of antennomeres I–XI 3.4: 2.5: 2.9: 2.8: 2.2: 1.7: 1.6: 1.6: 1.5: 1.4: 2.3. Pronotum and elytra convex. Pronotum 1.7–1.9 × wider than long, disc with reticulate microsculpture; coarse, extremely dense punctures, and extremely short pubescence; with median longitudinal and lateral depressions; lateral margins angular, widest at apical 1/3, apical and basal margins truncate; posterior setiferous punctures strongly erect. Elytra elongate, broad, parallel-sided, 1.5 × longer than wide; disc with reticulate microsculpture and coarse, extremely dense punctures and short pubescence; with two pairs of long longitudinal ridges near suture, apically abbreviated; several oblique ridges exterior to longitudinal ridges. Apical spur of middle tibia of middle small (Fig. <xref ref-type="fig" rid="F35">35E</xref>), tarsomere I with a small tooth at middle ventrally in males (Fig. <xref ref-type="fig" rid="F35">35H</xref>). Aedeagus (Fig. <xref ref-type="fig" rid="F35">35C, D</xref>) slender in dorsal view, 5.9 × longer than wide, sides asymmetric, widest at middle, apex angular; strongly curved near base in lateral view, weakly recurved apically, apex acute; ostium longitudinal, not covered by membrane; two endophallic sclerites elongate, apex of primary endophallic sclerite with several teeth, 0.6 × as long as aedeagus, secondary sclerite much shorter, 0.7 × as long as primary sclerite, apex acute, with one additional tooth near apex. Only apices of gonocoxae (Fig. <xref ref-type="fig" rid="F35">35K</xref>) sclerotized and longitudinal, with dense, long setae along lateral and apical margins. Ventrite VIII (Fig. <xref ref-type="fig" rid="F35">35F</xref>) narrow; disc with several long setae and dense short setae along apical margin; spiculum long. Receptacle of spermatheca (Fig. <xref ref-type="fig" rid="F35">35G</xref>) very swollen; pump short and strongly curved; sclerotized proximal spermathecal duct wide and short. Apical margin of abdominal ventrite V slightly concave, with deeply rounded depression at middle in males (Fig. <xref ref-type="fig" rid="F35">35J</xref>); slightly concave in females (Fig. <xref ref-type="fig" rid="F35">35I</xref>).</p><fig id="F34" position="float" orientation="portrait"><object-id xmlns:xlink="http://www.w3.org/1999/xlink" content-type="doi" xlink:type="simple">10.3897/zookeys.1039.64740.figure34</object-id><object-id xmlns:xlink="http://www.w3.org/1999/xlink" content-type="arpha" xlink:type="simple">4261A596-F690-5C15-8674-C3CAD6BA601D</object-id><label>Figure 34.</label><caption><p>Habitus of <italic><tp:taxon-name><tp:taxon-name-part taxon-name-part-type="genus" reg="Pyrrhalta">Pyrrhalta</tp:taxon-name-part> <tp:taxon-name-part taxon-name-part-type="species" reg="ishiharai">ishiharai</tp:taxon-name-part></tp:taxon-name></italic> Kimoto and <italic><tp:taxon-name><tp:taxon-name-part taxon-name-part-type="genus" reg="Pyrrhalta">P.</tp:taxon-name-part> <tp:taxon-name-part taxon-name-part-type="species" reg="wulaiensis">wulaiensis</tp:taxon-name-part></tp:taxon-name></italic> sp. nov. <bold>A</bold><italic><tp:taxon-name><tp:taxon-name-part taxon-name-part-type="genus" reg="Pyrrhalta">P.</tp:taxon-name-part> <tp:taxon-name-part taxon-name-part-type="species" reg="ishiharai">ishiharai</tp:taxon-name-part></tp:taxon-name></italic>, female, typical form, dorsal view <bold>B</bold> ditto, ventral view <bold>C</bold> ditto, lateral view <bold>D</bold><italic><tp:taxon-name><tp:taxon-name-part taxon-name-part-type="genus" reg="Pyrrhalta">P.</tp:taxon-name-part> <tp:taxon-name-part taxon-name-part-type="species" reg="wulaiensis">wulaiensis</tp:taxon-name-part></tp:taxon-name></italic> sp. nov., female, dorsal view <bold>E</bold> ditto, ventral view <bold>F</bold> ditto, lateral view.</p></caption><graphic xmlns:xlink="http://www.w3.org/1999/xlink" xlink:href="zookeys-1039-001-g034.jpg" position="float" orientation="portrait" xlink:type="simple" id="oo_545564.jpg"><uri content-type="original_file" xlink:type="simple">https://binary.pensoft.net/fig/545564</uri></graphic></fig><fig id="F35" position="float" orientation="portrait"><object-id xmlns:xlink="http://www.w3.org/1999/xlink" content-type="doi" xlink:type="simple">10.3897/zookeys.1039.64740.figure35</object-id><object-id xmlns:xlink="http://www.w3.org/1999/xlink" content-type="arpha" xlink:type="simple">D7B8FB03-F981-51A1-A31C-65BB7DC1D916</object-id><label>Figure 35.</label><caption><p>Diagnostic characters of <italic><tp:taxon-name><tp:taxon-name-part taxon-name-part-type="genus" reg="Pyrrhalta">Pyrrhalta</tp:taxon-name-part> <tp:taxon-name-part taxon-name-part-type="species" reg="ishiharai">ishiharai</tp:taxon-name-part></tp:taxon-name></italic> Kimoto <bold>A</bold> antenna, male <bold>B</bold> antenna, female <bold>C</bold> aedeagus, dorsal view <bold>D</bold> ditto, lateral view <bold>E</bold> apex of tibia of middle leg, male <bold>F</bold> abdominal ventrite VIII <bold>G</bold> spermatheca <bold>H</bold> tarsi of middle leg, male <bold>I</bold> abdominal ventrite V, female <bold>J</bold> abdominal ventrite V, male <bold>K</bold> gonocoxae.</p></caption><graphic xmlns:xlink="http://www.w3.org/1999/xlink" xlink:href="zookeys-1039-001-g035.jpg" position="float" orientation="portrait" xlink:type="simple" id="oo_545565.jpg"><uri content-type="original_file" xlink:type="simple">https://binary.pensoft.net/fig/545565</uri></graphic></fig></tp:treatment-sec><tp:treatment-sec sec-type="remarks" id="SECID0ECBEK"><title>Remarks.</title><p>Adults of <italic><tp:taxon-name><tp:taxon-name-part taxon-name-part-type="genus" reg="Pyrrhalta">P.</tp:taxon-name-part> <tp:taxon-name-part taxon-name-part-type="species" reg="ishiharai">ishiharai</tp:taxon-name-part></tp:taxon-name></italic> Kimoto and <italic><tp:taxon-name><tp:taxon-name-part taxon-name-part-type="genus" reg="Pyrrhalta">P.</tp:taxon-name-part> <tp:taxon-name-part taxon-name-part-type="species" reg="wulaiensis">wulaiensis</tp:taxon-name-part></tp:taxon-name></italic> sp. nov. are easily separated from other species within the species group by the longitudinal ridges on the elytra (Fig. <xref ref-type="fig" rid="F34">34</xref>) and the angular apices of the aedeagi (Figs <xref ref-type="fig" rid="F35">35C</xref>, <xref ref-type="fig" rid="F36">36C</xref>). <italic><tp:taxon-name><tp:taxon-name-part taxon-name-part-type="genus" reg="Pyrrhalta">Pyrrhalta</tp:taxon-name-part> <tp:taxon-name-part taxon-name-part-type="species" reg="ishiharai">ishiharai</tp:taxon-name-part></tp:taxon-name></italic> is distinguished from <italic><tp:taxon-name><tp:taxon-name-part taxon-name-part-type="genus" reg="Pyrrhalta">P.</tp:taxon-name-part> <tp:taxon-name-part taxon-name-part-type="species" reg="wulaiensis">wulaiensis</tp:taxon-name-part></tp:taxon-name></italic> sp. nov. by the larger body size (Fig. <xref ref-type="fig" rid="F37">37F</xref>), 4.8–5.1 mm long (3.3–3.7 mm long in <italic><tp:taxon-name><tp:taxon-name-part taxon-name-part-type="genus" reg="Pyrrhalta">P.</tp:taxon-name-part> <tp:taxon-name-part taxon-name-part-type="species" reg="wulaiensis">wulaiensis</tp:taxon-name-part></tp:taxon-name></italic> sp. nov.), dark spots present between the longitudinal ridges on the elytra (Fig. <xref ref-type="fig" rid="F34">34A</xref>) (dark spots absent between longitudinal ridges on elytra in <italic><tp:taxon-name><tp:taxon-name-part taxon-name-part-type="genus" reg="Pyrrhalta">P.</tp:taxon-name-part> <tp:taxon-name-part taxon-name-part-type="species" reg="wulaiensis">wulaiensis</tp:taxon-name-part></tp:taxon-name></italic> sp. nov. Fig. <xref ref-type="fig" rid="F34">34D</xref>), apical spine present on tibia (Fig. <xref ref-type="fig" rid="F35">35E</xref>) and modified tarsomere I of middle leg (Fig. <xref ref-type="fig" rid="F35">35H</xref>) in males (lacking apical spine on tibia and normal tarsomere I of middle leg in males of <italic><tp:taxon-name><tp:taxon-name-part taxon-name-part-type="genus" reg="Pyrrhalta">P.</tp:taxon-name-part> <tp:taxon-name-part taxon-name-part-type="species" reg="wulaiensis">wulaiensis</tp:taxon-name-part></tp:taxon-name></italic> sp. nov.), longitudinal ostium and aedeagus recurved in apical 1/3 (Fig. <xref ref-type="fig" rid="F35">35C, D</xref>) (transverse ostium and aedeagus curved at middle in <italic><tp:taxon-name><tp:taxon-name-part taxon-name-part-type="genus" reg="Pyrrhalta">P.</tp:taxon-name-part> <tp:taxon-name-part taxon-name-part-type="species" reg="wulaiensis">wulaiensis</tp:taxon-name-part></tp:taxon-name></italic> sp. nov. (Fig. <xref ref-type="fig" rid="F36">36C, D</xref>)), longitudinally cylindrical gonocoxae with dense, long setae (Fig. <xref ref-type="fig" rid="F35">35K</xref>) (transversely rounded gonocoxae with scattered short setae in <italic><tp:taxon-name><tp:taxon-name-part taxon-name-part-type="genus" reg="Pyrrhalta">P.</tp:taxon-name-part> <tp:taxon-name-part taxon-name-part-type="species" reg="wulaiensis">wulaiensis</tp:taxon-name-part></tp:taxon-name></italic> sp. nov. (Fig. <xref ref-type="fig" rid="F36">36I</xref>)).</p><fig id="F36" position="float" orientation="portrait"><object-id xmlns:xlink="http://www.w3.org/1999/xlink" content-type="doi" xlink:type="simple">10.3897/zookeys.1039.64740.figure36</object-id><object-id xmlns:xlink="http://www.w3.org/1999/xlink" content-type="arpha" xlink:type="simple">4E15FCE4-BD3F-5A2D-B03E-A4068EA740F1</object-id><label>Figure 36.</label><caption><p>Diagnostic characters of <italic><tp:taxon-name><tp:taxon-name-part taxon-name-part-type="genus" reg="Pyrrhalta">Pyrrhalta</tp:taxon-name-part> <tp:taxon-name-part taxon-name-part-type="species" reg="wulaiensis">wulaiensis</tp:taxon-name-part></tp:taxon-name></italic> sp. nov. <bold>A</bold> antenna, male <bold>B</bold> antenna, female <bold>C</bold> aedeagus, dorsal view <bold>D</bold> ditto, lateral view <bold>E</bold> abdominal ventrite VIII <bold>F</bold> spermatheca <bold>G</bold> abdominal ventrite V, female <bold>H</bold> abdominal ventrite V, male <bold>I</bold> gonocoxae.</p></caption><graphic xmlns:xlink="http://www.w3.org/1999/xlink" xlink:href="zookeys-1039-001-g036.jpg" position="float" orientation="portrait" xlink:type="simple" id="oo_545566.jpg"><uri content-type="original_file" xlink:type="simple">https://binary.pensoft.net/fig/545566</uri></graphic></fig></tp:treatment-sec><tp:treatment-sec sec-type="Food plant" id="SECID0EFHEK"><title>Food plant.</title><p>Adults feed on flowers of <italic><tp:taxon-name><tp:taxon-name-part taxon-name-part-type="genus" reg="Meliosma">Meliosma</tp:taxon-name-part> <tp:taxon-name-part taxon-name-part-type="species" reg="rhoifolia">rhoifolia</tp:taxon-name-part></tp:taxon-name></italic> Maxim. (<tp:taxon-name><tp:taxon-name-part taxon-name-part-type="family">Sabiaceae</tp:taxon-name-part></tp:taxon-name>) (Fig. <xref ref-type="fig" rid="F26">26D</xref>).</p></tp:treatment-sec><tp:treatment-sec sec-type="distribution" id="SECID0E6HEK"><title>Distribution.</title><p>The species is widespread at lowlands (0–1,500 m) in Taiwan.</p></tp:treatment-sec><tp:treatment-sec><!--Section generated to contain objects referenced in tp:taxon-treatment.--><fig id="F26" position="float" orientation="portrait"><object-id xmlns:xlink="http://www.w3.org/1999/xlink" content-type="doi" xlink:type="simple">10.3897/zookeys.1039.64740.figure26</object-id><object-id xmlns:xlink="http://www.w3.org/1999/xlink" content-type="arpha" xlink:type="simple">4186B5EA-84BF-59EC-9F2E-D611BAA00076</object-id><label>Figure 26.</label><caption><p>Field photographs of adults of <italic><tp:taxon-name><tp:taxon-name-part taxon-name-part-type="genus" reg="Pyrrhalta">Pyrrhalta</tp:taxon-name-part></tp:taxon-name></italic> species on host plants <bold>A</bold><italic><tp:taxon-name><tp:taxon-name-part taxon-name-part-type="genus" reg="Pyrrhalta">P.</tp:taxon-name-part> <tp:taxon-name-part taxon-name-part-type="species" reg="tsoui">tsoui</tp:taxon-name-part></tp:taxon-name></italic> Bezděk &amp; Lee <bold>B</bold><italic><tp:taxon-name><tp:taxon-name-part taxon-name-part-type="genus" reg="Pyrrhalta">P.</tp:taxon-name-part> <tp:taxon-name-part taxon-name-part-type="species" reg="formosanensis">formosanensis</tp:taxon-name-part></tp:taxon-name></italic> sp. nov. <bold>C</bold><italic><tp:taxon-name><tp:taxon-name-part taxon-name-part-type="genus" reg="Pyrrhalta">P.</tp:taxon-name-part> <tp:taxon-name-part taxon-name-part-type="species" reg="semifulva">semifulva</tp:taxon-name-part></tp:taxon-name></italic> (Jacoby) <bold>D</bold><italic><tp:taxon-name><tp:taxon-name-part taxon-name-part-type="genus" reg="Pyrrhalta">P.</tp:taxon-name-part> <tp:taxon-name-part taxon-name-part-type="species" reg="ishiharai">ishiharai</tp:taxon-name-part></tp:taxon-name></italic> Kimoto.</p></caption><graphic xmlns:xlink="http://www.w3.org/1999/xlink" xlink:href="zookeys-1039-001-g026.jpg" position="float" orientation="portrait" xlink:type="simple" id="oo_545556.jpg"><uri content-type="original_file" xlink:type="simple">https://binary.pensoft.net/fig/545556</uri></graphic></fig><fig id="F37" position="float" orientation="portrait"><object-id xmlns:xlink="http://www.w3.org/1999/xlink" content-type="doi" xlink:type="simple">10.3897/zookeys.1039.64740.figure37</object-id><object-id xmlns:xlink="http://www.w3.org/1999/xlink" content-type="arpha" xlink:type="simple">92EAFB68-B5E8-520B-92D1-A8B19480DD53</object-id><label>Figure 37.</label><caption><p>Field photographs of <italic><tp:taxon-name><tp:taxon-name-part taxon-name-part-type="genus" reg="Pyrrhalta">Pyrrhalta</tp:taxon-name-part> <tp:taxon-name-part taxon-name-part-type="species" reg="wulaiensis">wulaiensis</tp:taxon-name-part></tp:taxon-name></italic> sp. nov. on host plant <bold>A</bold> egg <bold>B</bold> third-instar larva <bold>C</bold> mature larva <bold>D</bold> pupa <bold>E</bold> adult <bold>F</bold> adults: <italic><tp:taxon-name><tp:taxon-name-part taxon-name-part-type="genus" reg="Pyrrhalta">P.</tp:taxon-name-part> <tp:taxon-name-part taxon-name-part-type="species" reg="wulaiensis">wulaiensis</tp:taxon-name-part></tp:taxon-name></italic> sp. nov. (left) and <italic><tp:taxon-name><tp:taxon-name-part taxon-name-part-type="genus" reg="Pyrrhalta">P.</tp:taxon-name-part> <tp:taxon-name-part taxon-name-part-type="species" reg="ishiharai">ishiharai</tp:taxon-name-part></tp:taxon-name></italic> (right).</p></caption><graphic xmlns:xlink="http://www.w3.org/1999/xlink" xlink:href="zookeys-1039-001-g037.jpg" position="float" orientation="portrait" xlink:type="simple" id="oo_545567.jpg"><uri content-type="original_file" xlink:type="simple">https://binary.pensoft.net/fig/545567</uri></graphic></fig></tp:treatment-sec><ref-list><ref id="B36"><mixed-citation xmlns:xlink="http://www.w3.org/1999/xlink" xlink:type="simple"><person-group><name name-style="western"><surname>Kimoto</surname><given-names>S</given-names></name></person-group> (<year>1994</year>) <article-title>Description of a new galerucid species from Taiwan, China (<tp:taxon-name><tp:taxon-name-part taxon-name-part-type="order">Coleoptera</tp:taxon-name-part></tp:taxon-name>: <tp:taxon-name><tp:taxon-name-part taxon-name-part-type="family">Chrysomelidae</tp:taxon-name-part></tp:taxon-name>).</article-title><source>The Transactions of the Shikoku Entomological Society</source><volume>20</volume>: <fpage>191</fpage>–<lpage>192</lpage>.</mixed-citation></ref><ref id="B39"><mixed-citation xmlns:xlink="http://www.w3.org/1999/xlink" xlink:type="simple"><person-group><name name-style="western"><surname>Kimoto</surname><given-names>S</given-names></name><name name-style="western"><surname>Chu</surname><given-names>Y-I</given-names></name></person-group> (<year>1996</year>) <article-title>Systematic catalog of <tp:taxon-name><tp:taxon-name-part taxon-name-part-type="family">Chrysomelidae</tp:taxon-name-part></tp:taxon-name> of Taiwan (<tp:taxon-name><tp:taxon-name-part taxon-name-part-type="class">Insecta</tp:taxon-name-part></tp:taxon-name>: <tp:taxon-name><tp:taxon-name-part taxon-name-part-type="order">Coleoptera</tp:taxon-name-part></tp:taxon-name>).</article-title><source>Bulletin of the Institute of Comparative Studies of International Cultures and Societies</source><volume>16</volume>: <fpage>1</fpage>–<lpage>152</lpage>.</mixed-citation></ref><ref id="B42"><mixed-citation xmlns:xlink="http://www.w3.org/1999/xlink" xlink:type="simple"><person-group><name name-style="western"><surname>Kimoto</surname><given-names>S</given-names></name><name name-style="western"><surname>Takizawa</surname><given-names>H</given-names></name></person-group> (<year>1997</year>) <source>Leaf beetles (<tp:taxon-name><tp:taxon-name-part taxon-name-part-type="family">Chrysomelidae</tp:taxon-name-part></tp:taxon-name>) of Taiwan.</source><publisher-name>Tokai University Press</publisher-name>, <publisher-loc>Tokyo</publisher-loc>, <size units="page">581 pp</size>.</mixed-citation></ref><ref id="B3"><mixed-citation xmlns:xlink="http://www.w3.org/1999/xlink" xlink:type="simple"><person-group><name name-style="western"><surname>Beenen</surname><given-names>R</given-names></name></person-group> (<year>2010</year>) <article-title><tp:taxon-name><tp:taxon-name-part taxon-name-part-type="subfamily">Galerucinae</tp:taxon-name-part></tp:taxon-name>.</article-title> In: <person-group><name name-style="western"><surname>Löbl</surname><given-names>I</given-names></name><name name-style="western"><surname>Smetana</surname><given-names>A</given-names></name></person-group> (<role>Eds</role>) <issue-title>Catalogue of Palaearctic Coleoptera (Vol.</issue-title><source>6). <tp:taxon-name><tp:taxon-name-part taxon-name-part-type="superfamily">Chrysomeloidea</tp:taxon-name-part></tp:taxon-name>. Apollo Books, Stenstrup</source>, <fpage>443</fpage>–<lpage>491</lpage>. <ext-link xlink:type="simple" ext-link-type="uri" xlink:href="https://www.cabdirect.org/cabdirect/abstract/20123189777">https://www.cabdirect.org/cabdirect/abstract/20123189777</ext-link></mixed-citation></ref><ref id="B93"><mixed-citation xmlns:xlink="http://www.w3.org/1999/xlink" xlink:type="simple"><person-group><name name-style="western"><surname>Xue</surname><given-names>HJ</given-names></name><name name-style="western"><surname>Yang</surname><given-names>X-K</given-names></name></person-group> (<year>2010</year>) Species catalogue of <italic><tp:taxon-name><tp:taxon-name-part taxon-name-part-type="genus">Pyrrhalta</tp:taxon-name-part></tp:taxon-name></italic> Joannis (<tp:taxon-name><tp:taxon-name-part taxon-name-part-type="order">Coleoptera</tp:taxon-name-part></tp:taxon-name>: <tp:taxon-name><tp:taxon-name-part taxon-name-part-type="family">Chrysomelidae</tp:taxon-name-part></tp:taxon-name>: <tp:taxon-name><tp:taxon-name-part taxon-name-part-type="subfamily">Galerucinae</tp:taxon-name-part></tp:taxon-name>) of the world. Entomotaxonomia 32 (supplement): 119–136. <ext-link xlink:type="simple" ext-link-type="uri" xlink:href="https://www.cabdirect.org/cabdirect/abstract/20103331643">https://www.cabdirect.org/cabdirect/abstract/20103331643</ext-link></mixed-citation></ref><ref id="B98"><mixed-citation xmlns:xlink="http://www.w3.org/1999/xlink" xlink:type="simple"><person-group><name name-style="western"><surname>Yang</surname><given-names>X</given-names></name><name name-style="western"><surname>Ge</surname><given-names>S</given-names></name><name name-style="western"><surname>Nie</surname><given-names>R</given-names></name><name name-style="western"><surname>Ruan</surname><given-names>Y</given-names></name><name name-style="western"><surname>Li</surname><given-names>W</given-names></name></person-group> (<year>2015</year>) <source>Chinese leaf beetles.</source><publisher-name>Science Press</publisher-name>, <publisher-loc>Beijing</publisher-loc>, <size units="page">507 pp</size>.</mixed-citation></ref></ref-list></tp:taxon-treatment>
