# Supplementary material for: Revision of the genera Xanthogaleruca Laboissière, 1932 and Pyrrhalta Joannis, 1865 (Coleoptera, Chrysomelidae, Galerucinae) of Taiwan, with type designation of Galerucella lineatipes Takei
Source: Zookeys. 2021 May 20;1039:1–108. doi: 10.3897/zookeys.1039.64740 (PMC8159918; doi:10.3897/zookeys.1039.64740)
Supplement: XML Treatment for Pyrrhalta wulaiensis [file zookeys.1039.64740-treatment23.xml]

<!DOCTYPE tp:taxon-treatment
  PUBLIC "-//TaxonX//DTD Taxonomic Treatment Publishing DTD v0 20100105//EN" "tax-treatment-NSO.dtd">
<tp:taxon-treatment xmlns:tp="http://www.plazi.org/taxpub"><tp:treatment-meta><kwd-group><label>Taxon classification</label><kwd><named-content xmlns:xlink="http://www.w3.org/1999/xlink" content-type="kingdom">Animalia</named-content></kwd><kwd><named-content xmlns:xlink="http://www.w3.org/1999/xlink" content-type="order">Coleoptera</named-content></kwd><kwd><named-content xmlns:xlink="http://www.w3.org/1999/xlink" content-type="family">Chrysomelidae</named-content></kwd></kwd-group><mixed-citation publication-type="journal"><person-group><name><surname>Lee</surname><given-names>Chi-Feng</given-names></name><name><surname>Bezděk</surname><given-names>Jan</given-names></name></person-group><article-title>Revision of the genera <italic><tp:taxon-name><tp:taxon-name-part taxon-name-part-type="genus" reg="Xanthogaleruca">Xanthogaleruca</tp:taxon-name-part></tp:taxon-name></italic> Laboissière, 1932 and <tp:taxon-name><tp:taxon-name-part taxon-name-part-type="genus" reg="Pyrrhalta">Pyrrhalta</tp:taxon-name-part></tp:taxon-name> Joannis, 1865 (<tp:taxon-name><tp:taxon-name-part taxon-name-part-type="order">Coleoptera</tp:taxon-name-part></tp:taxon-name>, <tp:taxon-name><tp:taxon-name-part taxon-name-part-type="family">Chrysomelidae</tp:taxon-name-part></tp:taxon-name>, <tp:taxon-name><tp:taxon-name-part taxon-name-part-type="subfamily">Galerucinae</tp:taxon-name-part></tp:taxon-name>) of Taiwan, with type designation of <italic><tp:taxon-name><tp:taxon-name-part taxon-name-part-type="genus" reg="Galerucella">Galerucella</tp:taxon-name-part> <tp:taxon-name-part taxon-name-part-type="species" reg="lineatipes">lineatipes</tp:taxon-name-part></tp:taxon-name></italic> Takei</article-title><source>Zookeys</source><day>20</day><month>5</month><year>2021</year><volume>1039</volume><fpage>1</fpage><lpage>108</lpage><pub-id pub-id-type="doi">10.3897/zookeys.1039.64740</pub-id></mixed-citation></tp:treatment-meta><tp:nomenclature><tp:taxon-name><object-id xmlns:xlink="http://www.w3.org/1999/xlink" content-type="arpha" xlink:type="simple">51B26CF8-688E-544B-BECB-422E3CD49B1C</object-id>
            <tp:taxon-name-part taxon-name-part-type="genus" reg="Pyrrhalta">Pyrrhalta</tp:taxon-name-part>
            <tp:taxon-name-part taxon-name-part-type="species" reg="wulaiensis">wulaiensis</tp:taxon-name-part>
            <object-id xmlns:xlink="http://www.w3.org/1999/xlink" content-type="zoobank" xlink:type="simple">http://zoobank.org/ECCE0D20-4E5F-4CC3-B17B-24BBE0BAF34F</object-id>
          </tp:taxon-name><tp:taxon-status xmlns:xlink="http://www.w3.org/1999/xlink" xlink:type="simple">sp. nov.</tp:taxon-status><xref ref-type="fig" rid="F34">Figs 34D–F</xref><xref ref-type="fig" rid="F36">, 36</xref><xref ref-type="fig" rid="F37">, 37A–E</xref></tp:nomenclature><tp:treatment-sec sec-type="Types" id="SECID0EYJEK"><title>Types.</title><p><bold><italic>Holotype</italic></bold> ♂ (TARI), Taiwan. Nantou: Peitungyanshan (北東眼山), 3.VII.2014, leg. F.-S. Huang, 變葉新木薑子 (<tp:taxon-name><tp:taxon-name-part taxon-name-part-type="genus" reg="Neolitsea">Neolitsea</tp:taxon-name-part> <tp:taxon-name-part taxon-name-part-type="species" reg="aciculata">aciculata</tp:taxon-name-part> <tp:taxon-name-part taxon-name-part-type="basionym-authority">(Bl.)</tp:taxon-name-part> <tp:taxon-name-part taxon-name-part-type="authority">Koidz.</tp:taxon-name-part> <tp:taxon-name-part taxon-name-part-type="infraspecific-rank">var.</tp:taxon-name-part> <tp:taxon-name-part taxon-name-part-type="variety" reg="variabillima">variabillima</tp:taxon-name-part></tp:taxon-name> J.C. Liao) 噴霧 (fogging). <bold><italic>Paratypes</italic>.</bold> 1♂ (TARI), same locality as holotype, 3.VII.2014, leg. C.-F. Lee; Ilan: 1♂ (TARI), Fushan (福山), 5.VII.2013, leg. Y.-T. Wang; Miaoli: 1♂ (TARI), Hsuehchien (雪見), 5.III.2013, leg. W.-B. Yeh; Nantou: 1♀ (TARI), Meifeng (梅峰), 28–29.VIII.1981, leg. L. Y. Chou &amp; S. C. Lin; 1♀ (TARI), same locality, 15.VII.1982, leg. S. C. Lin &amp; C. N. Lin; 1♀ (<named-content xmlns:xlink="http://www.w3.org/1999/xlink" content-type="dwc:institutional_code" xlink:type="simple">NMNS</named-content>), same locality, 13.VI. –18.VII.2001, leg. C. S. Lin &amp; W. T. Yang, Malaise trap (KCN); 1♂ (<named-content xmlns:xlink="http://www.w3.org/1999/xlink" content-type="dwc:institutional_code" xlink:type="simple">NMNS</named-content>), same but with “15.XI. –19.XII.2001”; 1♀ (<named-content xmlns:xlink="http://www.w3.org/1999/xlink" content-type="dwc:institutional_code" xlink:type="simple">NMNS</named-content>), same but with “5.X. –16.XI.2004”; Taipei: 1♂ (TARI), Fushan (福山) – 烏來 (Wulai), 21.VI.2015, leg. M.-H. Tsou; 1♂ (TARI), Hsinhsien (信賢), 5.VII.2020, leg. M.-H. Tsou; 1♀ (TARI), same but with “27.VI.2020”; 1♀ (TARI), Wulai (烏來), 19.VII.2011, leg. M.-H. Tsou.</p></tp:treatment-sec><tp:treatment-sec sec-type="diagnosis" id="SECID0ENLEK"><title>Diagnosis.</title><p>Smaller species, 3.3–3.7 mm in length. Elytra relatively broad, 1.5 × longer than wide; unicolorous, without dark spots; with ridges.</p></tp:treatment-sec><tp:treatment-sec sec-type="description" id="SECID0ESLEK"><title>Description.</title><p>Length 3.3–3.7 mm, width 1.6–1.9 mm. Body color (Fig. <xref ref-type="fig" rid="F34">34D–F</xref>) brown or dark brown; antennae black but antennomeres I–III yellow, IV, and V brown. Eyes large, interocular space 1.75–1.83 × diameter of eye. Antennae filiform in males (Fig. <xref ref-type="fig" rid="F36">36A</xref>), length ratios of antennomeres I–XI 1.0: 0.5: 0.6: 0.7: 0.6: 0.6: 0.7: 0.6: 0.6: 0.6: 0.9, length to width ratios of antennomeres I–XI 3.2: 2.2: 2.9: 3.0: 2.9: 2.9: 2.5: 2.0: 2.1: 2.0: 2.9; similar in females (Fig. <xref ref-type="fig" rid="F36">36B</xref>), length ratios of antennomeres I–XI 1.0: 0.5: 0.7: 0.7: 0.6: 0.6: 0.7: 0.6: 0.6: 0.6: 0.8, length to width ratios of antennomeres I–XI 3.5: 2.3: 2.9: 2.8: 2.5: 2.2: 2.3: 1.9: 1.8: 1.8: 2.7. Pronotum and elytra convex. Pronotum 1.7–2.0 × wider than long, with transverse ridge along apical margin deflexed at antero-lateral angles; disc smooth on ridge, but with reticulate microsculpture below ridge, with extremely dense and coarse punctures, with one short seta at each puncture; with median longitudinal and lateral depressions; lateral margins moderately rounded, widest at apical 1/3, apical and basal margins slightly concave; posterior setiferous punctures slightly erect. Elytra elongate and broad, parallel-sided, 1.5 × longer than wide; disc with reticulate microsculpture, and with coarse and sparse punctures, with extremely dense short pubescence, all of pubescence located between punctures; with indistinct, obliquely longitudinal ridges arising from behind humeral calli, with depressions between ridges and suture at apical 1/3 and middle. Apical spur of tibia of middle leg absent and tarsomere I not modified in males. Aedeagus (Fig. <xref ref-type="fig" rid="F36">36C, D</xref>) slender in dorsal view, 5.9 × longer than wide, sides symmetric, parallel-sided but slightly narrowed at apical 1/4, apex angular; strongly curved near base in lateral view, apex acute; ostium transverse, covered by a membrane; two endophallic sclerite elongate, apex of primary endophallic sclerite with two teeth, 0.4 × as long as aedeagus, secondary sclerite 0.8 × as long as primary sclerite, apex acute, with one additional tooth at apical 1/4. Only apices of gonocoxae (Fig. <xref ref-type="fig" rid="F36">36I</xref>) sclerotized and transverse, with short, scattered setae. Ventrite VIII (Fig. <xref ref-type="fig" rid="F36">36E</xref>) with only apical area sclerotized; disc with several long setae and dense short setae along apical margin; spiculum long. Receptacle of spermatheca (Fig. <xref ref-type="fig" rid="F36">36F</xref>) very swollen; pump short and strongly curved; sclerotized proximal spermathecal duct narrow and short. Apical margin of abdominal ventrite V slightly concave, with shallow triangular depression at middle in males (Fig. <xref ref-type="fig" rid="F36">36H</xref>); slightly concave in females (Fig. <xref ref-type="fig" rid="F36">36G</xref>).</p></tp:treatment-sec><tp:treatment-sec sec-type="remarks" id="SECID0E3MEK"><title>Remarks.</title><p>Adults of <italic><tp:taxon-name><tp:taxon-name-part taxon-name-part-type="genus" reg="Pyrrhalta">P.</tp:taxon-name-part> <tp:taxon-name-part taxon-name-part-type="species" reg="wulaiensis">wulaiensis</tp:taxon-name-part></tp:taxon-name></italic> sp. nov. and <italic><tp:taxon-name><tp:taxon-name-part taxon-name-part-type="genus" reg="Pyrrhalta">P.</tp:taxon-name-part> <tp:taxon-name-part taxon-name-part-type="species" reg="ishiharai">ishiharai</tp:taxon-name-part></tp:taxon-name></italic> Kimoto are easily separated from other species within the species group by the longitudinal ridges on the elytra (Fig. <xref ref-type="fig" rid="F34">34</xref>) and the angular apices of aedeagi (Figs <xref ref-type="fig" rid="F35">35C</xref>, <xref ref-type="fig" rid="F36">36C</xref>). <italic><tp:taxon-name><tp:taxon-name-part taxon-name-part-type="genus" reg="Pyrrhalta">Pyrrhalta</tp:taxon-name-part> <tp:taxon-name-part taxon-name-part-type="species" reg="wulaiensis">wulaiensis</tp:taxon-name-part></tp:taxon-name></italic> sp. nov. is distinguished from <italic><tp:taxon-name><tp:taxon-name-part taxon-name-part-type="genus" reg="Pyrrhalta">P.</tp:taxon-name-part> <tp:taxon-name-part taxon-name-part-type="species" reg="ishiharai">ishiharai</tp:taxon-name-part></tp:taxon-name></italic> by the smaller body size (Fig. <xref ref-type="fig" rid="F37">37F</xref>), 3.3–3.7 mm long (4.8–5.1 mm long in <italic><tp:taxon-name><tp:taxon-name-part taxon-name-part-type="genus" reg="Pyrrhalta">P.</tp:taxon-name-part> <tp:taxon-name-part taxon-name-part-type="species" reg="ishiharai">ishiharai</tp:taxon-name-part></tp:taxon-name></italic>), absence of dark spots between the longitudinal ridges on the elytra (Fig. <xref ref-type="fig" rid="F34">34D</xref>) (dark spots present between longitudinal ridges on elytra in <italic><tp:taxon-name><tp:taxon-name-part taxon-name-part-type="genus" reg="Pyrrhalta">P.</tp:taxon-name-part> <tp:taxon-name-part taxon-name-part-type="species" reg="ishiharai">ishiharai</tp:taxon-name-part></tp:taxon-name></italic> Fig. <xref ref-type="fig" rid="F34">34A</xref>), lacking apical spine on tibia and normal tarsomere I of middle leg in males (apical spine present on tibia (Fig. <xref ref-type="fig" rid="F35">35E</xref>) and modified tarsomere I of middle leg in males of <italic><tp:taxon-name><tp:taxon-name-part taxon-name-part-type="genus" reg="Pyrrhalta">P.</tp:taxon-name-part> <tp:taxon-name-part taxon-name-part-type="species" reg="ishiharai">ishiharai</tp:taxon-name-part></tp:taxon-name></italic> (Fig. <xref ref-type="fig" rid="F35">35H</xref>)), transverse ostium and medially curved aedeagus (Fig. <xref ref-type="fig" rid="F36">36C, D</xref>) (in longitudinal ostium and recurved at apical 1/3 of aedeagus <italic><tp:taxon-name><tp:taxon-name-part taxon-name-part-type="genus" reg="Pyrrhalta">P.</tp:taxon-name-part> <tp:taxon-name-part taxon-name-part-type="species" reg="ishiharai">ishiharai</tp:taxon-name-part></tp:taxon-name></italic> (Fig. <xref ref-type="fig" rid="F35">35C, D</xref>)), transversely rounded gonocoxae with scattered short setae (Fig. <xref ref-type="fig" rid="F36">36I</xref>) (longitudinally cylindrical gonocoxae with dense, long setae in <italic><tp:taxon-name><tp:taxon-name-part taxon-name-part-type="genus" reg="Pyrrhalta">P.</tp:taxon-name-part> <tp:taxon-name-part taxon-name-part-type="species" reg="ishiharai">ishiharai</tp:taxon-name-part></tp:taxon-name></italic> (Fig. <xref ref-type="fig" rid="F35">35K</xref>))</p></tp:treatment-sec><tp:treatment-sec sec-type="host" id="SECID0EVREK"><title>Host plant.</title><p>Larvae and adults feed on flowers of <italic><tp:taxon-name><tp:taxon-name-part taxon-name-part-type="genus" reg="Meliosma">Meliosma</tp:taxon-name-part> <tp:taxon-name-part taxon-name-part-type="species" reg="rhoifolia">rhoifolia</tp:taxon-name-part></tp:taxon-name></italic> Maxim. (<tp:taxon-name><tp:taxon-name-part taxon-name-part-type="family">Sabiaceae</tp:taxon-name-part></tp:taxon-name>).</p></tp:treatment-sec><tp:treatment-sec sec-type="biology" id="SECID0ELSEK"><title>Biology.</title><p>One female was collected on flowers of the host plant (Fig. <xref ref-type="fig" rid="F37">37E</xref>) July 8, 2011 in Wulai, northern Taiwan by Mr Mei-Hua Tsou. The female deposited eggs (Fig. <xref ref-type="fig" rid="F37">37A</xref>) singly on flowers July 12. Larvae hatched in seven days. The larvae (Fig. <xref ref-type="fig" rid="F37">37B</xref>) fed on flowers and the larval duration was eleven days. mature larvae (Fig. <xref ref-type="fig" rid="F37">37C</xref>) burrowed into soil and built underground chambers for pupation. Duration of the pupal stage (Fig. <xref ref-type="fig" rid="F37">37D</xref>) was eight days.</p><fig id="F37" position="float" orientation="portrait"><object-id xmlns:xlink="http://www.w3.org/1999/xlink" content-type="doi" xlink:type="simple">10.3897/zookeys.1039.64740.figure37</object-id><object-id xmlns:xlink="http://www.w3.org/1999/xlink" content-type="arpha" xlink:type="simple">92EAFB68-B5E8-520B-92D1-A8B19480DD53</object-id><label>Figure 37.</label><caption><p>Field photographs of <italic><tp:taxon-name><tp:taxon-name-part taxon-name-part-type="genus" reg="Pyrrhalta">Pyrrhalta</tp:taxon-name-part> <tp:taxon-name-part taxon-name-part-type="species" reg="wulaiensis">wulaiensis</tp:taxon-name-part></tp:taxon-name></italic> sp. nov. on host plant <bold>A</bold> egg <bold>B</bold> third-instar larva <bold>C</bold> mature larva <bold>D</bold> pupa <bold>E</bold> adult <bold>F</bold> adults: <italic><tp:taxon-name><tp:taxon-name-part taxon-name-part-type="genus" reg="Pyrrhalta">P.</tp:taxon-name-part> <tp:taxon-name-part taxon-name-part-type="species" reg="wulaiensis">wulaiensis</tp:taxon-name-part></tp:taxon-name></italic> sp. nov. (left) and <italic><tp:taxon-name><tp:taxon-name-part taxon-name-part-type="genus" reg="Pyrrhalta">P.</tp:taxon-name-part> <tp:taxon-name-part taxon-name-part-type="species" reg="ishiharai">ishiharai</tp:taxon-name-part></tp:taxon-name></italic> (right).</p></caption><graphic xmlns:xlink="http://www.w3.org/1999/xlink" xlink:href="zookeys-1039-001-g037.jpg" position="float" orientation="portrait" xlink:type="simple" id="oo_545567.jpg"><uri content-type="original_file" xlink:type="simple">https://binary.pensoft.net/fig/545567</uri></graphic></fig></tp:treatment-sec><tp:treatment-sec sec-type="distribution" id="SECID0E6UEK"><title>Distribution.</title><p>The species is widespread at lowlands (0–1,500 m) in northern Taiwan and mid-altitudes (1,500–2,500 m) in central Taiwan.</p></tp:treatment-sec><tp:treatment-sec sec-type="etymology" id="SECID0EEVEK"><title>Etymology.</title><p>The species is named for the locality where specimens were collected and used for laboratory rearing.</p></tp:treatment-sec><tp:treatment-sec><!--Section generated to contain objects referenced in tp:taxon-treatment.--><fig id="F34" position="float" orientation="portrait"><object-id xmlns:xlink="http://www.w3.org/1999/xlink" content-type="doi" xlink:type="simple">10.3897/zookeys.1039.64740.figure34</object-id><object-id xmlns:xlink="http://www.w3.org/1999/xlink" content-type="arpha" xlink:type="simple">4261A596-F690-5C15-8674-C3CAD6BA601D</object-id><label>Figure 34.</label><caption><p>Habitus of <italic><tp:taxon-name><tp:taxon-name-part taxon-name-part-type="genus" reg="Pyrrhalta">Pyrrhalta</tp:taxon-name-part> <tp:taxon-name-part taxon-name-part-type="species" reg="ishiharai">ishiharai</tp:taxon-name-part></tp:taxon-name></italic> Kimoto and <italic><tp:taxon-name><tp:taxon-name-part taxon-name-part-type="genus" reg="Pyrrhalta">P.</tp:taxon-name-part> <tp:taxon-name-part taxon-name-part-type="species" reg="wulaiensis">wulaiensis</tp:taxon-name-part></tp:taxon-name></italic> sp. nov. <bold>A</bold><italic><tp:taxon-name><tp:taxon-name-part taxon-name-part-type="genus" reg="Pyrrhalta">P.</tp:taxon-name-part> <tp:taxon-name-part taxon-name-part-type="species" reg="ishiharai">ishiharai</tp:taxon-name-part></tp:taxon-name></italic>, female, typical form, dorsal view <bold>B</bold> ditto, ventral view <bold>C</bold> ditto, lateral view <bold>D</bold><italic><tp:taxon-name><tp:taxon-name-part taxon-name-part-type="genus" reg="Pyrrhalta">P.</tp:taxon-name-part> <tp:taxon-name-part taxon-name-part-type="species" reg="wulaiensis">wulaiensis</tp:taxon-name-part></tp:taxon-name></italic> sp. nov., female, dorsal view <bold>E</bold> ditto, ventral view <bold>F</bold> ditto, lateral view.</p></caption><graphic xmlns:xlink="http://www.w3.org/1999/xlink" xlink:href="zookeys-1039-001-g034.jpg" position="float" orientation="portrait" xlink:type="simple" id="oo_545564.jpg"><uri content-type="original_file" xlink:type="simple">https://binary.pensoft.net/fig/545564</uri></graphic></fig><fig id="F36" position="float" orientation="portrait"><object-id xmlns:xlink="http://www.w3.org/1999/xlink" content-type="doi" xlink:type="simple">10.3897/zookeys.1039.64740.figure36</object-id><object-id xmlns:xlink="http://www.w3.org/1999/xlink" content-type="arpha" xlink:type="simple">4E15FCE4-BD3F-5A2D-B03E-A4068EA740F1</object-id><label>Figure 36.</label><caption><p>Diagnostic characters of <italic><tp:taxon-name><tp:taxon-name-part taxon-name-part-type="genus" reg="Pyrrhalta">Pyrrhalta</tp:taxon-name-part> <tp:taxon-name-part taxon-name-part-type="species" reg="wulaiensis">wulaiensis</tp:taxon-name-part></tp:taxon-name></italic> sp. nov. <bold>A</bold> antenna, male <bold>B</bold> antenna, female <bold>C</bold> aedeagus, dorsal view <bold>D</bold> ditto, lateral view <bold>E</bold> abdominal ventrite VIII <bold>F</bold> spermatheca <bold>G</bold> abdominal ventrite V, female <bold>H</bold> abdominal ventrite V, male <bold>I</bold> gonocoxae.</p></caption><graphic xmlns:xlink="http://www.w3.org/1999/xlink" xlink:href="zookeys-1039-001-g036.jpg" position="float" orientation="portrait" xlink:type="simple" id="oo_545566.jpg"><uri content-type="original_file" xlink:type="simple">https://binary.pensoft.net/fig/545566</uri></graphic></fig><fig id="F35" position="float" orientation="portrait"><object-id xmlns:xlink="http://www.w3.org/1999/xlink" content-type="doi" xlink:type="simple">10.3897/zookeys.1039.64740.figure35</object-id><object-id xmlns:xlink="http://www.w3.org/1999/xlink" content-type="arpha" xlink:type="simple">D7B8FB03-F981-51A1-A31C-65BB7DC1D916</object-id><label>Figure 35.</label><caption><p>Diagnostic characters of <italic><tp:taxon-name><tp:taxon-name-part taxon-name-part-type="genus" reg="Pyrrhalta">Pyrrhalta</tp:taxon-name-part> <tp:taxon-name-part taxon-name-part-type="species" reg="ishiharai">ishiharai</tp:taxon-name-part></tp:taxon-name></italic> Kimoto <bold>A</bold> antenna, male <bold>B</bold> antenna, female <bold>C</bold> aedeagus, dorsal view <bold>D</bold> ditto, lateral view <bold>E</bold> apex of tibia of middle leg, male <bold>F</bold> abdominal ventrite VIII <bold>G</bold> spermatheca <bold>H</bold> tarsi of middle leg, male <bold>I</bold> abdominal ventrite V, female <bold>J</bold> abdominal ventrite V, male <bold>K</bold> gonocoxae.</p></caption><graphic xmlns:xlink="http://www.w3.org/1999/xlink" xlink:href="zookeys-1039-001-g035.jpg" position="float" orientation="portrait" xlink:type="simple" id="oo_545565.jpg"><uri content-type="original_file" xlink:type="simple">https://binary.pensoft.net/fig/545565</uri></graphic></fig></tp:treatment-sec></tp:taxon-treatment>
