# Supplementary material for: Revision of the genera Xanthogaleruca Laboissière, 1932 and Pyrrhalta Joannis, 1865 (Coleoptera, Chrysomelidae, Galerucinae) of Taiwan, with type designation of Galerucella lineatipes Takei
Source: Zookeys. 2021 May 20;1039:1–108. doi: 10.3897/zookeys.1039.64740 (PMC8159918; doi:10.3897/zookeys.1039.64740)
Supplement: XML Treatment for Pyrrhalta shirozui [file zookeys.1039.64740-treatment24.xml]

<!DOCTYPE tp:taxon-treatment
  PUBLIC "-//TaxonX//DTD Taxonomic Treatment Publishing DTD v0 20100105//EN" "tax-treatment-NSO.dtd">
<tp:taxon-treatment xmlns:tp="http://www.plazi.org/taxpub"><tp:treatment-meta><kwd-group><label>Taxon classification</label><kwd><named-content xmlns:xlink="http://www.w3.org/1999/xlink" content-type="kingdom">Animalia</named-content></kwd><kwd><named-content xmlns:xlink="http://www.w3.org/1999/xlink" content-type="order">Coleoptera</named-content></kwd><kwd><named-content xmlns:xlink="http://www.w3.org/1999/xlink" content-type="family">Chrysomelidae</named-content></kwd></kwd-group><mixed-citation publication-type="journal"><person-group><name><surname>Lee</surname><given-names>Chi-Feng</given-names></name><name><surname>Bezděk</surname><given-names>Jan</given-names></name></person-group><article-title>Revision of the genera <italic><tp:taxon-name><tp:taxon-name-part taxon-name-part-type="genus" reg="Xanthogaleruca">Xanthogaleruca</tp:taxon-name-part></tp:taxon-name></italic> Laboissière, 1932 and <tp:taxon-name><tp:taxon-name-part taxon-name-part-type="genus" reg="Pyrrhalta">Pyrrhalta</tp:taxon-name-part></tp:taxon-name> Joannis, 1865 (<tp:taxon-name><tp:taxon-name-part taxon-name-part-type="order">Coleoptera</tp:taxon-name-part></tp:taxon-name>, <tp:taxon-name><tp:taxon-name-part taxon-name-part-type="family">Chrysomelidae</tp:taxon-name-part></tp:taxon-name>, <tp:taxon-name><tp:taxon-name-part taxon-name-part-type="subfamily">Galerucinae</tp:taxon-name-part></tp:taxon-name>) of Taiwan, with type designation of <italic><tp:taxon-name><tp:taxon-name-part taxon-name-part-type="genus" reg="Galerucella">Galerucella</tp:taxon-name-part> <tp:taxon-name-part taxon-name-part-type="species" reg="lineatipes">lineatipes</tp:taxon-name-part></tp:taxon-name></italic> Takei</article-title><source>Zookeys</source><day>20</day><month>5</month><year>2021</year><volume>1039</volume><fpage>1</fpage><lpage>108</lpage><pub-id pub-id-type="doi">10.3897/zookeys.1039.64740</pub-id></mixed-citation></tp:treatment-meta><tp:nomenclature><tp:taxon-name><object-id xmlns:xlink="http://www.w3.org/1999/xlink" content-type="arpha" xlink:type="simple">5113CA48-E4C9-5B9C-8BF0-97115B9B68F8</object-id>
            <tp:taxon-name-part taxon-name-part-type="genus" reg="Pyrrhalta">Pyrrhalta</tp:taxon-name-part>
            <tp:taxon-name-part taxon-name-part-type="species" reg="shirozui">shirozui</tp:taxon-name-part>
          </tp:taxon-name><tp:taxon-authority>species group</tp:taxon-authority></tp:nomenclature><tp:treatment-sec sec-type="Included species" id="SECID0EMWEK"><title>Included species.</title><p><italic><tp:taxon-name><tp:taxon-name-part taxon-name-part-type="genus" reg="Pyrrhalta">Pyrrhalta</tp:taxon-name-part> <tp:taxon-name-part taxon-name-part-type="species" reg="jungchani">jungchani</tp:taxon-name-part></tp:taxon-name></italic> sp. nov.; <italic><tp:taxon-name><tp:taxon-name-part taxon-name-part-type="genus" reg="Pyrrhalta">P.</tp:taxon-name-part> <tp:taxon-name-part taxon-name-part-type="species" reg="lui">lui</tp:taxon-name-part></tp:taxon-name></italic> sp. nov.; and <italic><tp:taxon-name><tp:taxon-name-part taxon-name-part-type="genus" reg="Pyrrhalta">P.</tp:taxon-name-part> <tp:taxon-name-part taxon-name-part-type="species" reg="shirozui">shirozui</tp:taxon-name-part></tp:taxon-name></italic> Kimoto, 1969.</p></tp:treatment-sec><tp:treatment-sec sec-type="diagnosis" id="SECID0ETXEK"><title>Diagnosis.</title><p>adults small to medium sized (3.3–6.8 mm). Antenna slender, antennomere III longest, V–X similar in size. Body convex. Elytra relatively wider for <italic><tp:taxon-name><tp:taxon-name-part taxon-name-part-type="genus" reg="Pyrrhalta">P.</tp:taxon-name-part> <tp:taxon-name-part taxon-name-part-type="species" reg="shorozui">shorozui</tp:taxon-name-part></tp:taxon-name></italic> 1.5 × longer than wide (Fig. <xref ref-type="fig" rid="F38">38D–I</xref>), or relatively narrow for <italic><tp:taxon-name><tp:taxon-name-part taxon-name-part-type="genus" reg="Pyrrhalta">P.</tp:taxon-name-part> <tp:taxon-name-part taxon-name-part-type="species" reg="jungchani">jungchani</tp:taxon-name-part></tp:taxon-name></italic> sp. nov. and <italic><tp:taxon-name><tp:taxon-name-part taxon-name-part-type="genus" reg="Pyrrhalta">P.</tp:taxon-name-part> <tp:taxon-name-part taxon-name-part-type="species" reg="lui">lui</tp:taxon-name-part></tp:taxon-name></italic> sp. nov., 1.7–1.8 × longer and wide (Figs <xref ref-type="fig" rid="F38">38A–C</xref>, <xref ref-type="fig" rid="F41">41</xref>). Aedeagus asymmetric; ostium longitudinal, covered by a membrane or without cover; endophallic sclerites composed of two slender sclerites, with several teeth on apex of primary sclerite (Figs <xref ref-type="fig" rid="F39">39C, D</xref>, <xref ref-type="fig" rid="F42">42C, D</xref>, <xref ref-type="fig" rid="F43">43C, D</xref>). Ventrite VIII in females apically sclerotized, with dense, mixed short and long setae along apical margin; spiculum long (Figs <xref ref-type="fig" rid="F39">39E</xref>, <xref ref-type="fig" rid="F42">42E</xref>, <xref ref-type="fig" rid="F43">43F</xref>). Gonocoxae apically sclerotized, with dense, long setae on apices (Figs <xref ref-type="fig" rid="F39">39G</xref>, <xref ref-type="fig" rid="F42">42I</xref>, <xref ref-type="fig" rid="F43">43G</xref>). Apical margin of abdominal ventrite V slightly concave medially and with deep depression in males (Figs <xref ref-type="fig" rid="F39">39J</xref>, <xref ref-type="fig" rid="F42">42H</xref>, <xref ref-type="fig" rid="F43">43J</xref>); depression broadly rounded in females (Figs <xref ref-type="fig" rid="F39">39I</xref>, <xref ref-type="fig" rid="F42">42G</xref>, <xref ref-type="fig" rid="F43">43I</xref>). Mesotibia with apical spine in males of <italic><tp:taxon-name><tp:taxon-name-part taxon-name-part-type="genus" reg="Pyrrhalta">P.</tp:taxon-name-part> <tp:taxon-name-part taxon-name-part-type="species" reg="jungchani">jungchani</tp:taxon-name-part></tp:taxon-name></italic> sp. nov. (Fig. <xref ref-type="fig" rid="F39">39F</xref>) and <italic><tp:taxon-name><tp:taxon-name-part taxon-name-part-type="genus" reg="Pyrrhalta">P.</tp:taxon-name-part> <tp:taxon-name-part taxon-name-part-type="species" reg="shirozui">shirozui</tp:taxon-name-part></tp:taxon-name></italic> (Fig. <xref ref-type="fig" rid="F43">43E</xref>). Mesotarsi with tarsomere I modified in males of <italic><tp:taxon-name><tp:taxon-name-part taxon-name-part-type="genus" reg="Pyrrhalta">P.</tp:taxon-name-part> <tp:taxon-name-part taxon-name-part-type="species" reg="jungchani">jungchani</tp:taxon-name-part></tp:taxon-name></italic> sp. nov. (Fig. <xref ref-type="fig" rid="F39">39H</xref>) and <italic><tp:taxon-name><tp:taxon-name-part taxon-name-part-type="genus" reg="Pyrrhalta">P.</tp:taxon-name-part> <tp:taxon-name-part taxon-name-part-type="species" reg="shirozui">shirozui</tp:taxon-name-part></tp:taxon-name></italic> (Fig. <xref ref-type="fig" rid="F43">43K</xref>).</p><fig id="F38" position="float" orientation="portrait"><object-id xmlns:xlink="http://www.w3.org/1999/xlink" content-type="doi" xlink:type="simple">10.3897/zookeys.1039.64740.figure38</object-id><object-id xmlns:xlink="http://www.w3.org/1999/xlink" content-type="arpha" xlink:type="simple">0602CB4B-A0A1-55D8-AA16-63E76853C810</object-id><label>Figure 38.</label><caption><p>Habitus of <italic><tp:taxon-name><tp:taxon-name-part taxon-name-part-type="genus" reg="Pyrrhalta">Pyrrhalta</tp:taxon-name-part> <tp:taxon-name-part taxon-name-part-type="species" reg="jungchani">jungchani</tp:taxon-name-part></tp:taxon-name></italic> sp. nov. <italic>and <tp:taxon-name><tp:taxon-name-part taxon-name-part-type="genus" reg="Pyrrhalta">P.</tp:taxon-name-part> <tp:taxon-name-part taxon-name-part-type="species" reg="shirozui">shirozui</tp:taxon-name-part></tp:taxon-name></italic> Kimoto <bold>A</bold><italic><tp:taxon-name><tp:taxon-name-part taxon-name-part-type="genus" reg="Pyrrhalta">P.</tp:taxon-name-part> <tp:taxon-name-part taxon-name-part-type="species" reg="jungchani">jungchani</tp:taxon-name-part></tp:taxon-name></italic> sp. nov., male, dorsal view <bold>B</bold> ditto, ventral view <bold>C</bold> ditto, lateral view <bold>D</bold><italic><tp:taxon-name><tp:taxon-name-part taxon-name-part-type="genus" reg="Pyrrhalta">P.</tp:taxon-name-part> <tp:taxon-name-part taxon-name-part-type="species" reg="shirozui">shirozui</tp:taxon-name-part></tp:taxon-name></italic>, female, dorsal view <bold>E</bold> ditto, ventral view <bold>F</bold> ditto, lateral view <bold>G</bold> Same species, color variation <bold>H</bold> Same species, color variation <bold>I</bold> Same species, color variation.</p></caption><graphic xmlns:xlink="http://www.w3.org/1999/xlink" xlink:href="zookeys-1039-001-g038.jpg" position="float" orientation="portrait" xlink:type="simple" id="oo_545568.jpg"><uri content-type="original_file" xlink:type="simple">https://binary.pensoft.net/fig/545568</uri></graphic></fig></tp:treatment-sec><tp:treatment-sec sec-type="biology" id="SECID0EK6EK"><title>Biology.</title><p>Larvae and adults feed on leaves of <italic><tp:taxon-name><tp:taxon-name-part taxon-name-part-type="genus" reg="Viburnum">Viburnum</tp:taxon-name-part></tp:taxon-name></italic> species (<tp:taxon-name><tp:taxon-name-part taxon-name-part-type="family">Adoxaceae</tp:taxon-name-part></tp:taxon-name>).</p></tp:treatment-sec><tp:treatment-sec><!--Section generated to contain objects referenced in tp:taxon-treatment.--><fig id="F41" position="float" orientation="portrait"><object-id xmlns:xlink="http://www.w3.org/1999/xlink" content-type="doi" xlink:type="simple">10.3897/zookeys.1039.64740.figure41</object-id><object-id xmlns:xlink="http://www.w3.org/1999/xlink" content-type="arpha" xlink:type="simple">52CB2D0B-EFAC-55D8-B963-3A669F1E0F50</object-id><label>Figure 41.</label><caption><p>Habitus of <italic><tp:taxon-name><tp:taxon-name-part taxon-name-part-type="genus" reg="Pyrrhalta">Pyrrhalta</tp:taxon-name-part> <tp:taxon-name-part taxon-name-part-type="species" reg="lui">lui</tp:taxon-name-part></tp:taxon-name></italic> sp. nov. <bold>A</bold> male, typical form, dorsal view <bold>B</bold> ditto, ventral view <bold>C</bold> ditto, lateral view <bold>D</bold> female, dorsal view <bold>E</bold> ditto, ventral view <bold>F</bold> male, color variation, dorsal view <bold>G</bold> ditto, ventral view <bold>H</bold> male, color variation, dorsal view <bold>I</bold> ditto, ventral view.</p></caption><graphic xmlns:xlink="http://www.w3.org/1999/xlink" xlink:href="zookeys-1039-001-g041.jpg" position="float" orientation="portrait" xlink:type="simple" id="oo_545571.jpg"><uri content-type="original_file" xlink:type="simple">https://binary.pensoft.net/fig/545571</uri></graphic></fig><fig id="F39" position="float" orientation="portrait"><object-id xmlns:xlink="http://www.w3.org/1999/xlink" content-type="doi" xlink:type="simple">10.3897/zookeys.1039.64740.figure39</object-id><object-id xmlns:xlink="http://www.w3.org/1999/xlink" content-type="arpha" xlink:type="simple">D26AAD29-9CBD-5D73-84C4-BCA2184CADC1</object-id><label>Figure 39.</label><caption><p>Diagnostic characters of <italic><tp:taxon-name><tp:taxon-name-part taxon-name-part-type="genus" reg="Pyrrhalta">Pyrrhalta</tp:taxon-name-part> <tp:taxon-name-part taxon-name-part-type="species" reg="jungchani">jungchani</tp:taxon-name-part></tp:taxon-name></italic> sp. nov. <bold>A</bold> antenna, male <bold>B</bold> antenna, female <bold>C</bold> aedeagus, dorsal view <bold>D</bold> ditto, lateral view <bold>E</bold> abdominal ventrite VIII <bold>F</bold> apex of tibia of middle leg, male <bold>G</bold> gonocoxae <bold>H</bold> tarsi of middle leg, male <bold>I</bold> abdominal ventrite V, female <bold>J</bold> abdominal ventrite V, male <bold>K</bold> spermatheca.</p></caption><graphic xmlns:xlink="http://www.w3.org/1999/xlink" xlink:href="zookeys-1039-001-g039.jpg" position="float" orientation="portrait" xlink:type="simple" id="oo_545569.jpg"><uri content-type="original_file" xlink:type="simple">https://binary.pensoft.net/fig/545569</uri></graphic></fig><fig id="F42" position="float" orientation="portrait"><object-id xmlns:xlink="http://www.w3.org/1999/xlink" content-type="doi" xlink:type="simple">10.3897/zookeys.1039.64740.figure42</object-id><object-id xmlns:xlink="http://www.w3.org/1999/xlink" content-type="arpha" xlink:type="simple">695D1C0C-2526-57D3-A4BE-1AB62D9E67F9</object-id><label>Figure 42.</label><caption><p>Diagnostic characters of <italic><tp:taxon-name><tp:taxon-name-part taxon-name-part-type="genus" reg="Pyrrhalta">Pyrrhalta</tp:taxon-name-part> <tp:taxon-name-part taxon-name-part-type="species" reg="lui">lui</tp:taxon-name-part></tp:taxon-name></italic> sp. nov. <bold>A</bold> antenna, male <bold>B</bold> antenna, female <bold>C</bold> aedeagus, dorsal view <bold>D</bold> ditto, lateral view <bold>E</bold> abdominal ventrite VIII <bold>F</bold> spermatheca <bold>G</bold> abdominal ventrite V, female <bold>H</bold> abdominal ventrite V, male <bold>I</bold> gonocoxae.</p></caption><graphic xmlns:xlink="http://www.w3.org/1999/xlink" xlink:href="zookeys-1039-001-g042.jpg" position="float" orientation="portrait" xlink:type="simple" id="oo_545572.jpg"><uri content-type="original_file" xlink:type="simple">https://binary.pensoft.net/fig/545572</uri></graphic></fig><fig id="F43" position="float" orientation="portrait"><object-id xmlns:xlink="http://www.w3.org/1999/xlink" content-type="doi" xlink:type="simple">10.3897/zookeys.1039.64740.figure43</object-id><object-id xmlns:xlink="http://www.w3.org/1999/xlink" content-type="arpha" xlink:type="simple">7504002F-1048-5FF9-8A81-5150A778291E</object-id><label>Figure 43.</label><caption><p>Diagnostic characters of <italic><tp:taxon-name><tp:taxon-name-part taxon-name-part-type="genus" reg="Pyrrhalta">Pyrrhalta</tp:taxon-name-part> <tp:taxon-name-part taxon-name-part-type="species" reg="shirozui">shirozui</tp:taxon-name-part></tp:taxon-name></italic> Kimoto <bold>A</bold> antenna, male <bold>B</bold> antenna, female <bold>C</bold> aedeagus, dorsal view <bold>D</bold> ditto, lateral view <bold>E</bold> apex of tibia of middle leg, male <bold>F</bold> abdominal ventrite VIII <bold>G</bold> gonocoxae <bold>H</bold> spermatheca <bold>I</bold> abdominal ventrite V, female <bold>J</bold> abdominal ventrite V, male <bold>K</bold> tarsi of middle leg, male.</p></caption><graphic xmlns:xlink="http://www.w3.org/1999/xlink" xlink:href="zookeys-1039-001-g043.jpg" position="float" orientation="portrait" xlink:type="simple" id="oo_545573.jpg"><uri content-type="original_file" xlink:type="simple">https://binary.pensoft.net/fig/545573</uri></graphic></fig></tp:treatment-sec></tp:taxon-treatment>
