# Supplementary material for: Revision of the genera Xanthogaleruca Laboissière, 1932 and Pyrrhalta Joannis, 1865 (Coleoptera, Chrysomelidae, Galerucinae) of Taiwan, with type designation of Galerucella lineatipes Takei
Source: Zookeys. 2021 May 20;1039:1–108. doi: 10.3897/zookeys.1039.64740 (PMC8159918; doi:10.3897/zookeys.1039.64740)
Supplement: XML Treatment for Pyrrhalta jungchani [file zookeys.1039.64740-treatment25.xml]

<!DOCTYPE tp:taxon-treatment
  PUBLIC "-//TaxonX//DTD Taxonomic Treatment Publishing DTD v0 20100105//EN" "tax-treatment-NSO.dtd">
<tp:taxon-treatment xmlns:tp="http://www.plazi.org/taxpub"><tp:treatment-meta><kwd-group><label>Taxon classification</label><kwd><named-content xmlns:xlink="http://www.w3.org/1999/xlink" content-type="kingdom">Animalia</named-content></kwd><kwd><named-content xmlns:xlink="http://www.w3.org/1999/xlink" content-type="order">Coleoptera</named-content></kwd><kwd><named-content xmlns:xlink="http://www.w3.org/1999/xlink" content-type="family">Chrysomelidae</named-content></kwd></kwd-group><mixed-citation publication-type="journal"><person-group><name><surname>Lee</surname><given-names>Chi-Feng</given-names></name><name><surname>Bezděk</surname><given-names>Jan</given-names></name></person-group><article-title>Revision of the genera <italic><tp:taxon-name><tp:taxon-name-part taxon-name-part-type="genus" reg="Xanthogaleruca">Xanthogaleruca</tp:taxon-name-part></tp:taxon-name></italic> Laboissière, 1932 and <tp:taxon-name><tp:taxon-name-part taxon-name-part-type="genus" reg="Pyrrhalta">Pyrrhalta</tp:taxon-name-part></tp:taxon-name> Joannis, 1865 (<tp:taxon-name><tp:taxon-name-part taxon-name-part-type="order">Coleoptera</tp:taxon-name-part></tp:taxon-name>, <tp:taxon-name><tp:taxon-name-part taxon-name-part-type="family">Chrysomelidae</tp:taxon-name-part></tp:taxon-name>, <tp:taxon-name><tp:taxon-name-part taxon-name-part-type="subfamily">Galerucinae</tp:taxon-name-part></tp:taxon-name>) of Taiwan, with type designation of <italic><tp:taxon-name><tp:taxon-name-part taxon-name-part-type="genus" reg="Galerucella">Galerucella</tp:taxon-name-part> <tp:taxon-name-part taxon-name-part-type="species" reg="lineatipes">lineatipes</tp:taxon-name-part></tp:taxon-name></italic> Takei</article-title><source>Zookeys</source><day>20</day><month>5</month><year>2021</year><volume>1039</volume><fpage>1</fpage><lpage>108</lpage><pub-id pub-id-type="doi">10.3897/zookeys.1039.64740</pub-id></mixed-citation></tp:treatment-meta><tp:nomenclature><tp:taxon-name><object-id xmlns:xlink="http://www.w3.org/1999/xlink" content-type="arpha" xlink:type="simple">8C1AABBA-CC66-5D57-90CB-F697C337C4D6</object-id>
            <tp:taxon-name-part taxon-name-part-type="genus" reg="Pyrrhalta">Pyrrhalta</tp:taxon-name-part>
            <tp:taxon-name-part taxon-name-part-type="species" reg="jungchani">jungchani</tp:taxon-name-part>
            <object-id xmlns:xlink="http://www.w3.org/1999/xlink" content-type="zoobank" xlink:type="simple">http://zoobank.org/4C599464-5532-40EB-B379-B4C92C03ABE2</object-id>
          </tp:taxon-name><tp:taxon-status xmlns:xlink="http://www.w3.org/1999/xlink" xlink:type="simple">sp. nov.</tp:taxon-status><xref ref-type="fig" rid="F38">Figs 38A–C</xref><xref ref-type="fig" rid="F39">, 39</xref><xref ref-type="fig" rid="F40">, 40A</xref></tp:nomenclature><tp:treatment-sec sec-type="Types" id="SECID0EQBFK"><title>Types.</title><p><bold><italic>Holotype</italic></bold> ♂ (TARI), Taiwan. Pingtung, Tahantrail (大漢林道), 30.VII.2012, leg. J.-C. Chen. <bold><italic>Paratypes</italic>.</bold> Chiayi: 1♀ (TARI), Zengwen Reservoir (曾文水庫), 2.IV.2016, leg. U. Ong; Nantou: 2♀ (<named-content xmlns:xlink="http://www.w3.org/1999/xlink" content-type="dwc:institutional_code" xlink:type="simple">NMNS</named-content>), Juiyenhsi (瑞岩溪), Shuikuan Road (水管路), 19.II.2009, Beating,leg. M. L. Chan; 1♂ (<named-content xmlns:xlink="http://www.w3.org/1999/xlink" content-type="dwc:institutional_code" xlink:type="simple">NMNS</named-content>), same locality, 19–21.II.2009, UV light trap, leg. H. H. Lian &amp; C. D. Tang; 1♀ (TARI), Tsuifeng (翠峰), 23.V.1982, leg. L. Y. Chou; 1♀ (TARI), same locality, 20.IV.1983, leg. K. C. Chou &amp; S. P. Huang; 1♀ (TARI), same as holotype but with “22.XI.2010”; 1♀ (TARI), same but with “13.IX.2012”; 1♀ (TARI), same but with “16.X.2013”; Pingtung: 1♀ (TARI), Lilungshan (里龍山), 5.XI.2009, leg. M.-H. Tsou; 1♀ (TARI), same locality, 28.XI.2009, leg. J.-C. Chen; 1♀ (TARI), same but with “8.I.2010”; 1♂, 1♀ (TARI), same but with “2.III.2012”; 3♀ (TARI), same but with “13.III.2012”; 1♀ (TARI), same but with “27.III.2012”; 1♀ (TARI), same but with “8.I.2013”; 2♂, 4♀ (TARI), Shuangliu (雙流), 14.III.2018, leg. Y.-T. Chung; 2♂, 2♀ (TARI), Tahanshan (大漢山), 18.IV.2018, leg. C.-F. Lee; 1♀ (TARI), same locality, 3.III.2020, leg. Y.-T. Chung; Taitung: 1♀ (TARI), Hsiangyang (向陽), 23.VI.2010, leg. M.-H. Tsou; 1♀ (TARI), same locality, 8.VII.2010, leg. J.-C. Chen; 1♂ (TARI), same but with “12.VII.2012”; 1♀ (TARI), same but with “9.V.2013”; 1♀ (TARI), same but with “17.V.2014”; 1♀ (TARI), Motien (摩天), 23.VI.2010, leg. M.-H. Tsou.</p></tp:treatment-sec><tp:treatment-sec sec-type="diagnosis" id="SECID0EJCFK"><title>Diagnosis.</title><p>Small species, 4.3–5.0 mm in length. Pronotum with three large black spots, one at middle, two laterally. Elytra relatively narrow, 1.7 × longer than wide, disc with dense coarse punctures, with black stripes at humeral calli, with one additional pair of longitudinal dark stripes between humeral calli and suture.</p></tp:treatment-sec><tp:treatment-sec sec-type="description" id="SECID0EOCFK"><title>Description.</title><p>Length 4.3–5.0 mm, width 1.9–2.3 mm. Body yellowish brown (Fig. <xref ref-type="fig" rid="F38">38A–C</xref>); vertex with median longitudinal dark stripe, expanding laterally at base; antennae dark brown, but five or six basal antennomeres paler; pronotum with one pair of large dark spots at lateral depressions, with three small dark spots medially, one pair at apical 1/3, the other at basal 1/3; elytra with three pairs of longitudinal dark stripes, first pair arising from humeral calli, abbreviated at apical 1/3, second pair halfway between first pair and suture, present from base to apical 1/3; third pair along suture, from apical 1/3 to base; those dark spots or stripes more or less reduced in different individuals; lateral margins of femora and tibiae dark brown. Eyes small, interocular space 2.34–2.68 × diameter of eye. Antennae filiform in males (Fig. <xref ref-type="fig" rid="F39">39A</xref>), length ratios of antennomeres I–XI 1.0: 0.5: 0.6: 0.5: 0.5: 0.5: 0.5: 0.5: 0.6: 0.6: 0.8, length to width ratios of antennomeres I–XI 2.9: 2.1: 2.2: 1.9: 1.9: 1.9: 1.9: 2.0: 2.0: 2.1: 2.7; similar in females (Fig. <xref ref-type="fig" rid="F39">39B</xref>), length ratios of antennomeres I–XI 1.0: 0.5: 0.6: 0.5: 0.5: 0.5: 0.5: 0.6: 0.5: 0.6: 0.8, length to width ratios of antennomeres I–XI 3.3: 2.2: 2.7: 2.3: 2.2: 2.1: 2.1: 2.4: 2.3: 2.4: 3.3. Pronotum and elytra convex. Pronotum 2.0–2.1 × wider than long, with transverse ridge along apical margin deflexed at antero-lateral angles; disc with reticulate microsculpture, and extremely coarse, dense punctures, with one extremely short seta at each puncture; with median longitudinal and lateral depressions; lateral margins moderately rounded, widest at middle, apical and basal margins slightly concave; anterior and posterior setiferous punctures not erect. Elytra broad, parallel-sided, 1.7 × longer than wide; disc smooth, with extremely coarse and dense punctures, and sparse, extremely short pubescence, usually located between punctures; with indistinct ridges along dark stripes. Apical spur of tibia of middle leg small (Fig. <xref ref-type="fig" rid="F39">39F</xref>), and tarsomere I modified, axe-shaped in lateral view, narrow basally, and extending to apical 2/3, angles of extended part narrowly rounded in males (Fig. <xref ref-type="fig" rid="F39">39H</xref>). Aedeagus (Fig. <xref ref-type="fig" rid="F39">39C, D</xref>) slender in dorsal view, 5.3 × longer than wide, asymmetrically lanceolate, slightly curved at middle, strongly narrowed and recurved near apex, apex narrowly rounded; ostium obliquely longitudinal, covered by a membrane; strongly curved near base in lateral view, recurved near apex, apex narrowly rounded; two endophallic sclerites elongate, primary sclerite 0.8 × as long as aedeagus, with dense teeth along apical margin. Secondar sclerite much shorter, 0.3 × as long as secondary sclerite, apex acute. Only apices of gonocoxae (Fig. <xref ref-type="fig" rid="F39">39G</xref>) sclerotized, longitudinal, few short setae near base, with six to seven long setae near apex of each gonocoxa. Ventrite VIII (Fig. <xref ref-type="fig" rid="F39">39E</xref>) well sclerotized, with dense, short setae along lateral and apical area, short and long marginal setae, spiculum long. Receptacle of spermatheca (Fig. <xref ref-type="fig" rid="F39">39K</xref>) slightly swollen and elongate; pump short and strongly curved; sclerotized proximal spermathecal duct narrow and short. Apical margin of abdominal ventrite V slightly concave medially and with deep depression in males (Fig. <xref ref-type="fig" rid="F39">39J</xref>); while broadly rounded in females (Fig. <xref ref-type="fig" rid="F39">39I</xref>).</p><fig id="F39" position="float" orientation="portrait"><object-id xmlns:xlink="http://www.w3.org/1999/xlink" content-type="doi" xlink:type="simple">10.3897/zookeys.1039.64740.figure39</object-id><object-id xmlns:xlink="http://www.w3.org/1999/xlink" content-type="arpha" xlink:type="simple">D26AAD29-9CBD-5D73-84C4-BCA2184CADC1</object-id><label>Figure 39.</label><caption><p>Diagnostic characters of <italic><tp:taxon-name><tp:taxon-name-part taxon-name-part-type="genus" reg="Pyrrhalta">Pyrrhalta</tp:taxon-name-part> <tp:taxon-name-part taxon-name-part-type="species" reg="jungchani">jungchani</tp:taxon-name-part></tp:taxon-name></italic> sp. nov. <bold>A</bold> antenna, male <bold>B</bold> antenna, female <bold>C</bold> aedeagus, dorsal view <bold>D</bold> ditto, lateral view <bold>E</bold> abdominal ventrite VIII <bold>F</bold> apex of tibia of middle leg, male <bold>G</bold> gonocoxae <bold>H</bold> tarsi of middle leg, male <bold>I</bold> abdominal ventrite V, female <bold>J</bold> abdominal ventrite V, male <bold>K</bold> spermatheca.</p></caption><graphic xmlns:xlink="http://www.w3.org/1999/xlink" xlink:href="zookeys-1039-001-g039.jpg" position="float" orientation="portrait" xlink:type="simple" id="oo_545569.jpg"><uri content-type="original_file" xlink:type="simple">https://binary.pensoft.net/fig/545569</uri></graphic></fig></tp:treatment-sec><tp:treatment-sec sec-type="remarks" id="SECID0EOFFK"><title>Remarks.</title><p>Adults of <italic><tp:taxon-name><tp:taxon-name-part taxon-name-part-type="genus" reg="Pyrrhalta">P.</tp:taxon-name-part> <tp:taxon-name-part taxon-name-part-type="species" reg="jungchani">jungchani</tp:taxon-name-part></tp:taxon-name></italic> sp. nov. (Fig. <xref ref-type="fig" rid="F38">38A</xref>), <italic><tp:taxon-name><tp:taxon-name-part taxon-name-part-type="genus" reg="Xanthogaleruca">X.</tp:taxon-name-part> <tp:taxon-name-part taxon-name-part-type="species" reg="aenescens">aenescens</tp:taxon-name-part></tp:taxon-name></italic> (Fairmaire) (Fig. <xref ref-type="fig" rid="F1">1D</xref>), and <italic><tp:taxon-name><tp:taxon-name-part taxon-name-part-type="genus" reg="Pyrrhalta">P.</tp:taxon-name-part> <tp:taxon-name-part taxon-name-part-type="species" reg="lineatipes">lineatipes</tp:taxon-name-part></tp:taxon-name></italic> (Takei) (Fig. <xref ref-type="fig" rid="F45">45G</xref>) are easily recognized by the three black spots on the pronota. This new species (Fig. <xref ref-type="fig" rid="F38">38C</xref>) is most similar to <italic><tp:taxon-name><tp:taxon-name-part taxon-name-part-type="genus" reg="Pyrrhalta">P.</tp:taxon-name-part> <tp:taxon-name-part taxon-name-part-type="species" reg="lineatipes">lineatipes</tp:taxon-name-part></tp:taxon-name></italic> (Fig. <xref ref-type="fig" rid="F45">45I</xref>) based on the brown elytra with a black stripe arising from the humeral calli and convex pronotum and elytra (entirely metallic green elytra and dorso-ventrally flattened pronotum and elytra in <italic><tp:taxon-name><tp:taxon-name-part taxon-name-part-type="genus" reg="Xanthogaleruca">X.</tp:taxon-name-part> <tp:taxon-name-part taxon-name-part-type="species" reg="aenescens">aenescens</tp:taxon-name-part></tp:taxon-name></italic> (Fig. <xref ref-type="fig" rid="F1">1F</xref>)). The new species is different from <italic><tp:taxon-name><tp:taxon-name-part taxon-name-part-type="genus" reg="Pyrrhalta">P.</tp:taxon-name-part> <tp:taxon-name-part taxon-name-part-type="species" reg="lineatipes">lineatipes</tp:taxon-name-part></tp:taxon-name></italic> in possessing sparse pubescence and extremely dense elytral punctures (dense pubescence with sparse elytral punctures in <italic><tp:taxon-name><tp:taxon-name-part taxon-name-part-type="genus" reg="Pyrrhalta">P.</tp:taxon-name-part> <tp:taxon-name-part taxon-name-part-type="species" reg="lineatipes">lineatipes</tp:taxon-name-part></tp:taxon-name></italic>), and modified tarsomere I of middle leg in males (Fig. <xref ref-type="fig" rid="F39">39H</xref>) (normal tarsomere I of middle leg in males of <italic><tp:taxon-name><tp:taxon-name-part taxon-name-part-type="genus" reg="Pyrrhalta">P.</tp:taxon-name-part> <tp:taxon-name-part taxon-name-part-type="species" reg="humeralis">humeralis</tp:taxon-name-part></tp:taxon-name></italic>). In males of this new species, the aedeagus (Fig. <xref ref-type="fig" rid="F39">39C, D</xref>) is similar to that of <italic><tp:taxon-name><tp:taxon-name-part taxon-name-part-type="genus" reg="Pyrrhalta">P.</tp:taxon-name-part> <tp:taxon-name-part taxon-name-part-type="species" reg="lui">lui</tp:taxon-name-part></tp:taxon-name></italic> sp. nov. (Fig. <xref ref-type="fig" rid="F40">40C, D</xref>) with the asymmetrically lanceolate shape and two endophallic sclerites but differs in the recurved apex and shorter secondary endophallic sclerite, 0.3 × as long as primary endophallic sclerite (the straight apex and the longer second endophallic, 0.6 × as long as primary endophallic sclerite, in <italic><tp:taxon-name><tp:taxon-name-part taxon-name-part-type="genus" reg="Pyrrhalta">P.</tp:taxon-name-part> <tp:taxon-name-part taxon-name-part-type="species" reg="lui">lui</tp:taxon-name-part></tp:taxon-name></italic> sp. nov.).</p><fig id="F40" position="float" orientation="portrait"><object-id xmlns:xlink="http://www.w3.org/1999/xlink" content-type="doi" xlink:type="simple">10.3897/zookeys.1039.64740.figure40</object-id><object-id xmlns:xlink="http://www.w3.org/1999/xlink" content-type="arpha" xlink:type="simple">2B2B75D8-D2EB-5A92-8F6F-EDE14E782D78</object-id><label>Figure 40.</label><caption><p>Field photographs of <italic><tp:taxon-name><tp:taxon-name-part taxon-name-part-type="genus" reg="Pyrrhalta">Pyrrhalta</tp:taxon-name-part> <tp:taxon-name-part taxon-name-part-type="species" reg="jungchani">jungchani</tp:taxon-name-part></tp:taxon-name></italic> sp. nov. and <italic><tp:taxon-name><tp:taxon-name-part taxon-name-part-type="genus" reg="Pyrrhalta">P.</tp:taxon-name-part> <tp:taxon-name-part taxon-name-part-type="species" reg="lui">lui</tp:taxon-name-part></tp:taxon-name></italic> sp. nov. on host plant <bold>A</bold> adult of <italic><tp:taxon-name><tp:taxon-name-part taxon-name-part-type="genus" reg="Pyrrhalta">P.</tp:taxon-name-part> <tp:taxon-name-part taxon-name-part-type="species" reg="jungchani">jungchani</tp:taxon-name-part></tp:taxon-name></italic> sp. nov. <bold>B</bold> host plant for <italic><tp:taxon-name><tp:taxon-name-part taxon-name-part-type="genus" reg="Pyrrhalta">P.</tp:taxon-name-part> <tp:taxon-name-part taxon-name-part-type="species" reg="lui">lui</tp:taxon-name-part></tp:taxon-name></italic> sp. nov., <italic><tp:taxon-name><tp:taxon-name-part taxon-name-part-type="genus" reg="Viburnum">Viburnum</tp:taxon-name-part> <tp:taxon-name-part taxon-name-part-type="species" reg="parvifolium">parvifolium</tp:taxon-name-part></tp:taxon-name></italic> with feeding marks <bold>C</bold> adult of <italic><tp:taxon-name><tp:taxon-name-part taxon-name-part-type="genus" reg="Pyrrhalta">P.</tp:taxon-name-part> <tp:taxon-name-part taxon-name-part-type="species" reg="lui">lui</tp:taxon-name-part></tp:taxon-name></italic> sp. nov. feeding on leaves of <italic><tp:taxon-name><tp:taxon-name-part taxon-name-part-type="genus" reg="Viburnum">V.</tp:taxon-name-part> <tp:taxon-name-part taxon-name-part-type="species" reg="luzonicum">luzonicum</tp:taxon-name-part></tp:taxon-name></italic><bold>D</bold> adult of <italic><tp:taxon-name><tp:taxon-name-part taxon-name-part-type="genus" reg="Pyrrhalta">P.</tp:taxon-name-part> <tp:taxon-name-part taxon-name-part-type="species" reg="lui">lui</tp:taxon-name-part></tp:taxon-name></italic> sp. nov.</p></caption><graphic xmlns:xlink="http://www.w3.org/1999/xlink" xlink:href="zookeys-1039-001-g040.jpg" position="float" orientation="portrait" xlink:type="simple" id="oo_545570.jpg"><uri content-type="original_file" xlink:type="simple">https://binary.pensoft.net/fig/545570</uri></graphic></fig></tp:treatment-sec><tp:treatment-sec sec-type="Food plant" id="SECID0ETNFK"><title>Food plant.</title><p>adults feed on leaves of <italic><tp:taxon-name><tp:taxon-name-part taxon-name-part-type="genus" reg="Viburnum">Viburnum</tp:taxon-name-part> <tp:taxon-name-part taxon-name-part-type="species" reg="odoratissimum">odoratissimum</tp:taxon-name-part></tp:taxon-name></italic> Ker Gawl. (<tp:taxon-name><tp:taxon-name-part taxon-name-part-type="family">Adoxaceae</tp:taxon-name-part></tp:taxon-name>) (Fig. <xref ref-type="fig" rid="F40">40A</xref>).</p></tp:treatment-sec><tp:treatment-sec sec-type="distribution" id="SECID0ENOFK"><title>Distribution.</title><p>The species is widespread at mid-altitudes (1,500–2,500 m) in central and southern Taiwan.</p></tp:treatment-sec><tp:treatment-sec sec-type="etymology" id="SECID0ESOFK"><title>Etymology.</title><p>Dedicated to Mr Jung-Chan Chen who was the first member of <abbrev xmlns:xlink="http://www.w3.org/1999/xlink" xlink:title="Taiwan Chrysomelid Research Team" xlink:type="simple">TCRT</abbrev> to collect specimens of this new species.</p></tp:treatment-sec><tp:treatment-sec><!--Section generated to contain objects referenced in tp:taxon-treatment.--><fig id="F38" position="float" orientation="portrait"><object-id xmlns:xlink="http://www.w3.org/1999/xlink" content-type="doi" xlink:type="simple">10.3897/zookeys.1039.64740.figure38</object-id><object-id xmlns:xlink="http://www.w3.org/1999/xlink" content-type="arpha" xlink:type="simple">0602CB4B-A0A1-55D8-AA16-63E76853C810</object-id><label>Figure 38.</label><caption><p>Habitus of <italic><tp:taxon-name><tp:taxon-name-part taxon-name-part-type="genus" reg="Pyrrhalta">Pyrrhalta</tp:taxon-name-part> <tp:taxon-name-part taxon-name-part-type="species" reg="jungchani">jungchani</tp:taxon-name-part></tp:taxon-name></italic> sp. nov. <italic>and <tp:taxon-name><tp:taxon-name-part taxon-name-part-type="genus" reg="Pyrrhalta">P.</tp:taxon-name-part> <tp:taxon-name-part taxon-name-part-type="species" reg="shirozui">shirozui</tp:taxon-name-part></tp:taxon-name></italic> Kimoto <bold>A</bold><italic><tp:taxon-name><tp:taxon-name-part taxon-name-part-type="genus" reg="Pyrrhalta">P.</tp:taxon-name-part> <tp:taxon-name-part taxon-name-part-type="species" reg="jungchani">jungchani</tp:taxon-name-part></tp:taxon-name></italic> sp. nov., male, dorsal view <bold>B</bold> ditto, ventral view <bold>C</bold> ditto, lateral view <bold>D</bold><italic><tp:taxon-name><tp:taxon-name-part taxon-name-part-type="genus" reg="Pyrrhalta">P.</tp:taxon-name-part> <tp:taxon-name-part taxon-name-part-type="species" reg="shirozui">shirozui</tp:taxon-name-part></tp:taxon-name></italic>, female, dorsal view <bold>E</bold> ditto, ventral view <bold>F</bold> ditto, lateral view <bold>G</bold> Same species, color variation <bold>H</bold> Same species, color variation <bold>I</bold> Same species, color variation.</p></caption><graphic xmlns:xlink="http://www.w3.org/1999/xlink" xlink:href="zookeys-1039-001-g038.jpg" position="float" orientation="portrait" xlink:type="simple" id="oo_545568.jpg"><uri content-type="original_file" xlink:type="simple">https://binary.pensoft.net/fig/545568</uri></graphic></fig><fig id="F1" position="float" orientation="portrait"><object-id xmlns:xlink="http://www.w3.org/1999/xlink" content-type="doi" xlink:type="simple">10.3897/zookeys.1039.64740.figure1</object-id><object-id xmlns:xlink="http://www.w3.org/1999/xlink" content-type="arpha" xlink:type="simple">263AA65B-168A-550C-B3CB-12E0C82E93CC</object-id><label>Figure 1.</label><caption><p>Habitus of <italic><tp:taxon-name><tp:taxon-name-part taxon-name-part-type="genus" reg="Xanthogaleruca">Xanthogaleruca</tp:taxon-name-part> <tp:taxon-name-part taxon-name-part-type="species" reg="aenescens">aenescens</tp:taxon-name-part></tp:taxon-name></italic> (Fairmaire) and <italic><tp:taxon-name><tp:taxon-name-part taxon-name-part-type="genus" reg="Xanthogaleruca">X.</tp:taxon-name-part> <tp:taxon-name-part taxon-name-part-type="species" reg="yuae">yuae</tp:taxon-name-part></tp:taxon-name></italic> sp. nov. <bold>A</bold><italic><tp:taxon-name><tp:taxon-name-part taxon-name-part-type="genus" reg="Xanthogaleruca">X.</tp:taxon-name-part> <tp:taxon-name-part taxon-name-part-type="species" reg="aenescens">aenescens</tp:taxon-name-part></tp:taxon-name></italic>, female, dorsal view <bold>B</bold> ditto, ventral view <bold>C</bold> ditto, lateral view <bold>D</bold><italic><tp:taxon-name><tp:taxon-name-part taxon-name-part-type="genus" reg="Xanthogaleruca">X.</tp:taxon-name-part> <tp:taxon-name-part taxon-name-part-type="species" reg="yuae">yuae</tp:taxon-name-part></tp:taxon-name></italic> sp. nov., female, dorsal view <bold>E</bold> ditto, ventral view <bold>F</bold> ditto, lateral view.</p></caption><graphic xmlns:xlink="http://www.w3.org/1999/xlink" xlink:href="zookeys-1039-001-g001.jpg" position="float" orientation="portrait" xlink:type="simple" id="oo_545531.jpg"><uri content-type="original_file" xlink:type="simple">https://binary.pensoft.net/fig/545531</uri></graphic></fig><fig id="F45" position="float" orientation="portrait"><object-id xmlns:xlink="http://www.w3.org/1999/xlink" content-type="doi" xlink:type="simple">10.3897/zookeys.1039.64740.figure45</object-id><object-id xmlns:xlink="http://www.w3.org/1999/xlink" content-type="arpha" xlink:type="simple">CF548018-28CE-5435-9A93-5D18996C9AAC</object-id><label>Figure 45.</label><caption><p>Habitus of <italic><tp:taxon-name><tp:taxon-name-part taxon-name-part-type="genus" reg="Pyrrhalta">Pyrrhalta</tp:taxon-name-part> <tp:taxon-name-part taxon-name-part-type="species" reg="kobayashii">kobayashii</tp:taxon-name-part></tp:taxon-name></italic> Kimoto and <italic><tp:taxon-name><tp:taxon-name-part taxon-name-part-type="genus" reg="Pyrrhalta">P.</tp:taxon-name-part> <tp:taxon-name-part taxon-name-part-type="species" reg="lineatipes">lineatipes</tp:taxon-name-part></tp:taxon-name></italic> (Takei) <bold>A</bold><italic><tp:taxon-name><tp:taxon-name-part taxon-name-part-type="genus" reg="Pyrrhalta">P.</tp:taxon-name-part> <tp:taxon-name-part taxon-name-part-type="species" reg="kobayashii">kobayashii</tp:taxon-name-part></tp:taxon-name></italic>, female, dorsal view <bold>B</bold> ditto, ventral view <bold>C</bold> ditto, lateral view <bold>D</bold><italic><tp:taxon-name><tp:taxon-name-part taxon-name-part-type="genus" reg="Pyrrhalta">P.</tp:taxon-name-part> <tp:taxon-name-part taxon-name-part-type="species" reg="lineatipes">lineatipes</tp:taxon-name-part></tp:taxon-name></italic>, lectotype, dorsal view <bold>E</bold><italic><tp:taxon-name><tp:taxon-name-part taxon-name-part-type="genus" reg="Pyrrhalta">P.</tp:taxon-name-part> <tp:taxon-name-part taxon-name-part-type="species" reg="lineatipes">lineatipes</tp:taxon-name-part></tp:taxon-name></italic>, paralectotype, dorsal view <bold>F</bold><italic><tp:taxon-name><tp:taxon-name-part taxon-name-part-type="genus" reg="Pyrrhalta">P.</tp:taxon-name-part> <tp:taxon-name-part taxon-name-part-type="species" reg="lineatipes">lineatipes</tp:taxon-name-part></tp:taxon-name></italic>, type labels <bold>G</bold><italic><tp:taxon-name><tp:taxon-name-part taxon-name-part-type="genus" reg="Pyrrhalta">P.</tp:taxon-name-part> <tp:taxon-name-part taxon-name-part-type="species" reg="humeralis">humeralis</tp:taxon-name-part></tp:taxon-name></italic>, from Taiwan, female, dorsal view <bold>H</bold> ditto, ventral view <bold>I</bold> ditto, lateral view.</p></caption><graphic xmlns:xlink="http://www.w3.org/1999/xlink" xlink:href="zookeys-1039-001-g045.jpg" position="float" orientation="portrait" xlink:type="simple" id="oo_545575.jpg"><uri content-type="original_file" xlink:type="simple">https://binary.pensoft.net/fig/545575</uri></graphic></fig></tp:treatment-sec></tp:taxon-treatment>
