# Supplementary material for: Revision of the genera Xanthogaleruca Laboissière, 1932 and Pyrrhalta Joannis, 1865 (Coleoptera, Chrysomelidae, Galerucinae) of Taiwan, with type designation of Galerucella lineatipes Takei
Source: Zookeys. 2021 May 20;1039:1–108. doi: 10.3897/zookeys.1039.64740 (PMC8159918; doi:10.3897/zookeys.1039.64740)
Supplement: XML Treatment for Pyrrhalta lui [file zookeys.1039.64740-treatment26.xml]

<!DOCTYPE tp:taxon-treatment
  PUBLIC "-//TaxonX//DTD Taxonomic Treatment Publishing DTD v0 20100105//EN" "tax-treatment-NSO.dtd">
<tp:taxon-treatment xmlns:tp="http://www.plazi.org/taxpub"><tp:treatment-meta><kwd-group><label>Taxon classification</label><kwd><named-content xmlns:xlink="http://www.w3.org/1999/xlink" content-type="kingdom">Animalia</named-content></kwd><kwd><named-content xmlns:xlink="http://www.w3.org/1999/xlink" content-type="order">Coleoptera</named-content></kwd><kwd><named-content xmlns:xlink="http://www.w3.org/1999/xlink" content-type="family">Chrysomelidae</named-content></kwd></kwd-group><mixed-citation publication-type="journal"><person-group><name><surname>Lee</surname><given-names>Chi-Feng</given-names></name><name><surname>Bezděk</surname><given-names>Jan</given-names></name></person-group><article-title>Revision of the genera <italic><tp:taxon-name><tp:taxon-name-part taxon-name-part-type="genus" reg="Xanthogaleruca">Xanthogaleruca</tp:taxon-name-part></tp:taxon-name></italic> Laboissière, 1932 and <tp:taxon-name><tp:taxon-name-part taxon-name-part-type="genus" reg="Pyrrhalta">Pyrrhalta</tp:taxon-name-part></tp:taxon-name> Joannis, 1865 (<tp:taxon-name><tp:taxon-name-part taxon-name-part-type="order">Coleoptera</tp:taxon-name-part></tp:taxon-name>, <tp:taxon-name><tp:taxon-name-part taxon-name-part-type="family">Chrysomelidae</tp:taxon-name-part></tp:taxon-name>, <tp:taxon-name><tp:taxon-name-part taxon-name-part-type="subfamily">Galerucinae</tp:taxon-name-part></tp:taxon-name>) of Taiwan, with type designation of <italic><tp:taxon-name><tp:taxon-name-part taxon-name-part-type="genus" reg="Galerucella">Galerucella</tp:taxon-name-part> <tp:taxon-name-part taxon-name-part-type="species" reg="lineatipes">lineatipes</tp:taxon-name-part></tp:taxon-name></italic> Takei</article-title><source>Zookeys</source><day>20</day><month>5</month><year>2021</year><volume>1039</volume><fpage>1</fpage><lpage>108</lpage><pub-id pub-id-type="doi">10.3897/zookeys.1039.64740</pub-id></mixed-citation></tp:treatment-meta><tp:nomenclature><tp:taxon-name><object-id xmlns:xlink="http://www.w3.org/1999/xlink" content-type="arpha" xlink:type="simple">7DE39B0A-ABD8-5828-95F4-C082FB41121A</object-id>
            <tp:taxon-name-part taxon-name-part-type="genus" reg="Pyrrhalta">Pyrrhalta</tp:taxon-name-part>
            <tp:taxon-name-part taxon-name-part-type="species" reg="lui">lui</tp:taxon-name-part>
            <object-id xmlns:xlink="http://www.w3.org/1999/xlink" content-type="zoobank" xlink:type="simple">http://zoobank.org/22A6C67A-BA73-46F7-8E0D-A9F092F85B09</object-id>
          </tp:taxon-name><tp:taxon-status xmlns:xlink="http://www.w3.org/1999/xlink" xlink:type="simple">sp. nov.</tp:taxon-status><xref ref-type="fig" rid="F40">Figs 40B–D</xref><xref ref-type="fig" rid="F41">, 41</xref><xref ref-type="fig" rid="F42">, 42</xref></tp:nomenclature><tp:treatment-sec sec-type="Types" id="SECID0ELQFK"><title>Types.</title><p><bold><italic>Holotype</italic></bold> ♂ (TARI), Taiwan. Hualien: Hahuan Cross-Ridge (合歡越嶺古道), 4.VIII.2018, leg. H.-F. Lu. <bold><italic>Paratypes</italic>.</bold> 16♂, 7♀ (TARI), same data as holotype; Hualien: 3♀ (TARI), Hutoushan (虎頭山), 21.IV.2018, leg. H.-F. Lu; Kaohsiung: 1♀ (TARI), Chungchihkuan (中之關), 17.IV.2012, leg. L.-P. Hsu; 4♂, 3♀ (TARI), same locality, 12.VI.2015, leg. C.-F. Lee; Miaoli: 1♂ (TARI), Hsuehchien (雪見), 7.VI.2013, leg. W.-B. Yeh; Nantou: 1♂ (TARI), Chingching (清境), 5.III.2007, leg. H.-C. Chen; 1♂ (TARI), Meifeng (梅峰), 2–4.VI.1980, leg. L. Y. Chou &amp; C. C. Chen; 1♀ (TARI), same locality, 24–26.VI.1981, leg. K. S. Lin &amp; W. S. Tang; 1♂ (TARI), Tatachia (塔塔加), leg. 21.VI.2009, leg. C.-F. Lee; Taichung: 1♂, 2♀ (TARI), Kukuan (谷關), 21.III.2014, leg. B.-X. Guo.</p></tp:treatment-sec><tp:treatment-sec sec-type="diagnosis" id="SECID0E1QFK"><title>Diagnosis.</title><p>Elytra relatively narrow, 1.7–1.8 × longer than wide, entirely yellowish brown or black; disc smooth, lacking ridges; with sparse, fine punctures</p></tp:treatment-sec><tp:treatment-sec sec-type="description" id="SECID0E6QFK"><title>Description.</title><p>Length 4.6–5.3 mm, width 2.0–2.4 mm. Body yellow, head and pronotum reddish brown, antenna blackish brown except ventral sides of five basal antennomeres, bases of femora and lateral margins of tibia black; tarsi darker in females (Fig. <xref ref-type="fig" rid="F41">41D, E</xref>); but head, scutellum, thoracic ventrites, and basal 2/3 of femora black in males (Fig. <xref ref-type="fig" rid="F41">41A–C</xref>). Eyes small, interocular space 2.55–2.85 × diameter of eye. Antennae filiform in males (Fig. <xref ref-type="fig" rid="F42">42A</xref>), length ratios of antennomeres I–XI 1.0: 0.6: 0.8: 0.7: 0.7: 0.7: 0.7: 0.7: 0.7: 0.7: 0.8, length to width ratios of antennomeres I–XI 2.6: 1.9: 2.5: 2.1: 2.2: 2.2: 2.4: 2.5: 2.8: 2.4: 2.9; similar in females (Fig. <xref ref-type="fig" rid="F42">42B</xref>), length ratios of antennomeres I–XI 1.0: 0.6: 0.9: 0.7: 0.7: 0.7: 0.7: 0.7: 0.7: 0.7: 0.9, length to width ratios of antennomeres I–XI 2.7: 2.1: 2.7: 2.2: 2.2: 2.2: 2.2: 2.1: 2.3: 2.1: 3.1. Pronotum and elytra convex. Pronotum 1.8–2.0 × wider than long, with transverse ridge along apical margin deflexed at antero-lateral angles; disc smooth on ridge, but with reticulate microsculpture below ridge, with extremely coarse punctures laterally, smaller medially, with one short seta at each puncture; with median longitudinal and lateral depressions; lateral margins moderately rounded, widest at middle, apical and basal margins slightly concave; anterior and posterior setiferous punctures not erect. Elytra broad, parallel-sided, 1.7–1.8 × longer than wide; disc smooth, with dense, coarse punctures, and extremely dense, short pubescence, some located between punctures. Apical spur of tibia of middle leg absent and tarsomere I not modified in males. Aedeagus (Fig. <xref ref-type="fig" rid="F42">42C, D</xref>) slender in dorsal view, 6.3 × longer than wide, asymmetrically lanceolate, slightly curved at middle, strongly narrower near apex, apex narrowly rounded; ostium obliquely longitudinal, covered by a membrane; strongly curved near base in lateral view, apex narrowly rounded; two endophallic sclerites elongate, primary sclerite 0.7 × as long as aedeagus, with dense teeth along apical margin. Secondary sclerite much shorter than primary sclerite, 0.6 × as long as primary sclerite, apex acute. Only apices of gonocoxae (Fig. <xref ref-type="fig" rid="F42">42I</xref>) sclerotized, longitudinal, few short setae near base, with eight to ten long setae near apex on each gonocoxa. Ventrite VIII (Fig. <xref ref-type="fig" rid="F42">42E</xref>) well sclerotized, with dense short setae along lateral and apical area, with short and long marginal setae, spiculum long. Receptacle of spermatheca (Fig. <xref ref-type="fig" rid="F42">42F</xref>) slightly swollen and elongate; pump short and strongly curved; sclerotized proximal spermathecal duct narrow and short. Apical margin of abdominal ventrite V slightly concave medially and with deep depression in males (Fig. <xref ref-type="fig" rid="F42">42H</xref>); broadly rounded in females (Fig. <xref ref-type="fig" rid="F42">42G</xref>).</p><fig id="F41" position="float" orientation="portrait"><object-id xmlns:xlink="http://www.w3.org/1999/xlink" content-type="doi" xlink:type="simple">10.3897/zookeys.1039.64740.figure41</object-id><object-id xmlns:xlink="http://www.w3.org/1999/xlink" content-type="arpha" xlink:type="simple">52CB2D0B-EFAC-55D8-B963-3A669F1E0F50</object-id><label>Figure 41.</label><caption><p>Habitus of <italic><tp:taxon-name><tp:taxon-name-part taxon-name-part-type="genus" reg="Pyrrhalta">Pyrrhalta</tp:taxon-name-part> <tp:taxon-name-part taxon-name-part-type="species" reg="lui">lui</tp:taxon-name-part></tp:taxon-name></italic> sp. nov. <bold>A</bold> male, typical form, dorsal view <bold>B</bold> ditto, ventral view <bold>C</bold> ditto, lateral view <bold>D</bold> female, dorsal view <bold>E</bold> ditto, ventral view <bold>F</bold> male, color variation, dorsal view <bold>G</bold> ditto, ventral view <bold>H</bold> male, color variation, dorsal view <bold>I</bold> ditto, ventral view.</p></caption><graphic xmlns:xlink="http://www.w3.org/1999/xlink" xlink:href="zookeys-1039-001-g041.jpg" position="float" orientation="portrait" xlink:type="simple" id="oo_545571.jpg"><uri content-type="original_file" xlink:type="simple">https://binary.pensoft.net/fig/545571</uri></graphic></fig><fig id="F42" position="float" orientation="portrait"><object-id xmlns:xlink="http://www.w3.org/1999/xlink" content-type="doi" xlink:type="simple">10.3897/zookeys.1039.64740.figure42</object-id><object-id xmlns:xlink="http://www.w3.org/1999/xlink" content-type="arpha" xlink:type="simple">695D1C0C-2526-57D3-A4BE-1AB62D9E67F9</object-id><label>Figure 42.</label><caption><p>Diagnostic characters of <italic><tp:taxon-name><tp:taxon-name-part taxon-name-part-type="genus" reg="Pyrrhalta">Pyrrhalta</tp:taxon-name-part> <tp:taxon-name-part taxon-name-part-type="species" reg="lui">lui</tp:taxon-name-part></tp:taxon-name></italic> sp. nov. <bold>A</bold> antenna, male <bold>B</bold> antenna, female <bold>C</bold> aedeagus, dorsal view <bold>D</bold> ditto, lateral view <bold>E</bold> abdominal ventrite VIII <bold>F</bold> spermatheca <bold>G</bold> abdominal ventrite V, female <bold>H</bold> abdominal ventrite V, male <bold>I</bold> gonocoxae.</p></caption><graphic xmlns:xlink="http://www.w3.org/1999/xlink" xlink:href="zookeys-1039-001-g042.jpg" position="float" orientation="portrait" xlink:type="simple" id="oo_545572.jpg"><uri content-type="original_file" xlink:type="simple">https://binary.pensoft.net/fig/545572</uri></graphic></fig></tp:treatment-sec><tp:treatment-sec sec-type="variation" id="SECID0EBVFK"><title>Variation.</title><p>Males of <italic><tp:taxon-name><tp:taxon-name-part taxon-name-part-type="genus" reg="Pyrrhalta">P.</tp:taxon-name-part> <tp:taxon-name-part taxon-name-part-type="species" reg="lui">lui</tp:taxon-name-part></tp:taxon-name></italic> sp. nov. display great variation in color. Some are totally black except for yellowish brown legs and abdomens (Fig. F, G); a few individuals are mainly black but pronota are reddish brown (Fig. <xref ref-type="fig" rid="F41">41H, I</xref>).</p></tp:treatment-sec><tp:treatment-sec sec-type="remarks" id="SECID0EWVFK"><title>Remarks.</title><p>Adults of <italic><tp:taxon-name><tp:taxon-name-part taxon-name-part-type="genus" reg="Pyrrhalta">P.</tp:taxon-name-part> <tp:taxon-name-part taxon-name-part-type="species" reg="lui">lui</tp:taxon-name-part></tp:taxon-name></italic> sp. nov. are distinguished within the species group by unicolorous elytra. In males, the aedeagus (Fig. <xref ref-type="fig" rid="F40">40C, D</xref>) is similar to that of <italic><tp:taxon-name><tp:taxon-name-part taxon-name-part-type="genus" reg="Pyrrhalta">P.</tp:taxon-name-part> <tp:taxon-name-part taxon-name-part-type="species" reg="jungchani">jungchani</tp:taxon-name-part></tp:taxon-name></italic> sp. nov. (Fig. <xref ref-type="fig" rid="F39">39C, D</xref>), with an asymmetrically lanceolate shape and two endophallic sclerites. It differs by the straight apex and the longer secondary endophallic sclerite, 0.6 × as long as primary endophallic sclerite (recurved apex and shorter secondary endophallic sclerite, 0.3 × as long as primary endophallic sclerite, in <italic><tp:taxon-name><tp:taxon-name-part taxon-name-part-type="genus" reg="Pyrrhalta">P.</tp:taxon-name-part> <tp:taxon-name-part taxon-name-part-type="species" reg="jungchani">jungchani</tp:taxon-name-part></tp:taxon-name></italic> sp. nov.).</p></tp:treatment-sec><tp:treatment-sec sec-type="Food plants" id="SECID0EFXFK"><title>Food plants.</title><p>Adults feed on leaves of <italic><tp:taxon-name><tp:taxon-name-part taxon-name-part-type="genus" reg="Viburnum">Viburnum</tp:taxon-name-part> <tp:taxon-name-part taxon-name-part-type="species" reg="parvifolium">parvifolium</tp:taxon-name-part></tp:taxon-name></italic> Hayata (Fig. <xref ref-type="fig" rid="F40">40B</xref>) and <italic><tp:taxon-name><tp:taxon-name-part taxon-name-part-type="genus" reg="Viburnum">V.</tp:taxon-name-part> <tp:taxon-name-part taxon-name-part-type="species" reg="luzonicum">luzonicum</tp:taxon-name-part></tp:taxon-name></italic> Rolfe (<tp:taxon-name><tp:taxon-name-part taxon-name-part-type="family">Adoxaceae</tp:taxon-name-part></tp:taxon-name>) (Fig. <xref ref-type="fig" rid="F40">40C, D</xref>).</p></tp:treatment-sec><tp:treatment-sec sec-type="distribution" id="SECID0EOYFK"><title>Distribution.</title><p>The species is widespread at mid-altitudes (1,500–2,500 m) in central and southern Taiwan.</p></tp:treatment-sec><tp:treatment-sec sec-type="etymology" id="SECID0ETYFK"><title>Etymology.</title><p>Dedicated to Mr Hsi-Feng Lu, the member of <abbrev xmlns:xlink="http://www.w3.org/1999/xlink" xlink:title="Taiwan Chrysomelid Research Team" xlink:type="simple">TCRT</abbrev> who collected most specimens of this new species.</p></tp:treatment-sec><tp:treatment-sec><!--Section generated to contain objects referenced in tp:taxon-treatment.--><fig id="F40" position="float" orientation="portrait"><object-id xmlns:xlink="http://www.w3.org/1999/xlink" content-type="doi" xlink:type="simple">10.3897/zookeys.1039.64740.figure40</object-id><object-id xmlns:xlink="http://www.w3.org/1999/xlink" content-type="arpha" xlink:type="simple">2B2B75D8-D2EB-5A92-8F6F-EDE14E782D78</object-id><label>Figure 40.</label><caption><p>Field photographs of <italic><tp:taxon-name><tp:taxon-name-part taxon-name-part-type="genus" reg="Pyrrhalta">Pyrrhalta</tp:taxon-name-part> <tp:taxon-name-part taxon-name-part-type="species" reg="jungchani">jungchani</tp:taxon-name-part></tp:taxon-name></italic> sp. nov. and <italic><tp:taxon-name><tp:taxon-name-part taxon-name-part-type="genus" reg="Pyrrhalta">P.</tp:taxon-name-part> <tp:taxon-name-part taxon-name-part-type="species" reg="lui">lui</tp:taxon-name-part></tp:taxon-name></italic> sp. nov. on host plant <bold>A</bold> adult of <italic><tp:taxon-name><tp:taxon-name-part taxon-name-part-type="genus" reg="Pyrrhalta">P.</tp:taxon-name-part> <tp:taxon-name-part taxon-name-part-type="species" reg="jungchani">jungchani</tp:taxon-name-part></tp:taxon-name></italic> sp. nov. <bold>B</bold> host plant for <italic><tp:taxon-name><tp:taxon-name-part taxon-name-part-type="genus" reg="Pyrrhalta">P.</tp:taxon-name-part> <tp:taxon-name-part taxon-name-part-type="species" reg="lui">lui</tp:taxon-name-part></tp:taxon-name></italic> sp. nov., <italic><tp:taxon-name><tp:taxon-name-part taxon-name-part-type="genus" reg="Viburnum">Viburnum</tp:taxon-name-part> <tp:taxon-name-part taxon-name-part-type="species" reg="parvifolium">parvifolium</tp:taxon-name-part></tp:taxon-name></italic> with feeding marks <bold>C</bold> adult of <italic><tp:taxon-name><tp:taxon-name-part taxon-name-part-type="genus" reg="Pyrrhalta">P.</tp:taxon-name-part> <tp:taxon-name-part taxon-name-part-type="species" reg="lui">lui</tp:taxon-name-part></tp:taxon-name></italic> sp. nov. feeding on leaves of <italic><tp:taxon-name><tp:taxon-name-part taxon-name-part-type="genus" reg="Viburnum">V.</tp:taxon-name-part> <tp:taxon-name-part taxon-name-part-type="species" reg="luzonicum">luzonicum</tp:taxon-name-part></tp:taxon-name></italic><bold>D</bold> adult of <italic><tp:taxon-name><tp:taxon-name-part taxon-name-part-type="genus" reg="Pyrrhalta">P.</tp:taxon-name-part> <tp:taxon-name-part taxon-name-part-type="species" reg="lui">lui</tp:taxon-name-part></tp:taxon-name></italic> sp. nov.</p></caption><graphic xmlns:xlink="http://www.w3.org/1999/xlink" xlink:href="zookeys-1039-001-g040.jpg" position="float" orientation="portrait" xlink:type="simple" id="oo_545570.jpg"><uri content-type="original_file" xlink:type="simple">https://binary.pensoft.net/fig/545570</uri></graphic></fig><fig id="F39" position="float" orientation="portrait"><object-id xmlns:xlink="http://www.w3.org/1999/xlink" content-type="doi" xlink:type="simple">10.3897/zookeys.1039.64740.figure39</object-id><object-id xmlns:xlink="http://www.w3.org/1999/xlink" content-type="arpha" xlink:type="simple">D26AAD29-9CBD-5D73-84C4-BCA2184CADC1</object-id><label>Figure 39.</label><caption><p>Diagnostic characters of <italic><tp:taxon-name><tp:taxon-name-part taxon-name-part-type="genus" reg="Pyrrhalta">Pyrrhalta</tp:taxon-name-part> <tp:taxon-name-part taxon-name-part-type="species" reg="jungchani">jungchani</tp:taxon-name-part></tp:taxon-name></italic> sp. nov. <bold>A</bold> antenna, male <bold>B</bold> antenna, female <bold>C</bold> aedeagus, dorsal view <bold>D</bold> ditto, lateral view <bold>E</bold> abdominal ventrite VIII <bold>F</bold> apex of tibia of middle leg, male <bold>G</bold> gonocoxae <bold>H</bold> tarsi of middle leg, male <bold>I</bold> abdominal ventrite V, female <bold>J</bold> abdominal ventrite V, male <bold>K</bold> spermatheca.</p></caption><graphic xmlns:xlink="http://www.w3.org/1999/xlink" xlink:href="zookeys-1039-001-g039.jpg" position="float" orientation="portrait" xlink:type="simple" id="oo_545569.jpg"><uri content-type="original_file" xlink:type="simple">https://binary.pensoft.net/fig/545569</uri></graphic></fig></tp:treatment-sec></tp:taxon-treatment>
