# Supplementary material for: Revision of the genera Xanthogaleruca Laboissière, 1932 and Pyrrhalta Joannis, 1865 (Coleoptera, Chrysomelidae, Galerucinae) of Taiwan, with type designation of Galerucella lineatipes Takei
Source: Zookeys. 2021 May 20;1039:1–108. doi: 10.3897/zookeys.1039.64740 (PMC8159918; doi:10.3897/zookeys.1039.64740)
Supplement: XML Treatment for Pyrrhalta shirozui [file zookeys.1039.64740-treatment27.xml]

<!DOCTYPE tp:taxon-treatment
  PUBLIC "-//TaxonX//DTD Taxonomic Treatment Publishing DTD v0 20100105//EN" "tax-treatment-NSO.dtd">
<tp:taxon-treatment xmlns:tp="http://www.plazi.org/taxpub"><tp:treatment-meta><kwd-group><label>Taxon classification</label><kwd><named-content xmlns:xlink="http://www.w3.org/1999/xlink" content-type="kingdom">Animalia</named-content></kwd><kwd><named-content xmlns:xlink="http://www.w3.org/1999/xlink" content-type="order">Coleoptera</named-content></kwd><kwd><named-content xmlns:xlink="http://www.w3.org/1999/xlink" content-type="family">Chrysomelidae</named-content></kwd></kwd-group><mixed-citation publication-type="journal"><person-group><name><surname>Lee</surname><given-names>Chi-Feng</given-names></name><name><surname>Bezděk</surname><given-names>Jan</given-names></name></person-group><article-title>Revision of the genera <italic><tp:taxon-name><tp:taxon-name-part taxon-name-part-type="genus" reg="Xanthogaleruca">Xanthogaleruca</tp:taxon-name-part></tp:taxon-name></italic> Laboissière, 1932 and <tp:taxon-name><tp:taxon-name-part taxon-name-part-type="genus" reg="Pyrrhalta">Pyrrhalta</tp:taxon-name-part></tp:taxon-name> Joannis, 1865 (<tp:taxon-name><tp:taxon-name-part taxon-name-part-type="order">Coleoptera</tp:taxon-name-part></tp:taxon-name>, <tp:taxon-name><tp:taxon-name-part taxon-name-part-type="family">Chrysomelidae</tp:taxon-name-part></tp:taxon-name>, <tp:taxon-name><tp:taxon-name-part taxon-name-part-type="subfamily">Galerucinae</tp:taxon-name-part></tp:taxon-name>) of Taiwan, with type designation of <italic><tp:taxon-name><tp:taxon-name-part taxon-name-part-type="genus" reg="Galerucella">Galerucella</tp:taxon-name-part> <tp:taxon-name-part taxon-name-part-type="species" reg="lineatipes">lineatipes</tp:taxon-name-part></tp:taxon-name></italic> Takei</article-title><source>Zookeys</source><day>20</day><month>5</month><year>2021</year><volume>1039</volume><fpage>1</fpage><lpage>108</lpage><pub-id pub-id-type="doi">10.3897/zookeys.1039.64740</pub-id></mixed-citation></tp:treatment-meta><tp:nomenclature><tp:taxon-name><object-id xmlns:xlink="http://www.w3.org/1999/xlink" content-type="arpha" xlink:type="simple">FAFFB9AC-DC8B-5015-B7EE-9F6095157D2E</object-id>
            <tp:taxon-name-part taxon-name-part-type="genus" reg="Pyrrhalta">Pyrrhalta</tp:taxon-name-part>
            <tp:taxon-name-part taxon-name-part-type="species" reg="shirozui">shirozui</tp:taxon-name-part>
          </tp:taxon-name><tp:taxon-authority>Kimoto, 1969</tp:taxon-authority><xref ref-type="fig" rid="F38">Figs 38D–I</xref><xref ref-type="fig" rid="F43">, 43</xref><xref ref-type="fig" rid="F44">, 44</xref><tp:nomenclature-citation-list><tp:nomenclature-citation><tp:taxon-name>
                <tp:taxon-name-part taxon-name-part-type="genus" reg="Pyrrhalta">Pyrrhalta</tp:taxon-name-part> <tp:taxon-name-part taxon-name-part-type="species" reg="shirozui">shirozui</tp:taxon-name-part></tp:taxon-name><comment>Kimoto, 1969: 26 (Taiwan); <xref ref-type="bibr" rid="B39">Kimoto and Chu 1996</xref>: 57 (catalogue); <xref ref-type="bibr" rid="B42">Kimoto and Takizawa 1997</xref>: 300 (key), 374; <xref ref-type="bibr" rid="B3">Beenen 2010</xref>: 453 (catalogue); Lee and Cheng 2010: 123 (redescription); <xref ref-type="bibr" rid="B93">Xue and Yang 2010</xref>: 129 (catalogue); <xref ref-type="bibr" rid="B81">Takahashi 2012</xref>: 324 (specimens at <named-content xmlns:xlink="http://www.w3.org/1999/xlink" content-type="dwc:institutional_code" xlink:type="simple">OMNH</named-content>); <xref ref-type="bibr" rid="B98">Yang et al. 2015</xref>: 120 (catalogue).</comment></tp:nomenclature-citation><tp:nomenclature-citation><tp:taxon-name>
                <tp:taxon-name-part taxon-name-part-type="genus" reg="Pyrrhalta">Pyrrhalta</tp:taxon-name-part> (<tp:taxon-name-part taxon-name-part-type="subgenus" reg="Pyrrhalta">Pyrrhalta</tp:taxon-name-part>) <tp:taxon-name-part taxon-name-part-type="species" reg="shirozui">shirozui</tp:taxon-name-part></tp:taxon-name><comment>: <xref ref-type="bibr" rid="B92">Wilcox 1971</xref>: 89 (catalogue).</comment></tp:nomenclature-citation></tp:nomenclature-citation-list></tp:nomenclature><tp:treatment-sec sec-type="Types" id="SECID0EI3FK"><title>Types.</title><p><bold><italic>Holotype</italic></bold> ♀ (<named-content xmlns:xlink="http://www.w3.org/1999/xlink" content-type="dwc:institutional_code" xlink:type="simple">KUEC</named-content>, by original designation): “(Taiwan) / Sungkang [松崗] / Nantou Hsien [p, w] // 29.VI.[h] 1965 / T. Shirôzu [p, w] // <tp:taxon-name><tp:taxon-name-part taxon-name-part-type="genus" reg="Pyrrhalta">Pyrrhalta</tp:taxon-name-part></tp:taxon-name> / <tp:taxon-name><tp:taxon-name-part taxon-name-part-type="genus" reg="Pyrrhalta"/><tp:taxon-name-part taxon-name-part-type="species" reg="shirozui">shirozui</tp:taxon-name-part></tp:taxon-name> / Kimoto, n. sp. [h, w] // HOLOTYPE [p, r]”. <bold><italic>Paratype</italic>.</bold> 1♂ (<named-content xmlns:xlink="http://www.w3.org/1999/xlink" content-type="dwc:institutional_code" xlink:type="simple">KMNH</named-content>): “(TAIWAN) / Alishan [阿里山] / Chiai Hsien [p] / 29[h]. VII. 1966 / H. Kamiya leg. [p, w] // <tp:taxon-name><tp:taxon-name-part taxon-name-part-type="genus" reg="Pyrrhalta">Pyrrhalta</tp:taxon-name-part></tp:taxon-name> / <tp:taxon-name><tp:taxon-name-part taxon-name-part-type="genus" reg="Pyrrhalta"/><tp:taxon-name-part taxon-name-part-type="species" reg="shirozui">shirozui</tp:taxon-name-part></tp:taxon-name> / Kimoto, n. sp. [h, w] // PARATYPE [p, b]”.</p></tp:treatment-sec><tp:treatment-sec sec-type="material" id="SECID0E64FK"><title>Other material.</title><p>Taiwan. Chiayi: 1♂ (TARI), Yushan (玉山), 1.VII.2015, leg. J.-C. Chen; Hualien: 2♀ (TARI) Hahuan Cross-Ridge (合歡越嶺古道), 4.VIII.2018, leg. H.-F. Lu; 1♂ (TARI), Pilu (碧綠), 29.VI.2018, leg. H.-F. Lu; Ilan: 6♂, 3♀ (TARI), Mingchi (明池), 25.V.2008, leg. M.-H. Tsou; 4♂, 2♀ (TARI), same but with “16.VIII.2008”; 1♀ (TARI), Ssuyuan (思源), 11.VIII.2014, leg. J.-C. Chen; 1♂ (TARI), Taipingshan (太平山), 26–28.VII.1983, leg. L. Y. Chou; 1♂, 1♀ (TARI), same locality, 8.VII.2008, leg. H.-J. Chen; 3♂, 6♀ (TARI), same locality, 25.V.2009, leg. C.-F. Lee; 1♂ (TARI), Yingtzuling (鶯仔嶺), 3.VI.2011, leg. Y.-L. Lin; Nantou: 1♀ (TARI), Meifeng (梅峰), 5–9.X.1980, leg. C. C. Chen &amp; C. C. Chien; 1♂, 1♀ (TARI), Nengkaoshan (能高山), 18.X.2011, leg. J.-C. Chen; 1♀ (TARI), Tatachia (塔塔加), 20.VII.2009, leg. S.-F. Yu; 1♀ (TARI), same but with “leg. H. Lee”; 1♀ (TARI), same but with “C.-F. Lee”; 1♂ (TARI), same locality, 21.IX.2009, leg. C.-F. Lee; 3♂♂, 2♀♀ (TARI), Tsuifeng (翠峰), 12–14.IX.1984, leg. K. S. Lin and S. C. Lin; Pingtung: 8♂♂ (TARI), Jinshuiying (浸水營), 12.VIII.2010, leg. J.-C. Chen; 1♀ (TARI), Tahanshan (大漢山), 1.VIII.2009, leg. U. Ong; 1♀ (TARI), same locality, 19.VII.2012, leg. C.-F. Lee; 1♂ (TARI), same locality, 29.VI.2018, leg. Y.-T. Chung; Taichung: 1♂ (TARI), Hassenzan (= Pahsienshan, 八仙山), 4.VI.1942, leg. A. Mutura; 1♂ (TARI), Wuwoweishan (屋我尾山), 5.VI.2012, leg. J.-C. Chen; Taipei: 2♂♂ (TARI), Fengkueitsui (風櫃嘴), 21.X.2007, leg. M.-H. Tsou; 6♂, 3♀ (TARI), Hsiaoyukeng (小油坑), 24.V.2008, leg. M.-H. Tsou; 4♀ (TARI), same but with “12.X.2008”; 9♀ (TARI), same locality and collector, reared from larvae, 21–29.III.2009; 1♀ (TARI), 5.XI.2006, Shihlin (士林), 5.XI.2006, leg. H.-T. Cheng; 2♂, 6♀ (TARI), Yangmingshan (陽明山), 12.V.2007, leg. M.-H. Tsou; 1♀ (TARI), same but with “27.V.2007”; Taitung: 3♂, 1♀ (TARI), Hsiangyang (向陽), 2.VII.2009, leg. S.-F. Yu; 1♀ (TARI), Liyuan (栗園), 19.VI.2013, leg. C.-F. Lee; 1♀ (TARI), Motien (摩天), 23.V.2011, leg. C.-F. Lee; Taoyuan: 4♂, 10♀ (TARI), Lalashan (拉拉山), reared form larvae, 27.IV.2009, leg. C.-F. Lee; 1♂, 9♀ (TARI), same but with “28.V.2009”; 1♀ (TARI), same locality, 15.VII.2009, leg. H.-J. Chen; 1♀ (TARI), Tamanshan (塔曼山), 25.VIII.2008, leg. H. Lee.</p></tp:treatment-sec><tp:treatment-sec sec-type="redescription" id="SECID0EE5FK"><title>Redescription.</title><p>Length 4.9–6.8 mm, width 2.4–3.4 mm. Body color (Fig. <xref ref-type="fig" rid="F38">38D–F</xref>) yellowish brown; antennae blackish brown but inner sides of five basal antennomeres yellowish brown; slender black stripe along outer and basal margins of elytra, extending into humeral calli, surrounding scutellum and suture, abbreviated at basal 1/3 or middle, with one additional pair of large black spots inside middle of apical 1/3; legs black, but inner sides of femora and tibiae yellowish brown. Eyes small, interocular space 2.06–2.26 × diameter of eye. Antennae filiform in males (Fig. <xref ref-type="fig" rid="F43">43A</xref>), length ratios of antennomeres I–XI 1.0: 0.6: 1.1: 0.9: 0.9: 0.9: 0.8: 0.8: 0.8: 0.7: 1.0, length to width ratios of antennomeres I–XI 2.9: 2.2: 4.2: 3.7: 3.4: 3.4: 3.2: 3.1: 3.1: 2.9: 3.9; filiform in females (Fig. <xref ref-type="fig" rid="F43">43B</xref>), length ratios of antennomeres I–XI 1.0: 0.6: 1.1: 0.9: 0.9: 0.8: 0.8: 0.7: 0.7: 0.7: 0.9, length to width ratios of antennomeres I–XI 2.7: 2.1: 4.4: 3.8: 3.5: 3.3: 3.1: 3.3: 3.2: 3.2: 4.8. Pronotum and elytra convex. Pronotum 2.0 × wider than long, disc smooth; with coarse, dense punctures, and short pubescence; with median longitudinal and lateral depressions; lateral margins rounded, widest at apical 1/3, basal margin truncate, apical margin slightly concave; anterior and posterior setiferous punctures strongly erect. Elytra elongate and broad, parallel-sided, 1.5 × longer than wide; disc smooth, with extremely coarse, dense punctures, and short pubescence. Apical spur of tibia of middle leg small (Fig. <xref ref-type="fig" rid="F43">43E</xref>), and tarsomere I of middle leg axe-shaped in lateral view, with narrow basal half and expanded apical half in males (Fig. <xref ref-type="fig" rid="F43">43K</xref>). Aedeagus (Fig. <xref ref-type="fig" rid="F43">43C, D</xref>) wide in dorsal view, 4.5 × longer than wide, apex asymmetrical, widest at apical 1/6, gradually narrowed toward base, apex rounded but depressed at middle; strongly curved near base in lateral view, slightly and apically curved, apex truncate with a rounded process on left; ostium not covered by membrane; two endophallic sclerites elongate, apex of primary endophallic sclerite with several teeth, 0.6 × as long as aedeagus, with one short branch at apical 1/5, secondary sclerite slightly shorter, 0.8 × as long as the primary endophallic sclerite, apex acute. Only apices of gonocoxae (Fig. <xref ref-type="fig" rid="F43">43G</xref>) sclerotized and longitudinal, with a number of long setae along lateral and apical margins. Ventrite VIII (Fig. <xref ref-type="fig" rid="F43">43F</xref>) narrow; disc with several long setae and short setae along apical margin; spiculum long. Receptacle of spermatheca (Fig. <xref ref-type="fig" rid="F43">43H</xref>) slightly swollen; pump short and strongly curved; sclerotized proximal spermathecal duct wide and short. Apical margin of abdominal ventrite V slightly concave, with deeply rounded depression at middle in males (Fig. <xref ref-type="fig" rid="F43">43J</xref>); broadly rounded in females (Fig. <xref ref-type="fig" rid="F43">43I</xref>).</p><fig id="F43" position="float" orientation="portrait"><object-id xmlns:xlink="http://www.w3.org/1999/xlink" content-type="doi" xlink:type="simple">10.3897/zookeys.1039.64740.figure43</object-id><object-id xmlns:xlink="http://www.w3.org/1999/xlink" content-type="arpha" xlink:type="simple">7504002F-1048-5FF9-8A81-5150A778291E</object-id><label>Figure 43.</label><caption><p>Diagnostic characters of <italic><tp:taxon-name><tp:taxon-name-part taxon-name-part-type="genus" reg="Pyrrhalta">Pyrrhalta</tp:taxon-name-part> <tp:taxon-name-part taxon-name-part-type="species" reg="shirozui">shirozui</tp:taxon-name-part></tp:taxon-name></italic> Kimoto <bold>A</bold> antenna, male <bold>B</bold> antenna, female <bold>C</bold> aedeagus, dorsal view <bold>D</bold> ditto, lateral view <bold>E</bold> apex of tibia of middle leg, male <bold>F</bold> abdominal ventrite VIII <bold>G</bold> gonocoxae <bold>H</bold> spermatheca <bold>I</bold> abdominal ventrite V, female <bold>J</bold> abdominal ventrite V, male <bold>K</bold> tarsi of middle leg, male.</p></caption><graphic xmlns:xlink="http://www.w3.org/1999/xlink" xlink:href="zookeys-1039-001-g043.jpg" position="float" orientation="portrait" xlink:type="simple" id="oo_545573.jpg"><uri content-type="original_file" xlink:type="simple">https://binary.pensoft.net/fig/545573</uri></graphic></fig></tp:treatment-sec><tp:treatment-sec sec-type="variation" id="SECID0EEBGK"><title>Variation.</title><p>Some specimens have a black stripe along the entire suture of the elytra (Fig. <xref ref-type="fig" rid="F38">38G</xref>); some have the black spot separated into two, sometimes connected (Fig. <xref ref-type="fig" rid="F38">38H</xref>); some have broad black stripe along suture, expanding laterally to connect with black spot (Fig. <xref ref-type="fig" rid="F38">38I</xref>); many specimens are intermediate between these color patterns.</p></tp:treatment-sec><tp:treatment-sec sec-type="remarks" id="SECID0EWBGK"><title>Remarks.</title><p>adults of <italic><tp:taxon-name><tp:taxon-name-part taxon-name-part-type="genus" reg="Pyrrhalta">P.</tp:taxon-name-part> <tp:taxon-name-part taxon-name-part-type="species" reg="shirozui">shirozui</tp:taxon-name-part></tp:taxon-name></italic> Kimoto are easily recognized by the characteristic color patterns on the elytra and sparse, coarse elytral punctures, as well as diagnostic shape of the aedeagus differing from all other species of <italic><tp:taxon-name><tp:taxon-name-part taxon-name-part-type="genus" reg="Pyrrhalta">Pyrrhalta</tp:taxon-name-part></tp:taxon-name></italic>.</p></tp:treatment-sec><tp:treatment-sec sec-type="host" id="SECID0EOCGK"><title>Host plants.</title><p>Larvae and adults feed on leaves of <italic><tp:taxon-name><tp:taxon-name-part taxon-name-part-type="genus" reg="Viburnum">Viburnum</tp:taxon-name-part> <tp:taxon-name-part taxon-name-part-type="species" reg="formosanum">formosanum</tp:taxon-name-part></tp:taxon-name></italic> (Hance) Hayata, <tp:taxon-name><tp:taxon-name-part taxon-name-part-type="genus" reg="Viburnum">V.</tp:taxon-name-part> <tp:taxon-name-part taxon-name-part-type="species" reg="foetidum">foetidum</tp:taxon-name-part> <tp:taxon-name-part taxon-name-part-type="authority">Wall.</tp:taxon-name-part> <tp:taxon-name-part taxon-name-part-type="infraspecific-rank">var.</tp:taxon-name-part> <tp:taxon-name-part taxon-name-part-type="variety" reg="rectangulatum">rectangulatum</tp:taxon-name-part></tp:taxon-name> Rehder, <italic><tp:taxon-name><tp:taxon-name-part taxon-name-part-type="genus" reg="Viburnum">V.</tp:taxon-name-part> <tp:taxon-name-part taxon-name-part-type="species" reg="integrifolium">integrifolium</tp:taxon-name-part></tp:taxon-name></italic> Hayata, <italic><tp:taxon-name><tp:taxon-name-part taxon-name-part-type="genus" reg="Viburnum">V.</tp:taxon-name-part> <tp:taxon-name-part taxon-name-part-type="species" reg="luzonicum">luzonicum</tp:taxon-name-part></tp:taxon-name></italic> Rolfe, <italic><tp:taxon-name><tp:taxon-name-part taxon-name-part-type="genus" reg="Viburnum">V.</tp:taxon-name-part> <tp:taxon-name-part taxon-name-part-type="species" reg="taitoense">taitoense</tp:taxon-name-part></tp:taxon-name></italic> Hayata, and <italic><tp:taxon-name><tp:taxon-name-part taxon-name-part-type="genus" reg="Viburnum">V.</tp:taxon-name-part> <tp:taxon-name-part taxon-name-part-type="species" reg="urceolatum">urceolatum</tp:taxon-name-part></tp:taxon-name></italic> Siebold and Zucc.</p></tp:treatment-sec><tp:treatment-sec sec-type="biology" id="SECID0E6EGK"><title>Biology.</title><p>The following life cycle information is based on Mr Mei-Hua Tsou’s (<abbrev xmlns:xlink="http://www.w3.org/1999/xlink" xlink:title="Taiwan Chrysomelid Research Team" xlink:type="simple">TCRT</abbrev>) observations (Lee and Cheng 2010). Females deposited single eggs in crevices of small twigs (Fig. <xref ref-type="fig" rid="F44">44A</xref>) or a hole prepared by the female (Fig. <xref ref-type="fig" rid="F44">44B</xref>) during autumn. The larvae hatched when plants sprouted during spring. They prepared a hole as a resting site (Fig. <xref ref-type="fig" rid="F44">44C</xref>). They exited the hole only when feeding on leaves (Fig. <xref ref-type="fig" rid="F44">44D</xref>). Larval duration was 14 days. mature larvae burrowed into soil and built underground chambers for pupation. Duration of the pupal stage (Fig. <xref ref-type="fig" rid="F44">44E</xref>) was 22–28 days. Newly emerged adults appeared during spring and were active (Fig. <xref ref-type="fig" rid="F44">44F</xref>) during summer and autumn.</p><fig id="F44" position="float" orientation="portrait"><object-id xmlns:xlink="http://www.w3.org/1999/xlink" content-type="doi" xlink:type="simple">10.3897/zookeys.1039.64740.figure44</object-id><object-id xmlns:xlink="http://www.w3.org/1999/xlink" content-type="arpha" xlink:type="simple">F7AED97E-B285-53B5-B1BC-8317FE22F85F</object-id><label>Figure 44.</label><caption><p>Field photographs of <italic><tp:taxon-name><tp:taxon-name-part taxon-name-part-type="genus" reg="Pyrrhalta">Pyrrhalta</tp:taxon-name-part> <tp:taxon-name-part taxon-name-part-type="species" reg="shirozui">shirozui</tp:taxon-name-part></tp:taxon-name></italic> Kimoto on host plant <bold>A</bold> egg at crevice of small twig <bold>B</bold> egg at hole prepared by the female <bold>C</bold> Resting site (hole) prepared by larva <bold>D</bold> Larva <bold>E</bold> pupa <bold>F</bold> adult.</p></caption><graphic xmlns:xlink="http://www.w3.org/1999/xlink" xlink:href="zookeys-1039-001-g044.jpg" position="float" orientation="portrait" xlink:type="simple" id="oo_545574.jpg"><uri content-type="original_file" xlink:type="simple">https://binary.pensoft.net/fig/545574</uri></graphic></fig></tp:treatment-sec><tp:treatment-sec sec-type="distribution" id="SECID0EBHGK"><title>Distribution.</title><p>This species is widespread in lowlands (0–1,500 m) in northern Taiwan and mid-altitudes (1,500–2,500 m) in central Taiwan.</p></tp:treatment-sec><tp:treatment-sec><!--Section generated to contain objects referenced in tp:taxon-treatment.--><fig id="F38" position="float" orientation="portrait"><object-id xmlns:xlink="http://www.w3.org/1999/xlink" content-type="doi" xlink:type="simple">10.3897/zookeys.1039.64740.figure38</object-id><object-id xmlns:xlink="http://www.w3.org/1999/xlink" content-type="arpha" xlink:type="simple">0602CB4B-A0A1-55D8-AA16-63E76853C810</object-id><label>Figure 38.</label><caption><p>Habitus of <italic><tp:taxon-name><tp:taxon-name-part taxon-name-part-type="genus" reg="Pyrrhalta">Pyrrhalta</tp:taxon-name-part> <tp:taxon-name-part taxon-name-part-type="species" reg="jungchani">jungchani</tp:taxon-name-part></tp:taxon-name></italic> sp. nov. <italic>and <tp:taxon-name><tp:taxon-name-part taxon-name-part-type="genus" reg="Pyrrhalta">P.</tp:taxon-name-part> <tp:taxon-name-part taxon-name-part-type="species" reg="shirozui">shirozui</tp:taxon-name-part></tp:taxon-name></italic> Kimoto <bold>A</bold><italic><tp:taxon-name><tp:taxon-name-part taxon-name-part-type="genus" reg="Pyrrhalta">P.</tp:taxon-name-part> <tp:taxon-name-part taxon-name-part-type="species" reg="jungchani">jungchani</tp:taxon-name-part></tp:taxon-name></italic> sp. nov., male, dorsal view <bold>B</bold> ditto, ventral view <bold>C</bold> ditto, lateral view <bold>D</bold><italic><tp:taxon-name><tp:taxon-name-part taxon-name-part-type="genus" reg="Pyrrhalta">P.</tp:taxon-name-part> <tp:taxon-name-part taxon-name-part-type="species" reg="shirozui">shirozui</tp:taxon-name-part></tp:taxon-name></italic>, female, dorsal view <bold>E</bold> ditto, ventral view <bold>F</bold> ditto, lateral view <bold>G</bold> Same species, color variation <bold>H</bold> Same species, color variation <bold>I</bold> Same species, color variation.</p></caption><graphic xmlns:xlink="http://www.w3.org/1999/xlink" xlink:href="zookeys-1039-001-g038.jpg" position="float" orientation="portrait" xlink:type="simple" id="oo_545568.jpg"><uri content-type="original_file" xlink:type="simple">https://binary.pensoft.net/fig/545568</uri></graphic></fig></tp:treatment-sec><ref-list><ref id="B39"><mixed-citation xmlns:xlink="http://www.w3.org/1999/xlink" xlink:type="simple"><person-group><name name-style="western"><surname>Kimoto</surname><given-names>S</given-names></name><name name-style="western"><surname>Chu</surname><given-names>Y-I</given-names></name></person-group> (<year>1996</year>) <article-title>Systematic catalog of <tp:taxon-name><tp:taxon-name-part taxon-name-part-type="family">Chrysomelidae</tp:taxon-name-part></tp:taxon-name> of Taiwan (<tp:taxon-name><tp:taxon-name-part taxon-name-part-type="class">Insecta</tp:taxon-name-part></tp:taxon-name>: <tp:taxon-name><tp:taxon-name-part taxon-name-part-type="order">Coleoptera</tp:taxon-name-part></tp:taxon-name>).</article-title><source>Bulletin of the Institute of Comparative Studies of International Cultures and Societies</source><volume>16</volume>: <fpage>1</fpage>–<lpage>152</lpage>.</mixed-citation></ref><ref id="B42"><mixed-citation xmlns:xlink="http://www.w3.org/1999/xlink" xlink:type="simple"><person-group><name name-style="western"><surname>Kimoto</surname><given-names>S</given-names></name><name name-style="western"><surname>Takizawa</surname><given-names>H</given-names></name></person-group> (<year>1997</year>) <source>Leaf beetles (<tp:taxon-name><tp:taxon-name-part taxon-name-part-type="family">Chrysomelidae</tp:taxon-name-part></tp:taxon-name>) of Taiwan.</source><publisher-name>Tokai University Press</publisher-name>, <publisher-loc>Tokyo</publisher-loc>, <size units="page">581 pp</size>.</mixed-citation></ref><ref id="B3"><mixed-citation xmlns:xlink="http://www.w3.org/1999/xlink" xlink:type="simple"><person-group><name name-style="western"><surname>Beenen</surname><given-names>R</given-names></name></person-group> (<year>2010</year>) <article-title><tp:taxon-name><tp:taxon-name-part taxon-name-part-type="subfamily">Galerucinae</tp:taxon-name-part></tp:taxon-name>.</article-title> In: <person-group><name name-style="western"><surname>Löbl</surname><given-names>I</given-names></name><name name-style="western"><surname>Smetana</surname><given-names>A</given-names></name></person-group> (<role>Eds</role>) <issue-title>Catalogue of Palaearctic Coleoptera (Vol.</issue-title><source>6). <tp:taxon-name><tp:taxon-name-part taxon-name-part-type="superfamily">Chrysomeloidea</tp:taxon-name-part></tp:taxon-name>. Apollo Books, Stenstrup</source>, <fpage>443</fpage>–<lpage>491</lpage>. <ext-link xlink:type="simple" ext-link-type="uri" xlink:href="https://www.cabdirect.org/cabdirect/abstract/20123189777">https://www.cabdirect.org/cabdirect/abstract/20123189777</ext-link></mixed-citation></ref><ref id="B93"><mixed-citation xmlns:xlink="http://www.w3.org/1999/xlink" xlink:type="simple"><person-group><name name-style="western"><surname>Xue</surname><given-names>HJ</given-names></name><name name-style="western"><surname>Yang</surname><given-names>X-K</given-names></name></person-group> (<year>2010</year>) Species catalogue of <italic><tp:taxon-name><tp:taxon-name-part taxon-name-part-type="genus">Pyrrhalta</tp:taxon-name-part></tp:taxon-name></italic> Joannis (<tp:taxon-name><tp:taxon-name-part taxon-name-part-type="order">Coleoptera</tp:taxon-name-part></tp:taxon-name>: <tp:taxon-name><tp:taxon-name-part taxon-name-part-type="family">Chrysomelidae</tp:taxon-name-part></tp:taxon-name>: <tp:taxon-name><tp:taxon-name-part taxon-name-part-type="subfamily">Galerucinae</tp:taxon-name-part></tp:taxon-name>) of the world. Entomotaxonomia 32 (supplement): 119–136. <ext-link xlink:type="simple" ext-link-type="uri" xlink:href="https://www.cabdirect.org/cabdirect/abstract/20103331643">https://www.cabdirect.org/cabdirect/abstract/20103331643</ext-link></mixed-citation></ref><ref id="B81"><mixed-citation xmlns:xlink="http://www.w3.org/1999/xlink" xlink:type="simple"><person-group><name name-style="western"><surname>Takahashi</surname><given-names>S</given-names></name></person-group> (<year>2012</year>) <article-title><tp:taxon-name><tp:taxon-name-part taxon-name-part-type="family">Chrysomelidae</tp:taxon-name-part></tp:taxon-name> (exclusive of <tp:taxon-name><tp:taxon-name-part taxon-name-part-type="subfamily">Bruchinae</tp:taxon-name-part></tp:taxon-name> &amp; <tp:taxon-name><tp:taxon-name-part taxon-name-part-type="subfamily">Donaciinae</tp:taxon-name-part></tp:taxon-name>).</article-title> In: <person-group><name name-style="western"><surname>Shiyake</surname><given-names>S</given-names></name></person-group> (<role>Ed.</role>) <issue-title>Specimen list of Coleoptera in the insect collection of the Osaka Museum of Natural History (Part 2).</issue-title><source>Osaka Museum of Natural History, Osaka</source>, <fpage>239</fpage>–<lpage>372</lpage>.</mixed-citation></ref><ref id="B98"><mixed-citation xmlns:xlink="http://www.w3.org/1999/xlink" xlink:type="simple"><person-group><name name-style="western"><surname>Yang</surname><given-names>X</given-names></name><name name-style="western"><surname>Ge</surname><given-names>S</given-names></name><name name-style="western"><surname>Nie</surname><given-names>R</given-names></name><name name-style="western"><surname>Ruan</surname><given-names>Y</given-names></name><name name-style="western"><surname>Li</surname><given-names>W</given-names></name></person-group> (<year>2015</year>) <source>Chinese leaf beetles.</source><publisher-name>Science Press</publisher-name>, <publisher-loc>Beijing</publisher-loc>, <size units="page">507 pp</size>.</mixed-citation></ref><ref id="B92"><mixed-citation xmlns:xlink="http://www.w3.org/1999/xlink" xlink:type="simple"><person-group><name name-style="western"><surname>Wilcox</surname><given-names>JA</given-names></name></person-group> (<year>1971</year>) <source><tp:taxon-name><tp:taxon-name-part taxon-name-part-type="family">Chrysomelidae</tp:taxon-name-part></tp:taxon-name>: <tp:taxon-name><tp:taxon-name-part taxon-name-part-type="subfamily">Galerucinae</tp:taxon-name-part></tp:taxon-name> (<tp:taxon-name><tp:taxon-name-part taxon-name-part-type="tribe">Oidini</tp:taxon-name-part></tp:taxon-name>, <tp:taxon-name><tp:taxon-name-part taxon-name-part-type="tribe">Galerucini</tp:taxon-name-part></tp:taxon-name>, <tp:taxon-name><tp:taxon-name-part taxon-name-part-type="tribe">Metacyclini</tp:taxon-name-part></tp:taxon-name>, <tp:taxon-name><tp:taxon-name-part taxon-name-part-type="tribe">Sermylini</tp:taxon-name-part></tp:taxon-name>). In: Wilcox JA (Ed.) Coleopterorum Catalogus Supplementa. Pars 78 (1), (2<sup>nd</sup> edn.). W.</source><publisher-name>Junk</publisher-name>, <publisher-loc>‘s-Gravenhage</publisher-loc>, <size units="page">220 pp</size>.</mixed-citation></ref></ref-list></tp:taxon-treatment>
