# Supplementary material for: Revision of the genera Xanthogaleruca Laboissière, 1932 and Pyrrhalta Joannis, 1865 (Coleoptera, Chrysomelidae, Galerucinae) of Taiwan, with type designation of Galerucella lineatipes Takei
Source: Zookeys. 2021 May 20;1039:1–108. doi: 10.3897/zookeys.1039.64740 (PMC8159918; doi:10.3897/zookeys.1039.64740)
Supplement: XML Treatment for Pyrrhalta lineatipes [file zookeys.1039.64740-treatment29.xml]

<!DOCTYPE tp:taxon-treatment
  PUBLIC "-//TaxonX//DTD Taxonomic Treatment Publishing DTD v0 20100105//EN" "tax-treatment-NSO.dtd">
<tp:taxon-treatment xmlns:tp="http://www.plazi.org/taxpub"><tp:treatment-meta><kwd-group><label>Taxon classification</label><kwd><named-content xmlns:xlink="http://www.w3.org/1999/xlink" content-type="kingdom">Animalia</named-content></kwd><kwd><named-content xmlns:xlink="http://www.w3.org/1999/xlink" content-type="order">Coleoptera</named-content></kwd><kwd><named-content xmlns:xlink="http://www.w3.org/1999/xlink" content-type="family">Chrysomelidae</named-content></kwd></kwd-group><mixed-citation publication-type="journal"><person-group><name><surname>Lee</surname><given-names>Chi-Feng</given-names></name><name><surname>Bezděk</surname><given-names>Jan</given-names></name></person-group><article-title>Revision of the genera <italic><tp:taxon-name><tp:taxon-name-part taxon-name-part-type="genus" reg="Xanthogaleruca">Xanthogaleruca</tp:taxon-name-part></tp:taxon-name></italic> Laboissière, 1932 and <tp:taxon-name><tp:taxon-name-part taxon-name-part-type="genus" reg="Pyrrhalta">Pyrrhalta</tp:taxon-name-part></tp:taxon-name> Joannis, 1865 (<tp:taxon-name><tp:taxon-name-part taxon-name-part-type="order">Coleoptera</tp:taxon-name-part></tp:taxon-name>, <tp:taxon-name><tp:taxon-name-part taxon-name-part-type="family">Chrysomelidae</tp:taxon-name-part></tp:taxon-name>, <tp:taxon-name><tp:taxon-name-part taxon-name-part-type="subfamily">Galerucinae</tp:taxon-name-part></tp:taxon-name>) of Taiwan, with type designation of <italic><tp:taxon-name><tp:taxon-name-part taxon-name-part-type="genus" reg="Galerucella">Galerucella</tp:taxon-name-part> <tp:taxon-name-part taxon-name-part-type="species" reg="lineatipes">lineatipes</tp:taxon-name-part></tp:taxon-name></italic> Takei</article-title><source>Zookeys</source><day>20</day><month>5</month><year>2021</year><volume>1039</volume><fpage>1</fpage><lpage>108</lpage><pub-id pub-id-type="doi">10.3897/zookeys.1039.64740</pub-id></mixed-citation></tp:treatment-meta><tp:nomenclature><tp:taxon-name><object-id xmlns:xlink="http://www.w3.org/1999/xlink" content-type="arpha" xlink:type="simple">223C713D-BB25-53F6-B663-6E6ABB32E13D</object-id>
            <tp:taxon-name-part taxon-name-part-type="genus" reg="Pyrrhalta">Pyrrhalta</tp:taxon-name-part>
            <tp:taxon-name-part taxon-name-part-type="species" reg="lineatipes">lineatipes</tp:taxon-name-part>
          </tp:taxon-name><tp:taxon-authority>(Takei, 1916), resurrected</tp:taxon-authority><xref ref-type="fig" rid="F45">Figs 45G–I</xref><xref ref-type="fig" rid="F47">, 47</xref><xref ref-type="fig" rid="F48">, 48A–C</xref><tp:nomenclature-citation-list><tp:nomenclature-citation><tp:taxon-name>
                <tp:taxon-name-part taxon-name-part-type="genus" reg="Galerucella">Galerucella</tp:taxon-name-part> <tp:taxon-name-part taxon-name-part-type="species" reg="lineatipes">lineatipes</tp:taxon-name-part></tp:taxon-name><comment>Takei, 1916: 35 (Japan: Gumma).</comment></tp:nomenclature-citation><tp:nomenclature-citation><tp:taxon-name>
                <tp:taxon-name-part taxon-name-part-type="genus" reg="Galerucella">Galerucella</tp:taxon-name-part> <tp:taxon-name-part taxon-name-part-type="species" reg="humeralis">humeralis</tp:taxon-name-part></tp:taxon-name><comment>Chen, 1942: 17 (China: Guanxi, Liaoning). syn. nov.</comment></tp:nomenclature-citation><tp:nomenclature-citation><tp:taxon-name>
                <tp:taxon-name-part taxon-name-part-type="genus" reg="Pyrrhalta">Pyrrhalta</tp:taxon-name-part> <tp:taxon-name-part taxon-name-part-type="species" reg="humeralis">humeralis</tp:taxon-name-part></tp:taxon-name><comment>: Nakane &amp; Kimoto, 1961: 21 (Japan: Okinawa island); <xref ref-type="bibr" rid="B18">Gressitt and Kimoto 1963</xref>: 451 (China: Anhui, Hubei, Fujian, Guandong, Sichuan); <xref ref-type="bibr" rid="B23">Kimoto 1964a</xref>: 301 (Japan: Hokkaido, Honshu, Shikoku, Kyushu); <xref ref-type="bibr" rid="B38">Kimoto and Gressitt 1966</xref>: 477 (key), 520 (Ryukyus); <xref ref-type="bibr" rid="B25">Kimoto 1969</xref>: 28 (Taiwan); <xref ref-type="bibr" rid="B40">Kimoto and Hiura 1971</xref>: 15 (Japan); <xref ref-type="bibr" rid="B30">Kimoto 1985</xref>: 4 (catalogue); <xref ref-type="bibr" rid="B49">Lee 1990</xref>: 81 (larval description, Japan); <xref ref-type="bibr" rid="B21">Jiang 1992</xref>: 647 (China: Sichuan); <xref ref-type="bibr" rid="B54">Li 1992</xref>: 185 (China: Liaoning); <xref ref-type="bibr" rid="B95">Yang 1993</xref>: 332 (China: Hubei); <xref ref-type="bibr" rid="B41">Kimoto and Takizawa 1994</xref>: 234 (key), 306 (Japan); <xref ref-type="bibr" rid="B39">Kimoto and Chu 1996</xref>: 55 (catalogue); <xref ref-type="bibr" rid="B42">Kimoto and Takizawa 1997</xref>: 300 (key), 373; <xref ref-type="bibr" rid="B97">Yang et al. 1997</xref>: 865 (China: Sichuan); <xref ref-type="bibr" rid="B84">Wang and Yang 1998</xref>: 65 (China: Fujian); <xref ref-type="bibr" rid="B50">Lee and An 2001</xref>: 119 (South Korea); <xref ref-type="bibr" rid="B65">Mikhailov and Hayashi 2002</xref>: 34 (Sakhalin); <xref ref-type="bibr" rid="B96">Yang 2002</xref>: 627 (China: Fujian); <xref ref-type="bibr" rid="B73">Park and Lee 2004</xref>: 229 (larval description, Korea); Lee and Ho 2006: 82 (host plants); <xref ref-type="bibr" rid="B83">Wang and Yang 2006</xref>: 112 (China: Gansu); <xref ref-type="bibr" rid="B3">Beenen 2010</xref>: 452 (catalogue); <xref ref-type="bibr" rid="B93">Xue and Yang 2010</xref>: 123 (catalogue); <xref ref-type="bibr" rid="B81">Takahashi 2012</xref>: 323; <xref ref-type="bibr" rid="B98">Yang et al. 2015</xref>: 117 (China: Helongjiang, Jiangxi, Jilin, Gansu, Shaanxi, Zhejiang, Hunan, Guanxi); <xref ref-type="bibr" rid="B56">Matsumura et al. 2017</xref>: 85 (female reproductive system); <xref ref-type="bibr" rid="B9">Cho and An 2020</xref>: 22 (catalogue, South Korea).</comment></tp:nomenclature-citation><tp:nomenclature-citation><tp:taxon-name>
                <tp:taxon-name-part taxon-name-part-type="genus" reg="Pyrrhalta">Pyrrhalta</tp:taxon-name-part> (<tp:taxon-name-part taxon-name-part-type="subgenus" reg="Pyrrhalta">Pyrrhalta</tp:taxon-name-part>) <tp:taxon-name-part taxon-name-part-type="species" reg="humeralis">humeralis</tp:taxon-name-part></tp:taxon-name><comment>: <xref ref-type="bibr" rid="B92">Wilcox 1971</xref>: 86 (catalogue).</comment></tp:nomenclature-citation></tp:nomenclature-citation-list></tp:nomenclature><tp:treatment-sec sec-type="Types" id="SECID0EL1GK"><title>Types.</title><p><italic><tp:taxon-name><tp:taxon-name-part taxon-name-part-type="genus" reg="Gallerucella">Gallerucella</tp:taxon-name-part> <tp:taxon-name-part taxon-name-part-type="species" reg="lineatipes">lineatipes</tp:taxon-name-part></tp:taxon-name></italic>. <bold><italic>Lectotype</italic></bold> ♂ (<named-content xmlns:xlink="http://www.w3.org/1999/xlink" content-type="dwc:institutional_code" xlink:type="simple">SEHU</named-content>) (Fig. <xref ref-type="fig" rid="F45">45A, C</xref>), here designaed: “Japan / Matsumura [p, w] // 群馬 [= Gumma] 5 / 15/VII 1913 [h, on the back of the same card] // <tp:taxon-name><tp:taxon-name-part taxon-name-part-type="genus" reg="Galerucella">Galerucella</tp:taxon-name-part></tp:taxon-name> / <tp:taxon-name><tp:taxon-name-part taxon-name-part-type="genus" reg="Galerucella"/><tp:taxon-name-part taxon-name-part-type="species" reg="lineatipes">lineatipes</tp:taxon-name-part></tp:taxon-name> / n. sp. [h, w]”. <bold><italic>Paralectotype</italic>.</bold> 1♂ (<named-content xmlns:xlink="http://www.w3.org/1999/xlink" content-type="dwc:institutional_code" xlink:type="simple">SEHU</named-content>) (Fig. <xref ref-type="fig" rid="F45">45B</xref>), same data as holotype. Both specimens glued on separated cards but pined with the same pine originally. Now both are separated and the paratype mounted with copies of the labels.</p><p><italic><tp:taxon-name><tp:taxon-name-part taxon-name-part-type="genus" reg="Galerucella">Galerucella</tp:taxon-name-part> <tp:taxon-name-part taxon-name-part-type="species" reg="humeralis">humeralis</tp:taxon-name-part></tp:taxon-name></italic>. Presumably deposited at the <named-content xmlns:xlink="http://www.w3.org/1999/xlink" content-type="dwc:institutional_code" xlink:type="simple">IZAS</named-content> based on the original description (<xref ref-type="bibr" rid="B8">Chen 1942</xref>). However, the type seems to be lost (Ruie Nie, pers. comm., 26 Nov 2018).</p></tp:treatment-sec><tp:treatment-sec sec-type="material" id="SECID0E13GK"><title>Other material.</title><p>China. Fujian: 1♀ (<named-content xmlns:xlink="http://www.w3.org/1999/xlink" content-type="dwc:institutional_code" xlink:type="simple">CAS</named-content>), Shaowu, Tachulan, 14.VII.1946, leg. T. C. Maa; Guangdong: 1♂ (<named-content xmlns:xlink="http://www.w3.org/1999/xlink" content-type="dwc:institutional_code" xlink:type="simple">CAS</named-content>), Taiyong, 5.VIII.1936, leg. K, Gressitt, det. Gressitt and Kimoto, 1961; Heilongjiang: 1♀ (TARI), Dailing (岱岭), 23.VII.1958, leg. S. X. Zhou; Hubei: 1♀ (<named-content xmlns:xlink="http://www.w3.org/1999/xlink" content-type="dwc:institutional_code" xlink:type="simple">KMNH</named-content>), Leong-Ho-Kow to Wang-Ga-Ying, 18.IX.1948, leg. Gressitt &amp; Djou; Japan. Honshu: 1♀ (TARI), Nagano-Ken, Noziri, 10.VIII.1940, leg. T. Nakane; 2♀ (TARI), Yamaguchi, Tokusa, 16.VII.1922, leg. T. Shiraki; Kyushu: 1♂ (TARI), Mt. Korasan (Chikugo), 8.VIII.1934, leg. K. Yamauchi; Sikoku: 2♂, 2♀ (TARI), Kochi-Ken, 7.XI.1935, leg. I. Okubo; Ryukyu Islands: 1♂, 1♀ (<named-content xmlns:xlink="http://www.w3.org/1999/xlink" content-type="dwc:institutional_code" xlink:type="simple">CAS</named-content>), 1♂ (<named-content xmlns:xlink="http://www.w3.org/1999/xlink" content-type="dwc:institutional_code" xlink:type="simple">NHMUK</named-content>), Okinawa I., Nakijin, 26.IV.1964, leg. T. Takara; South Korea. 2♀ (TARI), Suigen, 11.VIII.1936, leg. K. Saito; Taiwan. Hualien: 4♂, 1♀ (TARI), Liyutan (鯉魚潭), 27.VIII.2016, leg. H.-F. Lu; 6♂, 10♀ (TARI), same but with “17.IV.2017”; Nantou: 1♀ (TARI), Meifeng (梅峰), 5–9. X.1980, leg. C. C. Chen &amp; C. C. Chien; Taichung: 2♂ (TARI), Wuleng (武陵), 25.VII.2010, leg. S.-F. Yu; 2♂, 1♀ (TARI), same locality, 13.IX.2010, leg. M.-H. Tsou; 6♂, 9♀ (TARI), same locality, 6.XI.2016, leg. J.-C. Chen.</p></tp:treatment-sec><tp:treatment-sec sec-type="redescription" id="SECID0EZ4GK"><title>Redescription.</title><p>Length 6.0–7.9 mm, width 2.9–4.1 mm. Body color (Fig. <xref ref-type="fig" rid="F45">45G–I</xref>) yellowish brown; vertex with one longitudinal black spot at middle, antennae blackish brown; pronotum with three large black spots, one spot at center, elongate, extending from near apex to near base; two wide spots along lateral margins; scutellum dark brown or blackish brown; elytra with longitudinal black stripe from humerus to middle; legs yellowish brown, but apices of femora, outer sides of tibiae, and apical 2/3 of tarsi black. Eyes relatively small, interocular space 2.88–2.91 × diameter of eye. Antennae filiform in males (Fig. <xref ref-type="fig" rid="F47">47A</xref>), length ratios of antennomeres I–XI 1.0: 0.7: 1.1: 0.9: 0.9: 0.9: 0.9: 0.9: 0.9: 0.7: 0.9, length to width ratios of antennomeres I–XI 2.5: 2.4: 3.7: 3.2: 3.2: 3.4: 3.4: 3.4: 3.5: 3.1: 3.7; similar in females (Fig. <xref ref-type="fig" rid="F47">47B</xref>), length ratios of antennomeres I–XI 1.0: 0.6: 1.0: 0.8: 0.8: 0.8: 0.8: 0.7: 0.7: 0.7: 0.9, length to width ratios of antennomeres I–XI 2.7: 2.1: 3.3: 3.1: 3.2: 3.1: 3.1: 3.1: 3.2: 3.0: 3.8. Pronotum and elytra moderately convex. Pronotum 2.1–2.3 × wider than long, disc with transverse ridge along apical margin deflexed at antero-lateral angles, with dense, extremely coarse punctures, and long pubescence, punctures reduced on ridge; with median longitudinal and lateral depressions; lateral margins medially broadened, apical margin slightly concave, basal margin straight. Elytra elongate, parallel-sided, 1.5–1.6 × longer than wide; disc rough, with sparse fine punctures, and long, extremely dense pubescence. Apical spur of tibia of middle leg small (Fig. <xref ref-type="fig" rid="F47">47E</xref>), tarsomere I of middle leg not modified in males. Aedeagus (Fig. <xref ref-type="fig" rid="F47">47C, D</xref>) broad in dorsal view, 4.5 × longer than wide, sides slightly asymmetric, strongly broadened from apex to apical 1/10, slightly narrowed towards base, apex truncate; strongly curved at base in lateral view, moderately broadened from apex to basal 2/5, apex acute; ostium not covered by membrane; single endophallic sclerite long, 0.5 × as long as aedeagus, with several apical small teeth. Gonocoxae (Fig. <xref ref-type="fig" rid="F47">47G</xref>) longitudinal, base membranous, disc with sparse, short setae, several long setae along apical margin. Ventrite VIII (Fig. <xref ref-type="fig" rid="F47">47F</xref>) extremely transverse; disc with extremely dense, short setae along apical area; spiculum short. Receptacle of spermatheca (Fig. <xref ref-type="fig" rid="F47">47H</xref>) very swollen; pump short and strongly curved; sclerotized proximal spermathecal duct wide and short. Apical margin of abdominal ventrite V with rounded depression at middle, followed by shallow notch in males (Fig. <xref ref-type="fig" rid="F47">47I</xref>); only with shallow depression in females (Fig. <xref ref-type="fig" rid="F47">47J</xref>).</p><fig id="F47" position="float" orientation="portrait"><object-id xmlns:xlink="http://www.w3.org/1999/xlink" content-type="doi" xlink:type="simple">10.3897/zookeys.1039.64740.figure47</object-id><object-id xmlns:xlink="http://www.w3.org/1999/xlink" content-type="arpha" xlink:type="simple">FCC43CAC-3539-5D7A-BC06-B5F1206ED69C</object-id><label>Figure 47.</label><caption><p>Diagnostic characters of <italic><tp:taxon-name><tp:taxon-name-part taxon-name-part-type="genus" reg="Pyrrhalta">Pyrrhalta</tp:taxon-name-part> <tp:taxon-name-part taxon-name-part-type="species" reg="lineatipes">lineatipes</tp:taxon-name-part></tp:taxon-name></italic> (Takei) <bold>A</bold> antenna, male <bold>B</bold> antenna, female <bold>C</bold> aedeagus, dorsal view <bold>D</bold> ditto, lateral view <bold>E</bold> apex of tibia of middle leg, male <bold>F</bold> abdominal ventrite VIII <bold>G</bold> gonocoxae <bold>H</bold> spermatheca <bold>I</bold> abdominal ventrite V, male <bold>J</bold> abdominal ventrite V, female.</p></caption><graphic xmlns:xlink="http://www.w3.org/1999/xlink" xlink:href="zookeys-1039-001-g047.jpg" position="float" orientation="portrait" xlink:type="simple" id="oo_545577.jpg"><uri content-type="original_file" xlink:type="simple">https://binary.pensoft.net/fig/545577</uri></graphic></fig></tp:treatment-sec><tp:treatment-sec sec-type="remarks" id="SECID0ETAHK"><title>Remarks.</title><p>Adults of <italic><tp:taxon-name><tp:taxon-name-part taxon-name-part-type="genus" reg="Pyrrhalta">P.</tp:taxon-name-part> <tp:taxon-name-part taxon-name-part-type="species" reg="lineatipes">lineatipes</tp:taxon-name-part></tp:taxon-name></italic> (Takei) (Fig. <xref ref-type="fig" rid="F45">45G</xref>), <italic><tp:taxon-name><tp:taxon-name-part taxon-name-part-type="genus" reg="Xanthogaleruca">X.</tp:taxon-name-part> <tp:taxon-name-part taxon-name-part-type="species" reg="aenescens">aenescens</tp:taxon-name-part></tp:taxon-name></italic> (Fairmaire) (Fig. <xref ref-type="fig" rid="F1">1D</xref>), and <italic><tp:taxon-name><tp:taxon-name-part taxon-name-part-type="genus" reg="Pyrrhalta">P.</tp:taxon-name-part> <tp:taxon-name-part taxon-name-part-type="species" reg="jungchani">jungchani</tp:taxon-name-part></tp:taxon-name></italic> sp. nov. (Fig. <xref ref-type="fig" rid="F38">38A</xref>) are easily recognized by the three black spots on the pronota. This species (Fig. <xref ref-type="fig" rid="F45">45I</xref>) is most similar to <italic><tp:taxon-name><tp:taxon-name-part taxon-name-part-type="genus" reg="Pyrrhalta">P.</tp:taxon-name-part> <tp:taxon-name-part taxon-name-part-type="species" reg="jungchani">jungchani</tp:taxon-name-part></tp:taxon-name></italic> sp. nov. (Fig. <xref ref-type="fig" rid="F38">38C</xref>) based on the brown elytra with black stripes arising from humeral calli and convex pronotum and elytra (entirely metallic green elytra and dorso-ventral flattened pronotum and elytra in <italic><tp:taxon-name><tp:taxon-name-part taxon-name-part-type="genus" reg="Xanthogaleruca">X.</tp:taxon-name-part> <tp:taxon-name-part taxon-name-part-type="species" reg="aenescens">aenescens</tp:taxon-name-part></tp:taxon-name></italic> (Fig. <xref ref-type="fig" rid="F1">1F</xref>)). It differs from <italic><tp:taxon-name><tp:taxon-name-part taxon-name-part-type="genus" reg="Pyrrhalta">P.</tp:taxon-name-part> <tp:taxon-name-part taxon-name-part-type="species" reg="jungchani">jungchani</tp:taxon-name-part></tp:taxon-name></italic> sp. nov. by the more dense pubescence, sparse punctures on elytra (sparse pubescence and extremely dense punctures on elytra in <italic><tp:taxon-name><tp:taxon-name-part taxon-name-part-type="genus" reg="Pyrrhalta">P.</tp:taxon-name-part> <tp:taxon-name-part taxon-name-part-type="species" reg="jungchani">jungchani</tp:taxon-name-part></tp:taxon-name></italic> sp. nov.), and normal tarsomere I of middle leg in males (Fig. <xref ref-type="fig" rid="F39">39H</xref>) (modified tarsomere I of middle leg in males of <italic><tp:taxon-name><tp:taxon-name-part taxon-name-part-type="genus" reg="Pyrrhalta">P.</tp:taxon-name-part> <tp:taxon-name-part taxon-name-part-type="species" reg="jungchani">jungchani</tp:taxon-name-part></tp:taxon-name></italic> sp. nov. (Fig. <xref ref-type="fig" rid="F39">39H</xref>)). In addition, the aedeagus (Fig. <xref ref-type="fig" rid="F47">47C, D</xref>) and abdominal ventrite VIII in females (Fig. <xref ref-type="fig" rid="F47">47F</xref>) are diagnostic.</p><p>Mr. Takei sent specimens to Dr. Matsumura for identification. He wrote a new species name on the identification card, <italic><tp:taxon-name><tp:taxon-name-part taxon-name-part-type="genus" reg="Galerucella">Galerucella</tp:taxon-name-part> <tp:taxon-name-part taxon-name-part-type="species" reg="lineatipes">lineatipes</tp:taxon-name-part></tp:taxon-name></italic> sp. n., but that name was never published. Later, <xref ref-type="bibr" rid="B82">Takei (1916)</xref> described this new species collected by him as <italic><tp:taxon-name><tp:taxon-name-part taxon-name-part-type="genus" reg="Galerucella">Galerucella</tp:taxon-name-part> <tp:taxon-name-part taxon-name-part-type="species" reg="lineatipes">lineatipes</tp:taxon-name-part></tp:taxon-name></italic> Mats. (n. sp.). Thus, the correct authorship is Takei. Two types at the <named-content xmlns:xlink="http://www.w3.org/1999/xlink" content-type="dwc:institutional_code" xlink:type="simple">SEHU</named-content> fit the original description well; it is a distinct species that differs from <italic><tp:taxon-name><tp:taxon-name-part taxon-name-part-type="genus" reg="Galerucella">Galerucella</tp:taxon-name-part> <tp:taxon-name-part taxon-name-part-type="species" reg="calmariensis">calmariensis</tp:taxon-name-part></tp:taxon-name></italic> and is regarded as a senior synonym of <italic><tp:taxon-name><tp:taxon-name-part taxon-name-part-type="genus" reg="Pyrrhalta">P.</tp:taxon-name-part> <tp:taxon-name-part taxon-name-part-type="species" reg="humeralis">humeralis</tp:taxon-name-part></tp:taxon-name></italic>.</p><p>Although <italic><tp:taxon-name><tp:taxon-name-part taxon-name-part-type="genus" reg="Pyrrhalta">Pyrrhalta</tp:taxon-name-part> <tp:taxon-name-part taxon-name-part-type="species" reg="lineatipes">lineatipes</tp:taxon-name-part></tp:taxon-name></italic> feed on leaves of <italic><tp:taxon-name><tp:taxon-name-part taxon-name-part-type="genus" reg="Viburnum">Viburnum</tp:taxon-name-part></tp:taxon-name></italic> spp., it does not belong to the <italic><tp:taxon-name><tp:taxon-name-part taxon-name-part-type="genus" reg="Pyrrhalta">P.</tp:taxon-name-part> <tp:taxon-name-part taxon-name-part-type="species" reg="shirozui">shirozui</tp:taxon-name-part></tp:taxon-name></italic> species group due to a number of apomorphies in adults and arrangement of eggs. <italic><tp:taxon-name><tp:taxon-name-part taxon-name-part-type="genus" reg="Pyrrhalta">Pyrrhalta</tp:taxon-name-part> <tp:taxon-name-part taxon-name-part-type="species" reg="lineatipes">lineatipes</tp:taxon-name-part></tp:taxon-name></italic> differs from members of the <italic><tp:taxon-name><tp:taxon-name-part taxon-name-part-type="genus" reg="Pyrrhalta">P.</tp:taxon-name-part> <tp:taxon-name-part taxon-name-part-type="species" reg="shirozui">shirozui</tp:taxon-name-part></tp:taxon-name></italic> species group with its symmetrical aedeagus (Fig. <xref ref-type="fig" rid="F47">47C</xref>) lacking a secondary endophallic sclerite (asymmetrical aedeagi (Figs <xref ref-type="fig" rid="F39">39C</xref>, <xref ref-type="fig" rid="F42">42C</xref>, <xref ref-type="fig" rid="F43">43C</xref>) and with the second endophallic sclerite in <italic><tp:taxon-name><tp:taxon-name-part taxon-name-part-type="genus" reg="Pyrrhalta">P.</tp:taxon-name-part> <tp:taxon-name-part taxon-name-part-type="species" reg="shirozui">shirozui</tp:taxon-name-part></tp:taxon-name></italic> species group), the extremely transverse ventrite VIII in females, and with short speculum (Fig. <xref ref-type="fig" rid="F47">47F</xref>) (vs. narrow ventrite VIII in females and with long speculum in <italic><tp:taxon-name><tp:taxon-name-part taxon-name-part-type="genus" reg="Pyrrhalta">P.</tp:taxon-name-part> <tp:taxon-name-part taxon-name-part-type="species" reg="shirozui">shirozui</tp:taxon-name-part></tp:taxon-name></italic> species group (Figs <xref ref-type="fig" rid="F39">39E</xref>, <xref ref-type="fig" rid="F42">42E</xref>, <xref ref-type="fig" rid="F43">43F</xref>), and egg mass on small twigs (Fig. <xref ref-type="fig" rid="F48">48A</xref>) (the single egg on small twigs in <italic><tp:taxon-name><tp:taxon-name-part taxon-name-part-type="genus" reg="Pyrrhalta">P.</tp:taxon-name-part> <tp:taxon-name-part taxon-name-part-type="species" reg="shirozui">shirozui</tp:taxon-name-part></tp:taxon-name></italic> (Fig. <xref ref-type="fig" rid="F44">44A, B</xref>). Interestingly, females of <italic><tp:taxon-name><tp:taxon-name-part taxon-name-part-type="genus" reg="Pyrrhalta">P.</tp:taxon-name-part> <tp:taxon-name-part taxon-name-part-type="species" reg="viburni">viburni</tp:taxon-name-part></tp:taxon-name></italic> also deposited egg masses (<xref ref-type="bibr" rid="B19">Hilker 1992</xref>) on small twigs as those of <italic><tp:taxon-name><tp:taxon-name-part taxon-name-part-type="genus" reg="Pyrrhalta">P.</tp:taxon-name-part> <tp:taxon-name-part taxon-name-part-type="species" reg="lineatipes">lineatipes</tp:taxon-name-part></tp:taxon-name></italic>, and larvae and adults fed on leaves of <italic><tp:taxon-name><tp:taxon-name-part taxon-name-part-type="genus" reg="Viburnum">Viburnum</tp:taxon-name-part></tp:taxon-name></italic> spp., so both might belong to the same species-group.</p></tp:treatment-sec><tp:treatment-sec sec-type="host" id="SECID0EPLHK"><title>Host plants.</title><p><italic><tp:taxon-name><tp:taxon-name-part taxon-name-part-type="genus" reg="Viburnum">Viburnum</tp:taxon-name-part></tp:taxon-name></italic> sp. (<xref ref-type="bibr" rid="B18">Gressitt and Kimoto 1963</xref>), <italic><tp:taxon-name><tp:taxon-name-part taxon-name-part-type="genus" reg="Viburnum">V.</tp:taxon-name-part> <tp:taxon-name-part taxon-name-part-type="species" reg="odoratissimum">odoratissimum</tp:taxon-name-part></tp:taxon-name></italic> Ker. in Japan (<xref ref-type="bibr" rid="B49">Lee 1990</xref>), <italic><tp:taxon-name><tp:taxon-name-part taxon-name-part-type="genus" reg="Viburnum">V.</tp:taxon-name-part> <tp:taxon-name-part taxon-name-part-type="species" reg="sargentii">sargentii</tp:taxon-name-part></tp:taxon-name></italic> Koehne in the laboratory, Korea (<xref ref-type="bibr" rid="B73">Park and Lee 2004</xref>), <italic><tp:taxon-name><tp:taxon-name-part taxon-name-part-type="genus" reg="Viburnum">V.</tp:taxon-name-part> <tp:taxon-name-part taxon-name-part-type="species" reg="betulifolium">betulifolium</tp:taxon-name-part></tp:taxon-name></italic> Batalin (present study), <italic><tp:taxon-name><tp:taxon-name-part taxon-name-part-type="genus" reg="Viburnum">V.</tp:taxon-name-part> <tp:taxon-name-part taxon-name-part-type="species" reg="parvifolium">parvifolium</tp:taxon-name-part></tp:taxon-name></italic> Hayata (present study), <italic><tp:taxon-name><tp:taxon-name-part taxon-name-part-type="genus" reg="Viburnum">V.</tp:taxon-name-part> <tp:taxon-name-part taxon-name-part-type="species" reg="taitoense">taitoense</tp:taxon-name-part></tp:taxon-name></italic> Hayata (present study), <italic><tp:taxon-name><tp:taxon-name-part taxon-name-part-type="genus" reg="Viburnum">V.</tp:taxon-name-part> <tp:taxon-name-part taxon-name-part-type="species" reg="dilatatum">dilatatum</tp:taxon-name-part></tp:taxon-name></italic> Thunb, <italic><tp:taxon-name><tp:taxon-name-part taxon-name-part-type="genus" reg="Viburnum">V.</tp:taxon-name-part> <tp:taxon-name-part taxon-name-part-type="species" reg="awabuki">awabuki</tp:taxon-name-part></tp:taxon-name></italic> Koch, <italic><tp:taxon-name><tp:taxon-name-part taxon-name-part-type="genus" reg="Viburnum">V.</tp:taxon-name-part> <tp:taxon-name-part taxon-name-part-type="species" reg="opulus">opulus</tp:taxon-name-part></tp:taxon-name></italic>, <italic><tp:taxon-name><tp:taxon-name-part taxon-name-part-type="genus" reg="Viburnum">V.</tp:taxon-name-part> <tp:taxon-name-part taxon-name-part-type="species" reg="phlebotrichum">phlebotrichum</tp:taxon-name-part></tp:taxon-name></italic>, <italic><tp:taxon-name><tp:taxon-name-part taxon-name-part-type="genus" reg="Viburnum">V.</tp:taxon-name-part> <tp:taxon-name-part taxon-name-part-type="species" reg="sieboldii">sieboldii</tp:taxon-name-part></tp:taxon-name></italic> (<xref ref-type="bibr" rid="B51">Lee and Cho 2006</xref>), <italic><tp:taxon-name><tp:taxon-name-part taxon-name-part-type="genus" reg="Salix">Salix</tp:taxon-name-part></tp:taxon-name></italic> sp. (<xref ref-type="bibr" rid="B18">Gressitt and Kimoto 1963</xref>; <xref ref-type="bibr" rid="B51">Lee and Cho 2006</xref>; need further confirmation).</p></tp:treatment-sec><tp:treatment-sec sec-type="biology" id="SECID0EJQHK"><title>Biology.</title><p>The overwintering eggs of <italic><tp:taxon-name><tp:taxon-name-part taxon-name-part-type="genus" reg="Pyrrhalta">P.</tp:taxon-name-part> <tp:taxon-name-part taxon-name-part-type="species" reg="lineatipes">lineatipes</tp:taxon-name-part></tp:taxon-name></italic> were deposited into the twigs of the hostplants (Fig. <xref ref-type="fig" rid="F48">48A</xref>), <italic><tp:taxon-name><tp:taxon-name-part taxon-name-part-type="genus" reg="Viburnum">Viburnum</tp:taxon-name-part></tp:taxon-name></italic> sp., as observed by Mr. His-Feng Lu, 15 November 2016, in Liyutan, eastern Taiwan. Each egg mass was covered with feces and small fragments of chewed plant material. young larvae were found on 5 March of the following year. They were transferred to the laboratory for rearing and fed on leaves. mature larvae (Fig. <xref ref-type="fig" rid="F48">48B</xref>) burrowed into soil and built underground chambers for pupation. The newly emerged adults crawled out soil (Fig. <xref ref-type="fig" rid="F48">48C</xref>) April 7.</p><fig id="F48" position="float" orientation="portrait"><object-id xmlns:xlink="http://www.w3.org/1999/xlink" content-type="doi" xlink:type="simple">10.3897/zookeys.1039.64740.figure48</object-id><object-id xmlns:xlink="http://www.w3.org/1999/xlink" content-type="arpha" xlink:type="simple">FFCC6C71-F8D1-5710-8286-373B2123D4CF</object-id><label>Figure 48.</label><caption><p>Field photographs of <italic><tp:taxon-name><tp:taxon-name-part taxon-name-part-type="genus" reg="Pyrrhalta">Pyrrhalta</tp:taxon-name-part> <tp:taxon-name-part taxon-name-part-type="species" reg="lineatipes">lineatipes</tp:taxon-name-part></tp:taxon-name></italic> (Takei) and <italic><tp:taxon-name><tp:taxon-name-part taxon-name-part-type="genus" reg="Pyrrhalta">P.</tp:taxon-name-part> <tp:taxon-name-part taxon-name-part-type="species" reg="ohbayashii">ohbayashii</tp:taxon-name-part></tp:taxon-name></italic> Kimoto on host plant <bold>A</bold><italic><tp:taxon-name><tp:taxon-name-part taxon-name-part-type="genus" reg="Pyrrhalta">P.</tp:taxon-name-part> <tp:taxon-name-part taxon-name-part-type="species" reg="lineatipes">lineatipes</tp:taxon-name-part></tp:taxon-name></italic>, egg masses <bold>B</bold> same, third-instar larvae <bold>C</bold> same, adults <bold>D</bold><italic><tp:taxon-name><tp:taxon-name-part taxon-name-part-type="genus" reg="Pyrrhalta">P.</tp:taxon-name-part> <tp:taxon-name-part taxon-name-part-type="species" reg="ohbayashii">ohbayashii</tp:taxon-name-part></tp:taxon-name></italic>, adult.</p></caption><graphic xmlns:xlink="http://www.w3.org/1999/xlink" xlink:href="zookeys-1039-001-g048.jpg" position="float" orientation="portrait" xlink:type="simple" id="oo_545578.jpg"><uri content-type="original_file" xlink:type="simple">https://binary.pensoft.net/fig/545578</uri></graphic></fig></tp:treatment-sec><tp:treatment-sec sec-type="distribution" id="SECID0EOTHK"><title>Distribution.</title><p>China (Anhui, Fujian, Gansu, Guandong, Guanxi, Helongjiang, Hubei, Hunan, Jiangxi, Jilin, Liaoning, Shaanxi, Sichuan, Zhejian; <xref ref-type="bibr" rid="B98">Yang et al. 2015</xref>), Japan (Hokkaido, Honshu, Shikoku, Kyushu; Okinawa island), Korea, Taiwan. It is only found in a few localities from lowlands to mid-altitudes in eastern Taiwan.</p></tp:treatment-sec><tp:treatment-sec><!--Section generated to contain objects referenced in tp:taxon-treatment.--><fig id="F45" position="float" orientation="portrait"><object-id xmlns:xlink="http://www.w3.org/1999/xlink" content-type="doi" xlink:type="simple">10.3897/zookeys.1039.64740.figure45</object-id><object-id xmlns:xlink="http://www.w3.org/1999/xlink" content-type="arpha" xlink:type="simple">CF548018-28CE-5435-9A93-5D18996C9AAC</object-id><label>Figure 45.</label><caption><p>Habitus of <italic><tp:taxon-name><tp:taxon-name-part taxon-name-part-type="genus" reg="Pyrrhalta">Pyrrhalta</tp:taxon-name-part> <tp:taxon-name-part taxon-name-part-type="species" reg="kobayashii">kobayashii</tp:taxon-name-part></tp:taxon-name></italic> Kimoto and <italic><tp:taxon-name><tp:taxon-name-part taxon-name-part-type="genus" reg="Pyrrhalta">P.</tp:taxon-name-part> <tp:taxon-name-part taxon-name-part-type="species" reg="lineatipes">lineatipes</tp:taxon-name-part></tp:taxon-name></italic> (Takei) <bold>A</bold><italic><tp:taxon-name><tp:taxon-name-part taxon-name-part-type="genus" reg="Pyrrhalta">P.</tp:taxon-name-part> <tp:taxon-name-part taxon-name-part-type="species" reg="kobayashii">kobayashii</tp:taxon-name-part></tp:taxon-name></italic>, female, dorsal view <bold>B</bold> ditto, ventral view <bold>C</bold> ditto, lateral view <bold>D</bold><italic><tp:taxon-name><tp:taxon-name-part taxon-name-part-type="genus" reg="Pyrrhalta">P.</tp:taxon-name-part> <tp:taxon-name-part taxon-name-part-type="species" reg="lineatipes">lineatipes</tp:taxon-name-part></tp:taxon-name></italic>, lectotype, dorsal view <bold>E</bold><italic><tp:taxon-name><tp:taxon-name-part taxon-name-part-type="genus" reg="Pyrrhalta">P.</tp:taxon-name-part> <tp:taxon-name-part taxon-name-part-type="species" reg="lineatipes">lineatipes</tp:taxon-name-part></tp:taxon-name></italic>, paralectotype, dorsal view <bold>F</bold><italic><tp:taxon-name><tp:taxon-name-part taxon-name-part-type="genus" reg="Pyrrhalta">P.</tp:taxon-name-part> <tp:taxon-name-part taxon-name-part-type="species" reg="lineatipes">lineatipes</tp:taxon-name-part></tp:taxon-name></italic>, type labels <bold>G</bold><italic><tp:taxon-name><tp:taxon-name-part taxon-name-part-type="genus" reg="Pyrrhalta">P.</tp:taxon-name-part> <tp:taxon-name-part taxon-name-part-type="species" reg="humeralis">humeralis</tp:taxon-name-part></tp:taxon-name></italic>, from Taiwan, female, dorsal view <bold>H</bold> ditto, ventral view <bold>I</bold> ditto, lateral view.</p></caption><graphic xmlns:xlink="http://www.w3.org/1999/xlink" xlink:href="zookeys-1039-001-g045.jpg" position="float" orientation="portrait" xlink:type="simple" id="oo_545575.jpg"><uri content-type="original_file" xlink:type="simple">https://binary.pensoft.net/fig/545575</uri></graphic></fig><fig id="F1" position="float" orientation="portrait"><object-id xmlns:xlink="http://www.w3.org/1999/xlink" content-type="doi" xlink:type="simple">10.3897/zookeys.1039.64740.figure1</object-id><object-id xmlns:xlink="http://www.w3.org/1999/xlink" content-type="arpha" xlink:type="simple">263AA65B-168A-550C-B3CB-12E0C82E93CC</object-id><label>Figure 1.</label><caption><p>Habitus of <italic><tp:taxon-name><tp:taxon-name-part taxon-name-part-type="genus" reg="Xanthogaleruca">Xanthogaleruca</tp:taxon-name-part> <tp:taxon-name-part taxon-name-part-type="species" reg="aenescens">aenescens</tp:taxon-name-part></tp:taxon-name></italic> (Fairmaire) and <italic><tp:taxon-name><tp:taxon-name-part taxon-name-part-type="genus" reg="Xanthogaleruca">X.</tp:taxon-name-part> <tp:taxon-name-part taxon-name-part-type="species" reg="yuae">yuae</tp:taxon-name-part></tp:taxon-name></italic> sp. nov. <bold>A</bold><italic><tp:taxon-name><tp:taxon-name-part taxon-name-part-type="genus" reg="Xanthogaleruca">X.</tp:taxon-name-part> <tp:taxon-name-part taxon-name-part-type="species" reg="aenescens">aenescens</tp:taxon-name-part></tp:taxon-name></italic>, female, dorsal view <bold>B</bold> ditto, ventral view <bold>C</bold> ditto, lateral view <bold>D</bold><italic><tp:taxon-name><tp:taxon-name-part taxon-name-part-type="genus" reg="Xanthogaleruca">X.</tp:taxon-name-part> <tp:taxon-name-part taxon-name-part-type="species" reg="yuae">yuae</tp:taxon-name-part></tp:taxon-name></italic> sp. nov., female, dorsal view <bold>E</bold> ditto, ventral view <bold>F</bold> ditto, lateral view.</p></caption><graphic xmlns:xlink="http://www.w3.org/1999/xlink" xlink:href="zookeys-1039-001-g001.jpg" position="float" orientation="portrait" xlink:type="simple" id="oo_545531.jpg"><uri content-type="original_file" xlink:type="simple">https://binary.pensoft.net/fig/545531</uri></graphic></fig><fig id="F38" position="float" orientation="portrait"><object-id xmlns:xlink="http://www.w3.org/1999/xlink" content-type="doi" xlink:type="simple">10.3897/zookeys.1039.64740.figure38</object-id><object-id xmlns:xlink="http://www.w3.org/1999/xlink" content-type="arpha" xlink:type="simple">0602CB4B-A0A1-55D8-AA16-63E76853C810</object-id><label>Figure 38.</label><caption><p>Habitus of <italic><tp:taxon-name><tp:taxon-name-part taxon-name-part-type="genus" reg="Pyrrhalta">Pyrrhalta</tp:taxon-name-part> <tp:taxon-name-part taxon-name-part-type="species" reg="jungchani">jungchani</tp:taxon-name-part></tp:taxon-name></italic> sp. nov. <italic>and <tp:taxon-name><tp:taxon-name-part taxon-name-part-type="genus" reg="Pyrrhalta">P.</tp:taxon-name-part> <tp:taxon-name-part taxon-name-part-type="species" reg="shirozui">shirozui</tp:taxon-name-part></tp:taxon-name></italic> Kimoto <bold>A</bold><italic><tp:taxon-name><tp:taxon-name-part taxon-name-part-type="genus" reg="Pyrrhalta">P.</tp:taxon-name-part> <tp:taxon-name-part taxon-name-part-type="species" reg="jungchani">jungchani</tp:taxon-name-part></tp:taxon-name></italic> sp. nov., male, dorsal view <bold>B</bold> ditto, ventral view <bold>C</bold> ditto, lateral view <bold>D</bold><italic><tp:taxon-name><tp:taxon-name-part taxon-name-part-type="genus" reg="Pyrrhalta">P.</tp:taxon-name-part> <tp:taxon-name-part taxon-name-part-type="species" reg="shirozui">shirozui</tp:taxon-name-part></tp:taxon-name></italic>, female, dorsal view <bold>E</bold> ditto, ventral view <bold>F</bold> ditto, lateral view <bold>G</bold> Same species, color variation <bold>H</bold> Same species, color variation <bold>I</bold> Same species, color variation.</p></caption><graphic xmlns:xlink="http://www.w3.org/1999/xlink" xlink:href="zookeys-1039-001-g038.jpg" position="float" orientation="portrait" xlink:type="simple" id="oo_545568.jpg"><uri content-type="original_file" xlink:type="simple">https://binary.pensoft.net/fig/545568</uri></graphic></fig><fig id="F39" position="float" orientation="portrait"><object-id xmlns:xlink="http://www.w3.org/1999/xlink" content-type="doi" xlink:type="simple">10.3897/zookeys.1039.64740.figure39</object-id><object-id xmlns:xlink="http://www.w3.org/1999/xlink" content-type="arpha" xlink:type="simple">D26AAD29-9CBD-5D73-84C4-BCA2184CADC1</object-id><label>Figure 39.</label><caption><p>Diagnostic characters of <italic><tp:taxon-name><tp:taxon-name-part taxon-name-part-type="genus" reg="Pyrrhalta">Pyrrhalta</tp:taxon-name-part> <tp:taxon-name-part taxon-name-part-type="species" reg="jungchani">jungchani</tp:taxon-name-part></tp:taxon-name></italic> sp. nov. <bold>A</bold> antenna, male <bold>B</bold> antenna, female <bold>C</bold> aedeagus, dorsal view <bold>D</bold> ditto, lateral view <bold>E</bold> abdominal ventrite VIII <bold>F</bold> apex of tibia of middle leg, male <bold>G</bold> gonocoxae <bold>H</bold> tarsi of middle leg, male <bold>I</bold> abdominal ventrite V, female <bold>J</bold> abdominal ventrite V, male <bold>K</bold> spermatheca.</p></caption><graphic xmlns:xlink="http://www.w3.org/1999/xlink" xlink:href="zookeys-1039-001-g039.jpg" position="float" orientation="portrait" xlink:type="simple" id="oo_545569.jpg"><uri content-type="original_file" xlink:type="simple">https://binary.pensoft.net/fig/545569</uri></graphic></fig><fig id="F42" position="float" orientation="portrait"><object-id xmlns:xlink="http://www.w3.org/1999/xlink" content-type="doi" xlink:type="simple">10.3897/zookeys.1039.64740.figure42</object-id><object-id xmlns:xlink="http://www.w3.org/1999/xlink" content-type="arpha" xlink:type="simple">695D1C0C-2526-57D3-A4BE-1AB62D9E67F9</object-id><label>Figure 42.</label><caption><p>Diagnostic characters of <italic><tp:taxon-name><tp:taxon-name-part taxon-name-part-type="genus" reg="Pyrrhalta">Pyrrhalta</tp:taxon-name-part> <tp:taxon-name-part taxon-name-part-type="species" reg="lui">lui</tp:taxon-name-part></tp:taxon-name></italic> sp. nov. <bold>A</bold> antenna, male <bold>B</bold> antenna, female <bold>C</bold> aedeagus, dorsal view <bold>D</bold> ditto, lateral view <bold>E</bold> abdominal ventrite VIII <bold>F</bold> spermatheca <bold>G</bold> abdominal ventrite V, female <bold>H</bold> abdominal ventrite V, male <bold>I</bold> gonocoxae.</p></caption><graphic xmlns:xlink="http://www.w3.org/1999/xlink" xlink:href="zookeys-1039-001-g042.jpg" position="float" orientation="portrait" xlink:type="simple" id="oo_545572.jpg"><uri content-type="original_file" xlink:type="simple">https://binary.pensoft.net/fig/545572</uri></graphic></fig><fig id="F43" position="float" orientation="portrait"><object-id xmlns:xlink="http://www.w3.org/1999/xlink" content-type="doi" xlink:type="simple">10.3897/zookeys.1039.64740.figure43</object-id><object-id xmlns:xlink="http://www.w3.org/1999/xlink" content-type="arpha" xlink:type="simple">7504002F-1048-5FF9-8A81-5150A778291E</object-id><label>Figure 43.</label><caption><p>Diagnostic characters of <italic><tp:taxon-name><tp:taxon-name-part taxon-name-part-type="genus" reg="Pyrrhalta">Pyrrhalta</tp:taxon-name-part> <tp:taxon-name-part taxon-name-part-type="species" reg="shirozui">shirozui</tp:taxon-name-part></tp:taxon-name></italic> Kimoto <bold>A</bold> antenna, male <bold>B</bold> antenna, female <bold>C</bold> aedeagus, dorsal view <bold>D</bold> ditto, lateral view <bold>E</bold> apex of tibia of middle leg, male <bold>F</bold> abdominal ventrite VIII <bold>G</bold> gonocoxae <bold>H</bold> spermatheca <bold>I</bold> abdominal ventrite V, female <bold>J</bold> abdominal ventrite V, male <bold>K</bold> tarsi of middle leg, male.</p></caption><graphic xmlns:xlink="http://www.w3.org/1999/xlink" xlink:href="zookeys-1039-001-g043.jpg" position="float" orientation="portrait" xlink:type="simple" id="oo_545573.jpg"><uri content-type="original_file" xlink:type="simple">https://binary.pensoft.net/fig/545573</uri></graphic></fig><fig id="F44" position="float" orientation="portrait"><object-id xmlns:xlink="http://www.w3.org/1999/xlink" content-type="doi" xlink:type="simple">10.3897/zookeys.1039.64740.figure44</object-id><object-id xmlns:xlink="http://www.w3.org/1999/xlink" content-type="arpha" xlink:type="simple">F7AED97E-B285-53B5-B1BC-8317FE22F85F</object-id><label>Figure 44.</label><caption><p>Field photographs of <italic><tp:taxon-name><tp:taxon-name-part taxon-name-part-type="genus" reg="Pyrrhalta">Pyrrhalta</tp:taxon-name-part> <tp:taxon-name-part taxon-name-part-type="species" reg="shirozui">shirozui</tp:taxon-name-part></tp:taxon-name></italic> Kimoto on host plant <bold>A</bold> egg at crevice of small twig <bold>B</bold> egg at hole prepared by the female <bold>C</bold> Resting site (hole) prepared by larva <bold>D</bold> Larva <bold>E</bold> pupa <bold>F</bold> adult.</p></caption><graphic xmlns:xlink="http://www.w3.org/1999/xlink" xlink:href="zookeys-1039-001-g044.jpg" position="float" orientation="portrait" xlink:type="simple" id="oo_545574.jpg"><uri content-type="original_file" xlink:type="simple">https://binary.pensoft.net/fig/545574</uri></graphic></fig></tp:treatment-sec><ref-list><ref id="B18"><mixed-citation xmlns:xlink="http://www.w3.org/1999/xlink" xlink:type="simple"><person-group><name name-style="western"><surname>Gressitt</surname><given-names>JL</given-names></name><name name-style="western"><surname>Kimoto</surname><given-names>S</given-names></name></person-group> (<year>1963</year>) The <tp:taxon-name><tp:taxon-name-part taxon-name-part-type="family">Chrysomelidae</tp:taxon-name-part></tp:taxon-name> (Coleopt.) of China and Korea Part 2. Pacific Insects Monograph 1B: 301–1026.</mixed-citation></ref><ref id="B23"><mixed-citation xmlns:xlink="http://www.w3.org/1999/xlink" xlink:type="simple"><person-group><name name-style="western"><surname>Kimoto</surname><given-names>S</given-names></name></person-group> (<year>1964a</year>) <article-title>The <tp:taxon-name><tp:taxon-name-part taxon-name-part-type="family">Chrysomelidae</tp:taxon-name-part></tp:taxon-name> of Japan and the Ryukyu islands, VI. Subfamily <tp:taxon-name><tp:taxon-name-part taxon-name-part-type="subfamily">Galerucinae</tp:taxon-name-part></tp:taxon-name> I.</article-title><source>Journal of the Faculty of Agriculture, Kyushu University</source><volume>13</volume>: <fpage>287</fpage>–<lpage>308</lpage>. <ext-link xlink:type="simple" ext-link-type="doi" xlink:href="10.5109/22724">https://doi.org/10.5109/22724</ext-link></mixed-citation></ref><ref id="B38"><mixed-citation xmlns:xlink="http://www.w3.org/1999/xlink" xlink:type="simple"><person-group><name name-style="western"><surname>Kimoto</surname><given-names>S</given-names></name><name name-style="western"><surname>Gressitt</surname><given-names>JL</given-names></name></person-group> (<year>1966</year>) <article-title>The <tp:taxon-name><tp:taxon-name-part taxon-name-part-type="family">Chrysomelidae</tp:taxon-name-part></tp:taxon-name> of the Ryukyu Archipelago.</article-title><source>Pacific Insects</source><volume>8</volume>: <fpage>467</fpage>–<lpage>577</lpage>.</mixed-citation></ref><ref id="B25"><mixed-citation xmlns:xlink="http://www.w3.org/1999/xlink" xlink:type="simple"><person-group><name name-style="western"><surname>Kimoto</surname><given-names>S</given-names></name></person-group> (<year>1969</year>) <article-title>Notes on the <tp:taxon-name><tp:taxon-name-part taxon-name-part-type="family">Chrysomelidae</tp:taxon-name-part></tp:taxon-name> from Taiwan, II.</article-title><source>Esakia</source><volume>7</volume>: <fpage>1</fpage>–<lpage>68</lpage>. <ext-link xlink:type="simple" ext-link-type="uri" xlink:href="https://catalog.lib.kyushu-u.ac.jp/opac_detail_md/?lang=0%26amode=MD100000%26bibid=2358">https://catalog.lib.kyushu-u.ac.jp/opac_detail_md/?lang=0&amp;amode=MD100000&amp;bibid=2358</ext-link></mixed-citation></ref><ref id="B40"><mixed-citation xmlns:xlink="http://www.w3.org/1999/xlink" xlink:type="simple"><person-group><name name-style="western"><surname>Kimoto</surname><given-names>S</given-names></name><name name-style="western"><surname>Hiura</surname><given-names>I</given-names></name></person-group> (<year>1971</year>) <article-title>A list of the chrysomelid specimens preserved in the Osaka Museum of Natural History, III (<tp:taxon-name><tp:taxon-name-part taxon-name-part-type="class">Insecta</tp:taxon-name-part></tp:taxon-name>: <tp:taxon-name><tp:taxon-name-part taxon-name-part-type="order">Coleoptera</tp:taxon-name-part></tp:taxon-name>).</article-title><source>Bulletin of the Osaka Museum of Natural History</source><volume>25</volume>: <fpage>1</fpage>–<lpage>26</lpage>. <ext-link xlink:type="simple" ext-link-type="uri" xlink:href="http://www.mus-nh.city.osaka.jp/publication/bulletin/bulletin/25/25-001.pdf">http://www.mus-nh.city.osaka.jp/publication/bulletin/bulletin/25/25-001.pdf</ext-link></mixed-citation></ref><ref id="B30"><mixed-citation xmlns:xlink="http://www.w3.org/1999/xlink" xlink:type="simple"><person-group><name name-style="western"><surname>Kimoto</surname><given-names>S</given-names></name></person-group> (<year>1985</year>) <source>Family <tp:taxon-name><tp:taxon-name-part taxon-name-part-type="family">Chrysomelidae</tp:taxon-name-part></tp:taxon-name> (<tp:taxon-name><tp:taxon-name-part taxon-name-part-type="subfamily">Galerucinae</tp:taxon-name-part></tp:taxon-name>). Check-list of <tp:taxon-name><tp:taxon-name-part taxon-name-part-type="order">Coleoptera</tp:taxon-name-part></tp:taxon-name> of Japan, No. 28.</source><publisher-name>The Coleopterists’ Association of Japan</publisher-name>, <publisher-loc>Tokyo</publisher-loc>, <size units="page">16 pp</size>.</mixed-citation></ref><ref id="B49"><mixed-citation xmlns:xlink="http://www.w3.org/1999/xlink" xlink:type="simple"><person-group><name name-style="western"><surname>Lee</surname><given-names>JE</given-names></name></person-group> (<year>1990</year>) <article-title>Immature stages of <italic><tp:taxon-name><tp:taxon-name-part taxon-name-part-type="genus">Pyrrhalta</tp:taxon-name-part> <tp:taxon-name-part taxon-name-part-type="species">humeralis</tp:taxon-name-part></tp:taxon-name></italic> (Chen) and <italic><tp:taxon-name><tp:taxon-name-part taxon-name-part-type="genus">Galeruca</tp:taxon-name-part> <tp:taxon-name-part taxon-name-part-type="species">vicina</tp:taxon-name-part></tp:taxon-name></italic> Solsky from Japan (<tp:taxon-name><tp:taxon-name-part taxon-name-part-type="order">Coleoptera</tp:taxon-name-part></tp:taxon-name>, <tp:taxon-name><tp:taxon-name-part taxon-name-part-type="family">Chrysomelidae</tp:taxon-name-part></tp:taxon-name>). Esakia, Special Issue No.</article-title><volume>1</volume>: <fpage>81</fpage>–<lpage>91</lpage>. <ext-link xlink:type="simple" ext-link-type="uri" xlink:href="https://catalog.lib.kyushu-u.ac.jp/opac_detail_md/?reqCode=fromlist%26lang=1%26amode=MD100000%26bibid=2530%26opkey=B161866066054582%26start=1%26listnum=2%26place=%26totalnum=119%26list_disp=20%26list_sort=0%26fc_val=yearkey%23%40%23%5B1990+TO+1999%5D%26cmode=0%26chk_st=0%26check=00000000000000000000">https://catalog.lib.kyushu-u.ac.jp/opac_detail_md/?reqCode=fromlist&amp;lang=1&amp;amode=MD100000&amp;bibid=2530&amp;opkey=B161866066054582&amp;start=1&amp;listnum=2&amp;place=&amp;totalnum=119&amp;list_disp=20&amp;list_sort=0&amp;fc_val=yearkey%23%40%23%5B1990+TO+1999%5D&amp;cmode=0&amp;chk_st=0&amp;check=00000000000000000000</ext-link></mixed-citation></ref><ref id="B21"><mixed-citation xmlns:xlink="http://www.w3.org/1999/xlink" xlink:type="simple"><person-group><name name-style="western"><surname>Jiang</surname><given-names>S-Q</given-names></name></person-group> (<year>1992</year>) <article-title><tp:taxon-name><tp:taxon-name-part taxon-name-part-type="order">Coleoptera</tp:taxon-name-part></tp:taxon-name>: <tp:taxon-name><tp:taxon-name-part taxon-name-part-type="family">Chrysomelidae</tp:taxon-name-part></tp:taxon-name> – <tp:taxon-name><tp:taxon-name-part taxon-name-part-type="subfamily">Galerucinae</tp:taxon-name-part></tp:taxon-name>.</article-title> In: <person-group><name name-style="western"><surname>Chen</surname><given-names>S-H</given-names></name></person-group> (<role>Ed.</role>) <issue-title>Insects of Hengduan Mountain Region (Vol.</issue-title><source>I). Science Press, Beijing</source>, <fpage>646</fpage>–<lpage>674</lpage>.</mixed-citation></ref><ref id="B54"><mixed-citation xmlns:xlink="http://www.w3.org/1999/xlink" xlink:type="simple"><person-group><name name-style="western"><surname>Li</surname><given-names>J-K</given-names></name></person-group> (<year>1992</year>) The <tp:taxon-name><tp:taxon-name-part taxon-name-part-type="order">Coleoptera</tp:taxon-name-part></tp:taxon-name> fauna of northeast China. Education Publishing House, Jilin, 2 + 6 + 205 pp. <ext-link xlink:type="simple" ext-link-type="uri" xlink:href="https://www.cabdirect.org/cabdirect/abstract/19941106780">https://www.cabdirect.org/cabdirect/abstract/19941106780</ext-link></mixed-citation></ref><ref id="B95"><mixed-citation xmlns:xlink="http://www.w3.org/1999/xlink" xlink:type="simple"><person-group><name name-style="western"><surname>Yang</surname><given-names>X-K</given-names></name></person-group> (<year>1993</year>) <article-title><tp:taxon-name><tp:taxon-name-part taxon-name-part-type="order">Coleoptera</tp:taxon-name-part></tp:taxon-name>: <tp:taxon-name><tp:taxon-name-part taxon-name-part-type="family">Chrysomelidae</tp:taxon-name-part></tp:taxon-name> – <tp:taxon-name><tp:taxon-name-part taxon-name-part-type="subfamily">Galerucinae</tp:taxon-name-part></tp:taxon-name>.</article-title> In: <person-group><name name-style="western"><surname>Huang</surname><given-names>F-S</given-names></name></person-group> (<role>Ed.</role>) <issue-title>Insects of Wuling Mountains area, southwestern China.</issue-title><source>Science Press, Beijing</source>, <fpage>331</fpage>–<lpage>346</lpage>.</mixed-citation></ref><ref id="B41"><mixed-citation xmlns:xlink="http://www.w3.org/1999/xlink" xlink:type="simple"><person-group><name name-style="western"><surname>Kimoto</surname><given-names>S</given-names></name><name name-style="western"><surname>Takizawa</surname><given-names>H</given-names></name></person-group> (<year>1994</year>) <source>Leaf beetles (<tp:taxon-name><tp:taxon-name-part taxon-name-part-type="family">Chrysomelidae</tp:taxon-name-part></tp:taxon-name>) of Japan.</source><publisher-name>Tokai University Press</publisher-name>, <publisher-loc>Tokyo</publisher-loc>, <size units="page">539 pp</size>.</mixed-citation></ref><ref id="B39"><mixed-citation xmlns:xlink="http://www.w3.org/1999/xlink" xlink:type="simple"><person-group><name name-style="western"><surname>Kimoto</surname><given-names>S</given-names></name><name name-style="western"><surname>Chu</surname><given-names>Y-I</given-names></name></person-group> (<year>1996</year>) <article-title>Systematic catalog of <tp:taxon-name><tp:taxon-name-part taxon-name-part-type="family">Chrysomelidae</tp:taxon-name-part></tp:taxon-name> of Taiwan (<tp:taxon-name><tp:taxon-name-part taxon-name-part-type="class">Insecta</tp:taxon-name-part></tp:taxon-name>: <tp:taxon-name><tp:taxon-name-part taxon-name-part-type="order">Coleoptera</tp:taxon-name-part></tp:taxon-name>).</article-title><source>Bulletin of the Institute of Comparative Studies of International Cultures and Societies</source><volume>16</volume>: <fpage>1</fpage>–<lpage>152</lpage>.</mixed-citation></ref><ref id="B42"><mixed-citation xmlns:xlink="http://www.w3.org/1999/xlink" xlink:type="simple"><person-group><name name-style="western"><surname>Kimoto</surname><given-names>S</given-names></name><name name-style="western"><surname>Takizawa</surname><given-names>H</given-names></name></person-group> (<year>1997</year>) <source>Leaf beetles (<tp:taxon-name><tp:taxon-name-part taxon-name-part-type="family">Chrysomelidae</tp:taxon-name-part></tp:taxon-name>) of Taiwan.</source><publisher-name>Tokai University Press</publisher-name>, <publisher-loc>Tokyo</publisher-loc>, <size units="page">581 pp</size>.</mixed-citation></ref><ref id="B97"><mixed-citation xmlns:xlink="http://www.w3.org/1999/xlink" xlink:type="simple"><person-group><name name-style="western"><surname>Yang</surname><given-names>X-K</given-names></name><name name-style="western"><surname>Li</surname><given-names>W-Z</given-names></name><name name-style="western"><surname>Zhang</surname><given-names>B-Q</given-names></name><name name-style="western"><surname>Xiang</surname><given-names>Z-Q</given-names></name></person-group> (<year>1997</year>) <article-title><tp:taxon-name><tp:taxon-name-part taxon-name-part-type="order">Coleoptera</tp:taxon-name-part></tp:taxon-name>: <tp:taxon-name><tp:taxon-name-part taxon-name-part-type="family">Chrysomelidae</tp:taxon-name-part></tp:taxon-name>: <tp:taxon-name><tp:taxon-name-part taxon-name-part-type="subfamily">Galerucinae</tp:taxon-name-part></tp:taxon-name>.</article-title> In: <person-group><name name-style="western"><surname>Yang</surname><given-names>X-K</given-names></name></person-group> (<role>Ed.</role>) <issue-title>Insects of the Three Gorge Reservoir area of Yangtze river.</issue-title><source>Part 1. Chongqing Publishing House, Chongqing</source>, <fpage>863</fpage>–<lpage>904</lpage>.</mixed-citation></ref><ref id="B84"><mixed-citation xmlns:xlink="http://www.w3.org/1999/xlink" xlink:type="simple"><person-group><name name-style="western"><surname>Wang</surname><given-names>J-S</given-names></name><name name-style="western"><surname>Yang</surname><given-names>X-K</given-names></name></person-group> (<year>1998</year>) <source>Fauna of <tp:taxon-name><tp:taxon-name-part taxon-name-part-type="family">Chrysomelidae</tp:taxon-name-part></tp:taxon-name> of Wuyishan Nature Reserve in China.</source><publisher-name>China Forestry Publishing House</publisher-name>, <publisher-loc>Beijing</publisher-loc>, <size units="page">213 pp</size>. [8 pls.]</mixed-citation></ref><ref id="B50"><mixed-citation xmlns:xlink="http://www.w3.org/1999/xlink" xlink:type="simple"><person-group><name name-style="western"><surname>Lee</surname><given-names>JE</given-names></name><name name-style="western"><surname>An</surname><given-names>SL</given-names></name></person-group> (<year>2001</year>) <article-title><tp:taxon-name><tp:taxon-name-part taxon-name-part-type="order">Coleoptera</tp:taxon-name-part></tp:taxon-name> (<tp:taxon-name><tp:taxon-name-part taxon-name-part-type="family">Chrysomelidae</tp:taxon-name-part></tp:taxon-name>). Economic Insects of Korea 14.</article-title><source><tp:taxon-name><tp:taxon-name-part taxon-name-part-type="class">Insecta</tp:taxon-name-part></tp:taxon-name> Koreana Supplement</source><volume>21</volume>: <fpage>1</fpage>–<lpage>229</lpage>.</mixed-citation></ref><ref id="B65"><mixed-citation xmlns:xlink="http://www.w3.org/1999/xlink" xlink:type="simple"><person-group><name name-style="western"><surname>Mikhailov</surname><given-names>YE</given-names></name><name name-style="western"><surname>Hayashi</surname><given-names>M</given-names></name></person-group> (<year>2002</year>) <article-title><tp:taxon-name><tp:taxon-name-part taxon-name-part-type="family">Chrysomelidae</tp:taxon-name-part></tp:taxon-name> of Sakhalin II.</article-title><source>Entomological Review of Japan</source><volume>57</volume>: <fpage>29</fpage>–<lpage>46</lpage>. <ext-link xlink:type="simple" ext-link-type="uri" xlink:href="http://coleoptera.sakura.ne.jp/ERJ/ERJ57(1)2002.pdf">http://coleoptera.sakura.ne.jp/ERJ/ERJ57(1)2002.pdf</ext-link></mixed-citation></ref><ref id="B96"><mixed-citation xmlns:xlink="http://www.w3.org/1999/xlink" xlink:type="simple"><person-group><name name-style="western"><surname>Yang</surname><given-names>X-K</given-names></name></person-group> (<year>2002</year>) <article-title><tp:taxon-name><tp:taxon-name-part taxon-name-part-type="family">Chrysomelidae</tp:taxon-name-part></tp:taxon-name>: <tp:taxon-name><tp:taxon-name-part taxon-name-part-type="subfamily">Galerucinae</tp:taxon-name-part></tp:taxon-name>.</article-title> In: <person-group><name name-style="western"><surname>Huang</surname><given-names>P-K</given-names></name></person-group> (<role>Ed.</role>) <issue-title>Fauna of insects in Fujian province of China (Vol.</issue-title><source>6). Fuzhou: Fujian Science &amp; Technology Press</source>, <fpage>621</fpage>–<lpage>663</lpage>.</mixed-citation></ref><ref id="B73"><mixed-citation xmlns:xlink="http://www.w3.org/1999/xlink" xlink:type="simple"><person-group><name name-style="western"><surname>Park</surname><given-names>JY</given-names></name><name name-style="western"><surname>Lee</surname><given-names>JE</given-names></name></person-group> (<year>2004</year>) <article-title>A taxonomic study on the larvae of the genus <italic><tp:taxon-name><tp:taxon-name-part taxon-name-part-type="genus">Pyrrhalta</tp:taxon-name-part></tp:taxon-name></italic> Joannis (<tp:taxon-name><tp:taxon-name-part taxon-name-part-type="order">Coleoptera</tp:taxon-name-part></tp:taxon-name>: <tp:taxon-name><tp:taxon-name-part taxon-name-part-type="family">Chrysomelidae</tp:taxon-name-part></tp:taxon-name>: <tp:taxon-name><tp:taxon-name-part taxon-name-part-type="subfamily">Galerucinae</tp:taxon-name-part></tp:taxon-name>) from Korea.</article-title><source>Entomological Research</source><volume>34</volume>: <fpage>229</fpage>–<lpage>234</lpage>. <ext-link xlink:type="simple" ext-link-type="doi" xlink:href="10.1111/j.1748-5967.2004.tb00118.x">https://doi.org/10.1111/j.1748-5967.2004.tb00118.x</ext-link></mixed-citation></ref><ref id="B83"><mixed-citation xmlns:xlink="http://www.w3.org/1999/xlink" xlink:type="simple"><person-group><name name-style="western"><surname>Wang</surname><given-names>H-J</given-names></name><name name-style="western"><surname>Yang</surname><given-names>X-K</given-names></name></person-group> (<year>2006</year>) <source>Fauna of <tp:taxon-name><tp:taxon-name-part taxon-name-part-type="family">Chrysomelidae</tp:taxon-name-part></tp:taxon-name> of Gansu.</source><publisher-name>Gansu Science Technology Press</publisher-name>, <publisher-loc>Lanzhou</publisher-loc>, <size units="page">296 pp</size>.</mixed-citation></ref><ref id="B3"><mixed-citation xmlns:xlink="http://www.w3.org/1999/xlink" xlink:type="simple"><person-group><name name-style="western"><surname>Beenen</surname><given-names>R</given-names></name></person-group> (<year>2010</year>) <article-title><tp:taxon-name><tp:taxon-name-part taxon-name-part-type="subfamily">Galerucinae</tp:taxon-name-part></tp:taxon-name>.</article-title> In: <person-group><name name-style="western"><surname>Löbl</surname><given-names>I</given-names></name><name name-style="western"><surname>Smetana</surname><given-names>A</given-names></name></person-group> (<role>Eds</role>) <issue-title>Catalogue of Palaearctic Coleoptera (Vol.</issue-title><source>6). <tp:taxon-name><tp:taxon-name-part taxon-name-part-type="superfamily">Chrysomeloidea</tp:taxon-name-part></tp:taxon-name>. Apollo Books, Stenstrup</source>, <fpage>443</fpage>–<lpage>491</lpage>. <ext-link xlink:type="simple" ext-link-type="uri" xlink:href="https://www.cabdirect.org/cabdirect/abstract/20123189777">https://www.cabdirect.org/cabdirect/abstract/20123189777</ext-link></mixed-citation></ref><ref id="B93"><mixed-citation xmlns:xlink="http://www.w3.org/1999/xlink" xlink:type="simple"><person-group><name name-style="western"><surname>Xue</surname><given-names>HJ</given-names></name><name name-style="western"><surname>Yang</surname><given-names>X-K</given-names></name></person-group> (<year>2010</year>) Species catalogue of <italic><tp:taxon-name><tp:taxon-name-part taxon-name-part-type="genus">Pyrrhalta</tp:taxon-name-part></tp:taxon-name></italic> Joannis (<tp:taxon-name><tp:taxon-name-part taxon-name-part-type="order">Coleoptera</tp:taxon-name-part></tp:taxon-name>: <tp:taxon-name><tp:taxon-name-part taxon-name-part-type="family">Chrysomelidae</tp:taxon-name-part></tp:taxon-name>: <tp:taxon-name><tp:taxon-name-part taxon-name-part-type="subfamily">Galerucinae</tp:taxon-name-part></tp:taxon-name>) of the world. Entomotaxonomia 32 (supplement): 119–136. <ext-link xlink:type="simple" ext-link-type="uri" xlink:href="https://www.cabdirect.org/cabdirect/abstract/20103331643">https://www.cabdirect.org/cabdirect/abstract/20103331643</ext-link></mixed-citation></ref><ref id="B81"><mixed-citation xmlns:xlink="http://www.w3.org/1999/xlink" xlink:type="simple"><person-group><name name-style="western"><surname>Takahashi</surname><given-names>S</given-names></name></person-group> (<year>2012</year>) <article-title><tp:taxon-name><tp:taxon-name-part taxon-name-part-type="family">Chrysomelidae</tp:taxon-name-part></tp:taxon-name> (exclusive of <tp:taxon-name><tp:taxon-name-part taxon-name-part-type="subfamily">Bruchinae</tp:taxon-name-part></tp:taxon-name> &amp; <tp:taxon-name><tp:taxon-name-part taxon-name-part-type="subfamily">Donaciinae</tp:taxon-name-part></tp:taxon-name>).</article-title> In: <person-group><name name-style="western"><surname>Shiyake</surname><given-names>S</given-names></name></person-group> (<role>Ed.</role>) <issue-title>Specimen list of Coleoptera in the insect collection of the Osaka Museum of Natural History (Part 2).</issue-title><source>Osaka Museum of Natural History, Osaka</source>, <fpage>239</fpage>–<lpage>372</lpage>.</mixed-citation></ref><ref id="B98"><mixed-citation xmlns:xlink="http://www.w3.org/1999/xlink" xlink:type="simple"><person-group><name name-style="western"><surname>Yang</surname><given-names>X</given-names></name><name name-style="western"><surname>Ge</surname><given-names>S</given-names></name><name name-style="western"><surname>Nie</surname><given-names>R</given-names></name><name name-style="western"><surname>Ruan</surname><given-names>Y</given-names></name><name name-style="western"><surname>Li</surname><given-names>W</given-names></name></person-group> (<year>2015</year>) <source>Chinese leaf beetles.</source><publisher-name>Science Press</publisher-name>, <publisher-loc>Beijing</publisher-loc>, <size units="page">507 pp</size>.</mixed-citation></ref><ref id="B56"><mixed-citation xmlns:xlink="http://www.w3.org/1999/xlink" xlink:type="simple"><person-group><name name-style="western"><surname>Matsumura</surname><given-names>Y</given-names></name><name name-style="western"><surname>Suenaga</surname><given-names>H</given-names></name><name name-style="western"><surname>Kamimura</surname><given-names>Y</given-names></name><name name-style="western"><surname>Gorb</surname><given-names>SN</given-names></name></person-group> (<year>2017</year>) <article-title>Traumatic mating by hand saw-like spines on the internal sac in <italic><tp:taxon-name><tp:taxon-name-part taxon-name-part-type="genus">Pyrrhalta</tp:taxon-name-part> <tp:taxon-name-part taxon-name-part-type="species">maculicollis</tp:taxon-name-part></tp:taxon-name></italic> (<tp:taxon-name><tp:taxon-name-part taxon-name-part-type="order">Coleoptera</tp:taxon-name-part></tp:taxon-name>, <tp:taxon-name><tp:taxon-name-part taxon-name-part-type="family">Chrysomelidae</tp:taxon-name-part></tp:taxon-name>, <tp:taxon-name><tp:taxon-name-part taxon-name-part-type="subfamily">Galerucinae</tp:taxon-name-part></tp:taxon-name>).</article-title><source>ZooKeys</source><volume>720</volume>: <fpage>77</fpage>–<lpage>89</lpage>. <ext-link xlink:type="simple" ext-link-type="doi" xlink:href="10.3897/zookeys.720.13015">https://doi.org/10.3897/zookeys.720.13015</ext-link></mixed-citation></ref><ref id="B9"><mixed-citation xmlns:xlink="http://www.w3.org/1999/xlink" xlink:type="simple"><person-group><name name-style="western"><surname>Cho</surname><given-names>H-W</given-names></name><name name-style="western"><surname>An</surname><given-names>SL</given-names></name></person-group> (<year>2020</year>) <article-title>An annotated checklist of leaf beetles (<tp:taxon-name><tp:taxon-name-part taxon-name-part-type="order">Coleoptera</tp:taxon-name-part></tp:taxon-name>: <tp:taxon-name><tp:taxon-name-part taxon-name-part-type="family">Chrysomelidae</tp:taxon-name-part></tp:taxon-name>) of Korea, with comments and new records.</article-title><source>Far Eastern Entomologist</source><volume>404</volume>: <fpage>1</fpage>–<lpage>36</lpage>. <ext-link xlink:type="simple" ext-link-type="doi" xlink:href="10.25221/fee.404.1">https://doi.org/10.25221/fee.404.1</ext-link></mixed-citation></ref><ref id="B92"><mixed-citation xmlns:xlink="http://www.w3.org/1999/xlink" xlink:type="simple"><person-group><name name-style="western"><surname>Wilcox</surname><given-names>JA</given-names></name></person-group> (<year>1971</year>) <source><tp:taxon-name><tp:taxon-name-part taxon-name-part-type="family">Chrysomelidae</tp:taxon-name-part></tp:taxon-name>: <tp:taxon-name><tp:taxon-name-part taxon-name-part-type="subfamily">Galerucinae</tp:taxon-name-part></tp:taxon-name> (<tp:taxon-name><tp:taxon-name-part taxon-name-part-type="tribe">Oidini</tp:taxon-name-part></tp:taxon-name>, <tp:taxon-name><tp:taxon-name-part taxon-name-part-type="tribe">Galerucini</tp:taxon-name-part></tp:taxon-name>, <tp:taxon-name><tp:taxon-name-part taxon-name-part-type="tribe">Metacyclini</tp:taxon-name-part></tp:taxon-name>, <tp:taxon-name><tp:taxon-name-part taxon-name-part-type="tribe">Sermylini</tp:taxon-name-part></tp:taxon-name>). In: Wilcox JA (Ed.) Coleopterorum Catalogus Supplementa. Pars 78 (1), (2<sup>nd</sup> edn.). W.</source><publisher-name>Junk</publisher-name>, <publisher-loc>‘s-Gravenhage</publisher-loc>, <size units="page">220 pp</size>.</mixed-citation></ref><ref id="B8"><mixed-citation xmlns:xlink="http://www.w3.org/1999/xlink" xlink:type="simple"><person-group><name name-style="western"><surname>Chen</surname><given-names>SH</given-names></name></person-group> (<year>1942</year>) <article-title><tp:taxon-name><tp:taxon-name-part taxon-name-part-type="subfamily">Galerucinae</tp:taxon-name-part></tp:taxon-name> nouveaux de la faune chinoise.</article-title><source>Notes d’Entomologie Chinoise</source><volume>9</volume>: <fpage>9</fpage>–<lpage>67</lpage>.</mixed-citation></ref><ref id="B82"><mixed-citation xmlns:xlink="http://www.w3.org/1999/xlink" xlink:type="simple"><person-group><name name-style="western"><surname>Takei</surname><given-names>B</given-names></name></person-group> (<year>1916</year>) <article-title>Notes on new species collected by myself (continued).</article-title><source>The Insect World</source><volume>20</volume>: <fpage>34</fpage>–<lpage>35</lpage>. [in Japanese]</mixed-citation></ref><ref id="B19"><mixed-citation xmlns:xlink="http://www.w3.org/1999/xlink" xlink:type="simple"><person-group><name name-style="western"><surname>Hilker</surname><given-names>M</given-names></name></person-group> (<year>1992</year>) <article-title>Protective devices of early developmental stages in <italic><tp:taxon-name><tp:taxon-name-part taxon-name-part-type="genus">Pyrrhalta</tp:taxon-name-part> <tp:taxon-name-part taxon-name-part-type="species">viburni</tp:taxon-name-part></tp:taxon-name></italic> (<tp:taxon-name><tp:taxon-name-part taxon-name-part-type="order">Coleoptera</tp:taxon-name-part></tp:taxon-name>, <tp:taxon-name><tp:taxon-name-part taxon-name-part-type="family">Chrysomelidae</tp:taxon-name-part></tp:taxon-name>).</article-title><source>Oecologia</source><volume>92</volume>: <fpage>72</fpage>–<lpage>75</lpage>. <ext-link xlink:type="simple" ext-link-type="doi" xlink:href="10.1007/BF00317264">https://doi.org/10.1007/BF00317264</ext-link></mixed-citation></ref><ref id="B51"><mixed-citation xmlns:xlink="http://www.w3.org/1999/xlink" xlink:type="simple"><person-group><name name-style="western"><surname>Lee</surname><given-names>JE</given-names></name><name name-style="western"><surname>Cho</surname><given-names>HW</given-names></name></person-group> (<year>2006</year>) <source>Leaf Beetles in the Crops (<tp:taxon-name><tp:taxon-name-part taxon-name-part-type="order">Coleoptera</tp:taxon-name-part></tp:taxon-name>: <tp:taxon-name><tp:taxon-name-part taxon-name-part-type="family">Chrysomelidae</tp:taxon-name-part></tp:taxon-name>). Economic Insects of Korea 27. <tp:taxon-name><tp:taxon-name-part taxon-name-part-type="class">Insecta</tp:taxon-name-part></tp:taxon-name> Koreana Supplement 34.</source><publisher-name>National Institute of Agricultural Science and Technology</publisher-name>, <publisher-loc>Suwon</publisher-loc>, <size units="page">130 pp</size>.</mixed-citation></ref></ref-list></tp:taxon-treatment>
