# Supplementary material for: Revision of the genera Xanthogaleruca Laboissière, 1932 and Pyrrhalta Joannis, 1865 (Coleoptera, Chrysomelidae, Galerucinae) of Taiwan, with type designation of Galerucella lineatipes Takei
Source: Zookeys. 2021 May 20;1039:1–108. doi: 10.3897/zookeys.1039.64740 (PMC8159918; doi:10.3897/zookeys.1039.64740)
Supplement: XML Treatment for Pyrrhalta ohbayashii [file zookeys.1039.64740-treatment30.xml]

<!DOCTYPE tp:taxon-treatment
  PUBLIC "-//TaxonX//DTD Taxonomic Treatment Publishing DTD v0 20100105//EN" "tax-treatment-NSO.dtd">
<tp:taxon-treatment xmlns:tp="http://www.plazi.org/taxpub"><tp:treatment-meta><kwd-group><label>Taxon classification</label><kwd><named-content xmlns:xlink="http://www.w3.org/1999/xlink" content-type="kingdom">Animalia</named-content></kwd><kwd><named-content xmlns:xlink="http://www.w3.org/1999/xlink" content-type="order">Coleoptera</named-content></kwd><kwd><named-content xmlns:xlink="http://www.w3.org/1999/xlink" content-type="family">Chrysomelidae</named-content></kwd></kwd-group><mixed-citation publication-type="journal"><person-group><name><surname>Lee</surname><given-names>Chi-Feng</given-names></name><name><surname>Bezděk</surname><given-names>Jan</given-names></name></person-group><article-title>Revision of the genera <italic><tp:taxon-name><tp:taxon-name-part taxon-name-part-type="genus" reg="Xanthogaleruca">Xanthogaleruca</tp:taxon-name-part></tp:taxon-name></italic> Laboissière, 1932 and <tp:taxon-name><tp:taxon-name-part taxon-name-part-type="genus" reg="Pyrrhalta">Pyrrhalta</tp:taxon-name-part></tp:taxon-name> Joannis, 1865 (<tp:taxon-name><tp:taxon-name-part taxon-name-part-type="order">Coleoptera</tp:taxon-name-part></tp:taxon-name>, <tp:taxon-name><tp:taxon-name-part taxon-name-part-type="family">Chrysomelidae</tp:taxon-name-part></tp:taxon-name>, <tp:taxon-name><tp:taxon-name-part taxon-name-part-type="subfamily">Galerucinae</tp:taxon-name-part></tp:taxon-name>) of Taiwan, with type designation of <italic><tp:taxon-name><tp:taxon-name-part taxon-name-part-type="genus" reg="Galerucella">Galerucella</tp:taxon-name-part> <tp:taxon-name-part taxon-name-part-type="species" reg="lineatipes">lineatipes</tp:taxon-name-part></tp:taxon-name></italic> Takei</article-title><source>Zookeys</source><day>20</day><month>5</month><year>2021</year><volume>1039</volume><fpage>1</fpage><lpage>108</lpage><pub-id pub-id-type="doi">10.3897/zookeys.1039.64740</pub-id></mixed-citation></tp:treatment-meta><tp:nomenclature><tp:taxon-name><object-id xmlns:xlink="http://www.w3.org/1999/xlink" content-type="arpha" xlink:type="simple">E683AB8A-DAD2-5F90-B986-F980A1E57BEE</object-id>
            <tp:taxon-name-part taxon-name-part-type="genus" reg="Pyrrhalta">Pyrrhalta</tp:taxon-name-part>
            <tp:taxon-name-part taxon-name-part-type="species" reg="ohbayashii">ohbayashii</tp:taxon-name-part>
          </tp:taxon-name><tp:taxon-authority>Kimoto, 1984</tp:taxon-authority><xref ref-type="fig" rid="F48">Figs 48D</xref><xref ref-type="fig" rid="F49">, 49A–C</xref><xref ref-type="fig" rid="F50">, 50</xref><tp:nomenclature-citation-list><tp:nomenclature-citation><tp:taxon-name>
                <tp:taxon-name-part taxon-name-part-type="genus" reg="Pyrrhalta">Pyrrhalta</tp:taxon-name-part> <tp:taxon-name-part taxon-name-part-type="species" reg="ohbayashii">ohbayashii</tp:taxon-name-part></tp:taxon-name><comment>Kimoto, 1984: 46; <xref ref-type="bibr" rid="B32">Kimoto 1987</xref>: 188 (additional records); <xref ref-type="bibr" rid="B35">Kimoto 1991</xref>: 9 (additional records); <xref ref-type="bibr" rid="B39">Kimoto and Chu 1996</xref>: 57 (catalogue); <xref ref-type="bibr" rid="B42">Kimoto and Takizawa 1997</xref>: 300 (key), 373; Beenen,2010: 453 (catalogue); <xref ref-type="bibr" rid="B93">Xue and Yang 2010</xref>: 127 (catalogue); <xref ref-type="bibr" rid="B98">Yang et al. 2015</xref>: 119 (catalogue).</comment></tp:nomenclature-citation></tp:nomenclature-citation-list></tp:nomenclature><tp:treatment-sec sec-type="Types" id="SECID0EQWHK"><title>Types.</title><p><bold><italic>Holotype</italic></bold> ♀ (<named-content xmlns:xlink="http://www.w3.org/1999/xlink" content-type="dwc:institutional_code" xlink:type="simple">KUEC</named-content>, by original designation): “(FORMOSA) / Mt. Lala-shan [拉拉山] / Taoyuan Hsien / 7, V 1982 / N. Ohbayashi leg. [p, w] // <tp:taxon-name><tp:taxon-name-part taxon-name-part-type="genus" reg="Pyrrhalta">Pyrrhalta</tp:taxon-name-part></tp:taxon-name> / <tp:taxon-name><tp:taxon-name-part taxon-name-part-type="genus" reg="Pyrrhalta"/><tp:taxon-name-part taxon-name-part-type="species" reg="ohbayashii">ohbayashii</tp:taxon-name-part></tp:taxon-name> / Kimoto, n. sp. [h, w] // HOLOTYPE [p, r] // KU. Type / No. 2438 [p, w]”. <bold><italic>Paratype</italic>.</bold> 1♀ (<named-content xmlns:xlink="http://www.w3.org/1999/xlink" content-type="dwc:institutional_code" xlink:type="simple">KMNH</named-content>): “(FORMOSA) / Mt. Lala-shan [拉拉山] / Taoyuan Hsien / 7, V 1982 / N. Ohbayashi leg. [p, w] // <tp:taxon-name><tp:taxon-name-part taxon-name-part-type="genus" reg="Pyrrhalta">Pyrrhalta</tp:taxon-name-part></tp:taxon-name> / <tp:taxon-name><tp:taxon-name-part taxon-name-part-type="genus" reg="Pyrrhalta"/><tp:taxon-name-part taxon-name-part-type="species" reg="ohbayashii">ohbayashii</tp:taxon-name-part></tp:taxon-name> / Kimoto, n. sp. [h, w] // PARATOPOTYPE [p, b]”.</p></tp:treatment-sec><tp:treatment-sec sec-type="material" id="SECID0EHYHK"><title>Other material.</title><p>Taiwan. Kaohsiung: 1♀ (<named-content xmlns:xlink="http://www.w3.org/1999/xlink" content-type="dwc:institutional_code" xlink:type="simple">KMNH</named-content>), Tayuenshan, near Liukui (六龜), 5.VI.1989, leg. K. Baba, det. S. Kimoto, 1990; 1♂ (TARI), Tengchih (藤枝), 10.VIII.2013, leg. W.-C. Liao; 1♂ (TARI), same locality, 8.V.2020, leg. Y.-C. Hsu; 1♀ (TARI), Tona trail (多納林道), 5.XI.2016, leg. W.-C. Liao; Pingtung: 1♀ (TARI), Peitawushan (北大武山), 28.V.2014, leg. Y.-T. Chung; 4♀ (TARI), same but with “1.IX.2016”; 1♂, 1♀ (TARI), same but with “30.IV.2017”; 2♀ (TARI), same but with “28.IX.2017”; 3♂, 1♀ (TARI), Shahsi trail (沙溪林道), 20.VII.2017, leg. B.-X. Guo; 5♂, 7♀ (TARI), Taiwu (泰武), 11.IX.2020, leg. Y.-T. Chung; Taipei: 3♂ (TARI), Yingzuling (鶯子嶺), 24.VII.2010, leg. Y.-L. Lin.</p></tp:treatment-sec><tp:treatment-sec sec-type="redescription" id="SECID0ESYHK"><title>Redescription.</title><p>Length 4.5–4.6 mm, width 1.9–2.1 mm. Body color (Fig. <xref ref-type="fig" rid="F49">49A–C</xref>) dark brown; antennae black except three basal antennomeres. Eyes large, interocular space 1.77–1.91 × diameter of eye. Antennae filiform in males (Fig. <xref ref-type="fig" rid="F50">50A</xref>), gradually broadened from antennomere IV, broadest at VII and VIII, then gradually narrowed to apical antennomere, length ratios of antennomeres I–XI 1.0: 0.5: 0.8: 0.7: 0.7: 0.6: 0.6: 0.6: 0.6: 0.6: 0.7, length to width ratios of antennomeres I–XI 3.0: 2.2: 3.5: 3.0: 2.6: 2.0: 1.8: 1.9: 1.8: 1.7: 2.5; similar in females (Fig. <xref ref-type="fig" rid="F50">50B</xref>), length ratios of antennomeres I–XI 1.0: 0.5: 0.9: 0.7: 0.7: 0.7: 0.7: 0.6: 0.6: 0.6: 0.8, length to width ratios of antennomeres I–XI 3.3: 2.0: 3.5: 2.8: 2.4: 2.1: 2.0: 1.7: 1.9: 1.9: 2.6. Pronotum and elytra convex. Pronotum 1.8–1.9 × wider than long, disc with reticulate microsculpture; with extremely dense, coarse punctures, and short pubescence, with median longitudinal and lateral depressions; lateral margins slightly rounded, widest at middle, apical and basal margin slightly concave; anterior and posterior setiferous punctures slightly erect. Elytra elongate, parallel-sided, 1.7–1.8 × longer than wide; disc with reticulate microsculpture, with sparse, coarse punctures, and short pubescence. Apical spur of tibia of middle leg small (Fig. <xref ref-type="fig" rid="F50">50G</xref>), and tarsomere I of middle with narrow basal half and small acute process at basal 1/3 in lateral view in males (Fig. <xref ref-type="fig" rid="F50">50L</xref>). Aedeagus (Fig. <xref ref-type="fig" rid="F50">50C–E</xref>) broad in dorsal view, 4.2 × longer than wide, broadest at middle, symmetric, apex lanceolate; ostium transverse at apical 1/3, not covered by a membrane; strongly curved near base and at apical 1/5 in lateral view, apex narrowly rounded; two endophallic sclerites small and elongate, primary sclerite straight in lateral view, 0.3 × as long as aedeagus, secondary sclerite curved in lateral view, 0.7 × as long as primary sclerite. Gonocoxae (Fig. <xref ref-type="fig" rid="F50">50H</xref>) basally connected, short, with a number of long setae near apex. Ventrite VIII (Fig. <xref ref-type="fig" rid="F50">50F</xref>) with apical area well sclerotized, apical margin truncate but slightly concave at middle, with dense, long setae along apical area, spiculum extremely long. Receptacle of spermatheca (Fig. <xref ref-type="fig" rid="F50">50I</xref>) very swollen; pump long and strongly curved; sclerotized proximal spermathecal duct wide and short. Apical margin of abdominal ventrite V slightly concave medially and with deep depression in males (Fig. <xref ref-type="fig" rid="F50">50K</xref>); straight in females (Fig. <xref ref-type="fig" rid="F50">50J</xref>).</p></tp:treatment-sec><tp:treatment-sec sec-type="remarks" id="SECID0EE1HK"><title>Remarks.</title><p>Adults of <italic><tp:taxon-name><tp:taxon-name-part taxon-name-part-type="genus" reg="Pyrrhalta">P.</tp:taxon-name-part> <tp:taxon-name-part taxon-name-part-type="species" reg="ohbayashii">ohbayashii</tp:taxon-name-part></tp:taxon-name></italic> Kimoto (Fig. <xref ref-type="fig" rid="F49">49C</xref>) are similar to those of <italic><tp:taxon-name><tp:taxon-name-part taxon-name-part-type="genus" reg="Pyrrhalta">P.</tp:taxon-name-part> <tp:taxon-name-part taxon-name-part-type="species" reg="ishiharai">ishiharai</tp:taxon-name-part></tp:taxon-name></italic> Kimoto (Fig. <xref ref-type="fig" rid="F34">34A</xref>) and <italic><tp:taxon-name><tp:taxon-name-part taxon-name-part-type="genus" reg="Pyrrhalta">P.</tp:taxon-name-part> <tp:taxon-name-part taxon-name-part-type="species" reg="wulaiensis">wulaiensis</tp:taxon-name-part></tp:taxon-name></italic> sp. nov. (Fig. <xref ref-type="fig" rid="F34">34D</xref>) in possessing longitudinal ridges on the brown elytra, but differ by the narrower elytra, 1.7–1.8 × longer than wide (elytra 1.5 × longer than wide in <italic><tp:taxon-name><tp:taxon-name-part taxon-name-part-type="genus" reg="Pyrrhalta">P.</tp:taxon-name-part> <tp:taxon-name-part taxon-name-part-type="species" reg="ishiharai">ishiharai</tp:taxon-name-part></tp:taxon-name></italic> and <italic><tp:taxon-name><tp:taxon-name-part taxon-name-part-type="genus" reg="Pyrrhalta">P.</tp:taxon-name-part> <tp:taxon-name-part taxon-name-part-type="species" reg="wulaiensis">wulaiensis</tp:taxon-name-part></tp:taxon-name></italic> sp. nov.). Gonocoxae are similar to those species of <italic><tp:taxon-name><tp:taxon-name-part taxon-name-part-type="genus" reg="Xanthogaleruca">Xanthogaleruca</tp:taxon-name-part></tp:taxon-name></italic>. In males of <italic><tp:taxon-name><tp:taxon-name-part taxon-name-part-type="genus" reg="Pyrrhalta">P.</tp:taxon-name-part> <tp:taxon-name-part taxon-name-part-type="species" reg="ohbayashii">ohbayashii</tp:taxon-name-part></tp:taxon-name></italic>, the aedeagus is diagnostic; strongly curved at apical 1/3 and the extremely small endophallic sclerites.</p><fig id="F49" position="float" orientation="portrait"><object-id xmlns:xlink="http://www.w3.org/1999/xlink" content-type="doi" xlink:type="simple">10.3897/zookeys.1039.64740.figure49</object-id><object-id xmlns:xlink="http://www.w3.org/1999/xlink" content-type="arpha" xlink:type="simple">830C88D2-929A-5B65-982C-5312C10DEC09</object-id><label>Figure 49.</label><caption><p>Habitus of <italic><tp:taxon-name><tp:taxon-name-part taxon-name-part-type="genus" reg="Pyrrhalta">Pyrrhalta</tp:taxon-name-part> <tp:taxon-name-part taxon-name-part-type="species" reg="ohbayashii">ohbayashii</tp:taxon-name-part></tp:taxon-name></italic> Kimoto and <italic><tp:taxon-name><tp:taxon-name-part taxon-name-part-type="genus" reg="Pyrrhalta">P.</tp:taxon-name-part> <tp:taxon-name-part taxon-name-part-type="species" reg="takizawai">takizawai</tp:taxon-name-part></tp:taxon-name></italic> Kimoto <bold>A</bold><italic><tp:taxon-name><tp:taxon-name-part taxon-name-part-type="genus" reg="Pyrrhalta">P.</tp:taxon-name-part> <tp:taxon-name-part taxon-name-part-type="species" reg="ohbayashii">ohbayashii</tp:taxon-name-part></tp:taxon-name></italic>, male, dorsal view <bold>B</bold> ditto, ventral view <bold>C</bold> ditto, lateral view <bold>D</bold><italic><tp:taxon-name><tp:taxon-name-part taxon-name-part-type="genus" reg="Pyrrhalta">P.</tp:taxon-name-part> <tp:taxon-name-part taxon-name-part-type="species" reg="takizawai">takizawai</tp:taxon-name-part></tp:taxon-name></italic>, female, dorsal view <bold>E</bold> ditto, ventral view <bold>F</bold> ditto, lateral view.</p></caption><graphic xmlns:xlink="http://www.w3.org/1999/xlink" xlink:href="zookeys-1039-001-g049.jpg" position="float" orientation="portrait" xlink:type="simple" id="oo_545579.jpg"><uri content-type="original_file" xlink:type="simple">https://binary.pensoft.net/fig/545579</uri></graphic></fig></tp:treatment-sec><tp:treatment-sec sec-type="Food plant" id="SECID0EE6HK"><title>Food plant.</title><p>Adults feed on leaves of <tp:taxon-name><tp:taxon-name-part taxon-name-part-type="genus" reg="Prunus">Prunus</tp:taxon-name-part> <tp:taxon-name-part taxon-name-part-type="species" reg="phaeosticta">phaeosticta</tp:taxon-name-part> <tp:taxon-name-part taxon-name-part-type="infraspecific-rank">var.</tp:taxon-name-part> <tp:taxon-name-part taxon-name-part-type="variety" reg="phaeosticta">phaeosticta</tp:taxon-name-part></tp:taxon-name> (Hance) Maxim. (Fig. <xref ref-type="fig" rid="F48">48D</xref>).</p></tp:treatment-sec><tp:treatment-sec sec-type="distribution" id="SECID0EAAAM"><title>Distribution.</title><p>The species is widespread at lowlands (0–1,500 m) in northern and southern Taiwan.</p></tp:treatment-sec><tp:treatment-sec><!--Section generated to contain objects referenced in tp:taxon-treatment.--><fig id="F48" position="float" orientation="portrait"><object-id xmlns:xlink="http://www.w3.org/1999/xlink" content-type="doi" xlink:type="simple">10.3897/zookeys.1039.64740.figure48</object-id><object-id xmlns:xlink="http://www.w3.org/1999/xlink" content-type="arpha" xlink:type="simple">FFCC6C71-F8D1-5710-8286-373B2123D4CF</object-id><label>Figure 48.</label><caption><p>Field photographs of <italic><tp:taxon-name><tp:taxon-name-part taxon-name-part-type="genus" reg="Pyrrhalta">Pyrrhalta</tp:taxon-name-part> <tp:taxon-name-part taxon-name-part-type="species" reg="lineatipes">lineatipes</tp:taxon-name-part></tp:taxon-name></italic> (Takei) and <italic><tp:taxon-name><tp:taxon-name-part taxon-name-part-type="genus" reg="Pyrrhalta">P.</tp:taxon-name-part> <tp:taxon-name-part taxon-name-part-type="species" reg="ohbayashii">ohbayashii</tp:taxon-name-part></tp:taxon-name></italic> Kimoto on host plant <bold>A</bold><italic><tp:taxon-name><tp:taxon-name-part taxon-name-part-type="genus" reg="Pyrrhalta">P.</tp:taxon-name-part> <tp:taxon-name-part taxon-name-part-type="species" reg="lineatipes">lineatipes</tp:taxon-name-part></tp:taxon-name></italic>, egg masses <bold>B</bold> same, third-instar larvae <bold>C</bold> same, adults <bold>D</bold><italic><tp:taxon-name><tp:taxon-name-part taxon-name-part-type="genus" reg="Pyrrhalta">P.</tp:taxon-name-part> <tp:taxon-name-part taxon-name-part-type="species" reg="ohbayashii">ohbayashii</tp:taxon-name-part></tp:taxon-name></italic>, adult.</p></caption><graphic xmlns:xlink="http://www.w3.org/1999/xlink" xlink:href="zookeys-1039-001-g048.jpg" position="float" orientation="portrait" xlink:type="simple" id="oo_545578.jpg"><uri content-type="original_file" xlink:type="simple">https://binary.pensoft.net/fig/545578</uri></graphic></fig><fig id="F50" position="float" orientation="portrait"><object-id xmlns:xlink="http://www.w3.org/1999/xlink" content-type="doi" xlink:type="simple">10.3897/zookeys.1039.64740.figure50</object-id><object-id xmlns:xlink="http://www.w3.org/1999/xlink" content-type="arpha" xlink:type="simple">9EF41C4D-1209-59C1-932C-992C1021CAFD</object-id><label>Figure 50.</label><caption><p>Diagnostic characters of <italic><tp:taxon-name><tp:taxon-name-part taxon-name-part-type="genus" reg="Pyrrhalta">Pyrrhalta</tp:taxon-name-part> <tp:taxon-name-part taxon-name-part-type="species" reg="ohbayashii">ohbayashii</tp:taxon-name-part></tp:taxon-name></italic> Kimoto <bold>A</bold> antenna, male <bold>B</bold> antenna, female <bold>C</bold> aedeagus except apex, dorsal view <bold>D</bold> apex of aedeagus, dorsal view <bold>E</bold> aedeagus, lateral view <bold>F</bold> abdominal ventrite VIII <bold>G</bold> apex of tibia of middle leg, male <bold>H</bold> gonocoxae <bold>I</bold> spermatheca <bold>J</bold> abdominal ventrite V, female <bold>K</bold> abdominal ventrite V, male <bold>L</bold> tarsi of middle leg, male.</p></caption><graphic xmlns:xlink="http://www.w3.org/1999/xlink" xlink:href="zookeys-1039-001-g050.jpg" position="float" orientation="portrait" xlink:type="simple" id="oo_545580.jpg"><uri content-type="original_file" xlink:type="simple">https://binary.pensoft.net/fig/545580</uri></graphic></fig><fig id="F34" position="float" orientation="portrait"><object-id xmlns:xlink="http://www.w3.org/1999/xlink" content-type="doi" xlink:type="simple">10.3897/zookeys.1039.64740.figure34</object-id><object-id xmlns:xlink="http://www.w3.org/1999/xlink" content-type="arpha" xlink:type="simple">4261A596-F690-5C15-8674-C3CAD6BA601D</object-id><label>Figure 34.</label><caption><p>Habitus of <italic><tp:taxon-name><tp:taxon-name-part taxon-name-part-type="genus" reg="Pyrrhalta">Pyrrhalta</tp:taxon-name-part> <tp:taxon-name-part taxon-name-part-type="species" reg="ishiharai">ishiharai</tp:taxon-name-part></tp:taxon-name></italic> Kimoto and <italic><tp:taxon-name><tp:taxon-name-part taxon-name-part-type="genus" reg="Pyrrhalta">P.</tp:taxon-name-part> <tp:taxon-name-part taxon-name-part-type="species" reg="wulaiensis">wulaiensis</tp:taxon-name-part></tp:taxon-name></italic> sp. nov. <bold>A</bold><italic><tp:taxon-name><tp:taxon-name-part taxon-name-part-type="genus" reg="Pyrrhalta">P.</tp:taxon-name-part> <tp:taxon-name-part taxon-name-part-type="species" reg="ishiharai">ishiharai</tp:taxon-name-part></tp:taxon-name></italic>, female, typical form, dorsal view <bold>B</bold> ditto, ventral view <bold>C</bold> ditto, lateral view <bold>D</bold><italic><tp:taxon-name><tp:taxon-name-part taxon-name-part-type="genus" reg="Pyrrhalta">P.</tp:taxon-name-part> <tp:taxon-name-part taxon-name-part-type="species" reg="wulaiensis">wulaiensis</tp:taxon-name-part></tp:taxon-name></italic> sp. nov., female, dorsal view <bold>E</bold> ditto, ventral view <bold>F</bold> ditto, lateral view.</p></caption><graphic xmlns:xlink="http://www.w3.org/1999/xlink" xlink:href="zookeys-1039-001-g034.jpg" position="float" orientation="portrait" xlink:type="simple" id="oo_545564.jpg"><uri content-type="original_file" xlink:type="simple">https://binary.pensoft.net/fig/545564</uri></graphic></fig></tp:treatment-sec><ref-list><ref id="B32"><mixed-citation xmlns:xlink="http://www.w3.org/1999/xlink" xlink:type="simple"><person-group><name name-style="western"><surname>Kimoto</surname><given-names>S</given-names></name></person-group> (<year>1987</year>) <article-title>The <tp:taxon-name><tp:taxon-name-part taxon-name-part-type="family">Chrysomelidae</tp:taxon-name-part></tp:taxon-name> (<tp:taxon-name><tp:taxon-name-part taxon-name-part-type="class">Insecta</tp:taxon-name-part></tp:taxon-name>: <tp:taxon-name><tp:taxon-name-part taxon-name-part-type="order">Coleoptera</tp:taxon-name-part></tp:taxon-name>) collected by the Nagoya University Scientific Expedition to Taiwan in 1986.</article-title><source>Kurume University Journal</source><volume>36</volume>: <fpage>183</fpage>–<lpage>194</lpage>.</mixed-citation></ref><ref id="B35"><mixed-citation xmlns:xlink="http://www.w3.org/1999/xlink" xlink:type="simple"><person-group><name name-style="western"><surname>Kimoto</surname><given-names>S</given-names></name></person-group> (<year>1991</year>) <article-title>The Taiwanese <tp:taxon-name><tp:taxon-name-part taxon-name-part-type="family">Chrysomelidae</tp:taxon-name-part></tp:taxon-name> (<tp:taxon-name><tp:taxon-name-part taxon-name-part-type="class">Insecta</tp:taxon-name-part></tp:taxon-name>: <tp:taxon-name><tp:taxon-name-part taxon-name-part-type="order">Coleoptera</tp:taxon-name-part></tp:taxon-name>) collected by Dr. Kintaro Baba, on the occasion of his entomological survey in 1987, 1988 and 1989.</article-title><source>Kurume University Journal</source><volume>40</volume>: <fpage>1</fpage>–<lpage>27</lpage>.</mixed-citation></ref><ref id="B39"><mixed-citation xmlns:xlink="http://www.w3.org/1999/xlink" xlink:type="simple"><person-group><name name-style="western"><surname>Kimoto</surname><given-names>S</given-names></name><name name-style="western"><surname>Chu</surname><given-names>Y-I</given-names></name></person-group> (<year>1996</year>) <article-title>Systematic catalog of <tp:taxon-name><tp:taxon-name-part taxon-name-part-type="family">Chrysomelidae</tp:taxon-name-part></tp:taxon-name> of Taiwan (<tp:taxon-name><tp:taxon-name-part taxon-name-part-type="class">Insecta</tp:taxon-name-part></tp:taxon-name>: <tp:taxon-name><tp:taxon-name-part taxon-name-part-type="order">Coleoptera</tp:taxon-name-part></tp:taxon-name>).</article-title><source>Bulletin of the Institute of Comparative Studies of International Cultures and Societies</source><volume>16</volume>: <fpage>1</fpage>–<lpage>152</lpage>.</mixed-citation></ref><ref id="B42"><mixed-citation xmlns:xlink="http://www.w3.org/1999/xlink" xlink:type="simple"><person-group><name name-style="western"><surname>Kimoto</surname><given-names>S</given-names></name><name name-style="western"><surname>Takizawa</surname><given-names>H</given-names></name></person-group> (<year>1997</year>) <source>Leaf beetles (<tp:taxon-name><tp:taxon-name-part taxon-name-part-type="family">Chrysomelidae</tp:taxon-name-part></tp:taxon-name>) of Taiwan.</source><publisher-name>Tokai University Press</publisher-name>, <publisher-loc>Tokyo</publisher-loc>, <size units="page">581 pp</size>.</mixed-citation></ref><ref id="B93"><mixed-citation xmlns:xlink="http://www.w3.org/1999/xlink" xlink:type="simple"><person-group><name name-style="western"><surname>Xue</surname><given-names>HJ</given-names></name><name name-style="western"><surname>Yang</surname><given-names>X-K</given-names></name></person-group> (<year>2010</year>) Species catalogue of <italic><tp:taxon-name><tp:taxon-name-part taxon-name-part-type="genus">Pyrrhalta</tp:taxon-name-part></tp:taxon-name></italic> Joannis (<tp:taxon-name><tp:taxon-name-part taxon-name-part-type="order">Coleoptera</tp:taxon-name-part></tp:taxon-name>: <tp:taxon-name><tp:taxon-name-part taxon-name-part-type="family">Chrysomelidae</tp:taxon-name-part></tp:taxon-name>: <tp:taxon-name><tp:taxon-name-part taxon-name-part-type="subfamily">Galerucinae</tp:taxon-name-part></tp:taxon-name>) of the world. Entomotaxonomia 32 (supplement): 119–136. <ext-link xlink:type="simple" ext-link-type="uri" xlink:href="https://www.cabdirect.org/cabdirect/abstract/20103331643">https://www.cabdirect.org/cabdirect/abstract/20103331643</ext-link></mixed-citation></ref><ref id="B98"><mixed-citation xmlns:xlink="http://www.w3.org/1999/xlink" xlink:type="simple"><person-group><name name-style="western"><surname>Yang</surname><given-names>X</given-names></name><name name-style="western"><surname>Ge</surname><given-names>S</given-names></name><name name-style="western"><surname>Nie</surname><given-names>R</given-names></name><name name-style="western"><surname>Ruan</surname><given-names>Y</given-names></name><name name-style="western"><surname>Li</surname><given-names>W</given-names></name></person-group> (<year>2015</year>) <source>Chinese leaf beetles.</source><publisher-name>Science Press</publisher-name>, <publisher-loc>Beijing</publisher-loc>, <size units="page">507 pp</size>.</mixed-citation></ref></ref-list></tp:taxon-treatment>
