# Supplementary material for: Revision of the genera Xanthogaleruca Laboissière, 1932 and Pyrrhalta Joannis, 1865 (Coleoptera, Chrysomelidae, Galerucinae) of Taiwan, with type designation of Galerucella lineatipes Takei
Source: Zookeys. 2021 May 20;1039:1–108. doi: 10.3897/zookeys.1039.64740 (PMC8159918; doi:10.3897/zookeys.1039.64740)
Supplement: XML Treatment for Pyrrhalta takizawai [file zookeys.1039.64740-treatment31.xml]

<!DOCTYPE tp:taxon-treatment
  PUBLIC "-//TaxonX//DTD Taxonomic Treatment Publishing DTD v0 20100105//EN" "tax-treatment-NSO.dtd">
<tp:taxon-treatment xmlns:tp="http://www.plazi.org/taxpub"><tp:treatment-meta><kwd-group><label>Taxon classification</label><kwd><named-content xmlns:xlink="http://www.w3.org/1999/xlink" content-type="kingdom">Animalia</named-content></kwd><kwd><named-content xmlns:xlink="http://www.w3.org/1999/xlink" content-type="order">Coleoptera</named-content></kwd><kwd><named-content xmlns:xlink="http://www.w3.org/1999/xlink" content-type="family">Chrysomelidae</named-content></kwd></kwd-group><mixed-citation publication-type="journal"><person-group><name><surname>Lee</surname><given-names>Chi-Feng</given-names></name><name><surname>Bezděk</surname><given-names>Jan</given-names></name></person-group><article-title>Revision of the genera <italic><tp:taxon-name><tp:taxon-name-part taxon-name-part-type="genus" reg="Xanthogaleruca">Xanthogaleruca</tp:taxon-name-part></tp:taxon-name></italic> Laboissière, 1932 and <tp:taxon-name><tp:taxon-name-part taxon-name-part-type="genus" reg="Pyrrhalta">Pyrrhalta</tp:taxon-name-part></tp:taxon-name> Joannis, 1865 (<tp:taxon-name><tp:taxon-name-part taxon-name-part-type="order">Coleoptera</tp:taxon-name-part></tp:taxon-name>, <tp:taxon-name><tp:taxon-name-part taxon-name-part-type="family">Chrysomelidae</tp:taxon-name-part></tp:taxon-name>, <tp:taxon-name><tp:taxon-name-part taxon-name-part-type="subfamily">Galerucinae</tp:taxon-name-part></tp:taxon-name>) of Taiwan, with type designation of <italic><tp:taxon-name><tp:taxon-name-part taxon-name-part-type="genus" reg="Galerucella">Galerucella</tp:taxon-name-part> <tp:taxon-name-part taxon-name-part-type="species" reg="lineatipes">lineatipes</tp:taxon-name-part></tp:taxon-name></italic> Takei</article-title><source>Zookeys</source><day>20</day><month>5</month><year>2021</year><volume>1039</volume><fpage>1</fpage><lpage>108</lpage><pub-id pub-id-type="doi">10.3897/zookeys.1039.64740</pub-id></mixed-citation></tp:treatment-meta><tp:nomenclature><tp:taxon-name><object-id xmlns:xlink="http://www.w3.org/1999/xlink" content-type="arpha" xlink:type="simple">DEDB15F9-C017-5291-9F5B-96D3951FC335</object-id>
            <tp:taxon-name-part taxon-name-part-type="genus" reg="Pyrrhalta">Pyrrhalta</tp:taxon-name-part>
            <tp:taxon-name-part taxon-name-part-type="species" reg="takizawai">takizawai</tp:taxon-name-part>
          </tp:taxon-name><tp:taxon-authority>Kimoto, 1996</tp:taxon-authority><xref ref-type="fig" rid="F49">Figs 49D–F</xref><xref ref-type="fig" rid="F51">, 51</xref><xref ref-type="fig" rid="F52">, 52</xref><tp:nomenclature-citation-list><tp:nomenclature-citation><tp:taxon-name>
                <tp:taxon-name-part taxon-name-part-type="genus" reg="Pyrrhalta">Pyrrhalta</tp:taxon-name-part> <tp:taxon-name-part taxon-name-part-type="species" reg="takizawai">takizawai</tp:taxon-name-part></tp:taxon-name><comment>Kimoto, 1996: 32; <xref ref-type="bibr" rid="B42">Kimoto and Takizawa 1997</xref>: 300 (key), 374; <xref ref-type="bibr" rid="B3">Beenen 2010</xref>: 453 (catalogue); Lee and Cheng 2010: 124 (redescription); <xref ref-type="bibr" rid="B93">Xue and Yang 2010</xref>: 130 (catalogue); <xref ref-type="bibr" rid="B98">Yang et al. 2015</xref>: 121 (catalogue).</comment></tp:nomenclature-citation></tp:nomenclature-citation-list></tp:nomenclature><tp:treatment-sec sec-type="Types" id="SECID0ETCAM"><title>Types.</title><p><bold><italic>Holotype</italic></bold> ♀ (<named-content xmlns:xlink="http://www.w3.org/1999/xlink" content-type="dwc:institutional_code" xlink:type="simple">SEHU</named-content>, by original designation): “Nanshanchi (南山溪) / Nantou, Taiwan / 7,12.VII.1983 / H. Takizawa [p, w] // <tp:taxon-name><tp:taxon-name-part taxon-name-part-type="genus" reg="Pyrrhalta">Pyrrhalta</tp:taxon-name-part></tp:taxon-name> [h] / Det. H. Takizawa [p, w] / <tp:taxon-name><tp:taxon-name-part taxon-name-part-type="genus" reg="Pyrrhalta">Pyrrhalta</tp:taxon-name-part></tp:taxon-name> / <tp:taxon-name><tp:taxon-name-part taxon-name-part-type="genus" reg="Pyrrhalta"/><tp:taxon-name-part taxon-name-part-type="species" reg="takizawai">takizawai</tp:taxon-name-part></tp:taxon-name> / Kimoto, n. sp. [h] / Det. S. Kimoto, 19 [p, w] // HOLOTYPE [p, r] // 00000000154 / Sys. Ent / Hokkaido Univ. / Japan [<named-content xmlns:xlink="http://www.w3.org/1999/xlink" content-type="dwc:institutional_code" xlink:type="simple">SEHU</named-content>] [p, w]”. <bold><italic>Paratype</italic>.</bold> 1♀ (<named-content xmlns:xlink="http://www.w3.org/1999/xlink" content-type="dwc:institutional_code" xlink:type="simple">KMNH</named-content>): “Nanshanchi / Nantou, Taiwan [p] / 25.VIII [h] 1983 / K. Ra [p, w] // <tp:taxon-name><tp:taxon-name-part taxon-name-part-type="genus" reg="Pyrrhalta">Pyrrhalta</tp:taxon-name-part></tp:taxon-name> / <tp:taxon-name><tp:taxon-name-part taxon-name-part-type="genus" reg="Pyrrhalta"/><tp:taxon-name-part taxon-name-part-type="species" reg="takizawai">takizawai</tp:taxon-name-part></tp:taxon-name> / Kimoto, n. sp. [h] / Det. S. Kimoto, 19 [p, w] // PARATYPE [p, b] // PHOTO [p, r]”.</p></tp:treatment-sec><tp:treatment-sec sec-type="material" id="SECID0EVEAM"><title>Other material.</title><p>Taiwan. Hsinchu: 1♂ (TARI), Feifengshan (飛鳳山), 5.III.2009, leg. S.-F. Yu; 1♀ (TARI), Kuanhsi (關西), 21.VI.2009, leg. W.-T. Liu; 4♂, 8♀ (TARI), same locality, 24.VII.2010, leg. H. Lee; 2♂, 1♀ (TARI), Peitelaman (北德拉曼), 26.VI.2008, leg. H. Lee; 1♂ (TARI), Shihlu trail (石鹿古道), 23.VIII.2014, leg. Y.-L. Lin; 1♀ (TARI), Talu trail (大鹿林道), 26.VIII.2012, leg. Y.-L. Lin; 1♂ (TARI), Wufeng (五峰), 17.III.2009, leg. S.-F. Yu; 1♂ (TARI), Tahunshan (大混山), 1.III.2009, leg. M.-H. Tsou; Ilan: 2 ♂ (<abbrev xmlns:xlink="http://www.w3.org/1999/xlink" content-type="institution" xlink:title="Jan Bezděk collection, Brno, Czech Republic" id="ABBRID0E2EAM" xlink:type="simple">JBCB</abbrev>, <named-content xmlns:xlink="http://www.w3.org/1999/xlink" content-type="dwc:institutional_code" xlink:type="simple">NMPC</named-content>), 20 km N of Ilan city, 2.VI.2008, leg. F. &amp; L. Kantner; Pingtung: 1♂ (TARI), Lilungshan (里龍山), 9.IV.2013, leg. J.-C. Chen; 1♂ (TARI), same locality, 24.III.2014, leg. Y.-T. Chung; 1♂ (TARI), same but with “23.III.2016”; 1♂ (TARI), Neiwen (內文), 12.IV.2013, leg. B.-X. Guo; 1♂ (TARI), Shouka (壽卡), 26.IV.2013, leg. Y.-T. Chung; 1♀ (TARI), same but with “13.VI.2013”; 1♀ (TARI), Shuangliu (雙流), 12.IV.2008, leg. Y.-T. Chung; 10♂, 7♀ (TARI), same but with “25.IV.2018”; 1♀ (TARI), Tahanshan (大漢山), 18.VII.2007, leg. S.-F. Yu; 1♀ (TARI), same locality, 6.VIII.2016, leg. Y.-T. Chung; 1♂ (TARI), Tungyuan (東源), 19.II.2007, leg. S.-F. Yu; Taipei: 1♂, 1♀ (TARI), Chiachiuliao (加九寮), 26.IV.2008, leg. H. Lee; 1♂ (TARI), Fushan (福山), 17.VI.2008, leg. S.-F. Yu; 1♀ (TARI), Pinglin (坪林), 17.VII.2010, leg. Y.-L. Lin; 4♂, 2♀ (TARI), Taipei Zoo, 6.VII.2006, leg. Y.-C. Yu; 1♀ (TARI), same but with “20.X.2006”; 3♀ (TARI), same locality, 10.II.2007, leg. S.-F. Yu; 2♂, 2♀ (TARI), same but with “24.V.2007”; 1♂ (TARI), same but with “27.VI.2007”; 2♂, 2♀ (TARI), same but with “19.I.2008”; 1♀ (TARI), same locality, 24.V.2007, leg. M.-H. Tsao; 2♂♂, 1♀ (TARI), same locality, 10.VII.2007, leg. C.-F. Lee; 4♂ (TARI), Takouhsi (大溝溪), 29.IV.2020, leg. L. Huang; 1♀ (TARI), Yuanshan (鳶山), 22.VIII.2014, leg. S.-F. Yu; Taoyuan: 2♂, 4♀ (TARI), Hsuanyuan (萱源), 21–23.IV.2008, leg. S.-F. Yu; 1♀ (TARI), Lalashan (拉拉山), 4.V.2010, leg. S.-F. Yu; 1♂, 1♀ (TARI), Yongfu (永福), 16.IV.2011, leg. M.-H. Tsou; 7♂, 4♀ (TARI), same but with “4.VI.2011”; 1♂, 1♀ (TARI), same but with “14.III.2015”.</p><fig id="F50" position="float" orientation="portrait"><object-id xmlns:xlink="http://www.w3.org/1999/xlink" content-type="doi" xlink:type="simple">10.3897/zookeys.1039.64740.figure50</object-id><object-id xmlns:xlink="http://www.w3.org/1999/xlink" content-type="arpha" xlink:type="simple">9EF41C4D-1209-59C1-932C-992C1021CAFD</object-id><label>Figure 50.</label><caption><p>Diagnostic characters of <italic><tp:taxon-name><tp:taxon-name-part taxon-name-part-type="genus" reg="Pyrrhalta">Pyrrhalta</tp:taxon-name-part> <tp:taxon-name-part taxon-name-part-type="species" reg="ohbayashii">ohbayashii</tp:taxon-name-part></tp:taxon-name></italic> Kimoto <bold>A</bold> antenna, male <bold>B</bold> antenna, female <bold>C</bold> aedeagus except apex, dorsal view <bold>D</bold> apex of aedeagus, dorsal view <bold>E</bold> aedeagus, lateral view <bold>F</bold> abdominal ventrite VIII <bold>G</bold> apex of tibia of middle leg, male <bold>H</bold> gonocoxae <bold>I</bold> spermatheca <bold>J</bold> abdominal ventrite V, female <bold>K</bold> abdominal ventrite V, male <bold>L</bold> tarsi of middle leg, male.</p></caption><graphic xmlns:xlink="http://www.w3.org/1999/xlink" xlink:href="zookeys-1039-001-g050.jpg" position="float" orientation="portrait" xlink:type="simple" id="oo_545580.jpg"><uri content-type="original_file" xlink:type="simple">https://binary.pensoft.net/fig/545580</uri></graphic></fig></tp:treatment-sec><tp:treatment-sec sec-type="redescription" id="SECID0EVGAM"><title>Redescription.</title><p>Length 10.4–12.3 mm, width 4.3–5.4 mm. Body dark brown or blackish brown (Fig. <xref ref-type="fig" rid="F49">49D–F</xref>); antennae, tibiae, tarsi, and apices of femora black; teneral individuals with body yellowish brown. Eyes extremely small, interocular space 2.85–3.42 × diameter of eye. Antennae filiform in males (Fig. <xref ref-type="fig" rid="F51">51A</xref>; length ratios of antennomeres I–XI 1.0: 0.5: 0.6: 0.7: 0.6: 0.6: 0.6: 0.5: 0.5: 0.5: 0.6, length to width ratios of antennomeres I–XI 2.9: 1.8: 2.0: 2.3: 2.0: 2.0: 2.1: 2.1: 2.0: 1.8: 2.6; similar in females (Fig. <xref ref-type="fig" rid="F51">51B</xref>), length ratios of antennomeres I–XI 1.0: 0.5: 0.6: 0.7: 0.6: 0.6: 0.6: 0.6: 0.6: 0.5: 0.7, length to width ratios of antennomeres I–XI 2.9: 1.7: 1.8: 2.3: 2.0: 2.1: 2.2: 2.2: 2.0: 2.0: 3.1. Pronotum and elytra convex. Pronotum 1.9–2.0 × broader than long, disc smooth; and with extremely dense, coarse and fine punctures, and short pubescence; with median longitudinal and lateral depressions; lateral margins moderately rounded, widest at apical 1/3, apical and basal margins slightly concave; anterior and posterior setiferous punctures slightly erect. Elytra broad, parallel-sided, 1.6–1.7 × longer than wide; disc smooth, with dense, coarse punctures; and extremely dense short pubescence, some pubescence located between coarse punctures. Apical spur of tibia of middle leg absent, tarsomeres I of front and middle legs enlarged in males. Aedeagus (Fig. <xref ref-type="fig" rid="F51">51C, D</xref>) broad in dorsal view, 4.0 × longer than wide, broadest at apical 1/6, strongly narrowed from apical 1/6 to apex, apex narrowly rounded, gradually narrowed from apical 1/6 to base; symmetric; ostium covered by a membrane; strongly curved from apical 1/6 to base in lateral view, apex narrowly acute; no endophallic sclerites. Gonocoxae (Fig. <xref ref-type="fig" rid="F51">51E</xref>) connected at base, irregularly margined, with six to eight long setae near apex of each gonocoxa. Ventrite VIII (Fig. <xref ref-type="fig" rid="F51">51I</xref>) well sclerotized, apical margin moderately concave at middle, fringed with dense long and short setae; spiculum extremely short. Receptacle of spermatheca (Fig. <xref ref-type="fig" rid="F51">51F</xref>) very swollen; pump extremely long and strongly curved; sclerotized proximal spermathecal duct wide and short. Apical margin of abdominal ventrite V with deep notch at middle in males (Fig. <xref ref-type="fig" rid="F51">51H</xref>); shallow notch in females (Fig. <xref ref-type="fig" rid="F51">51G</xref>).</p><fig id="F51" position="float" orientation="portrait"><object-id xmlns:xlink="http://www.w3.org/1999/xlink" content-type="doi" xlink:type="simple">10.3897/zookeys.1039.64740.figure51</object-id><object-id xmlns:xlink="http://www.w3.org/1999/xlink" content-type="arpha" xlink:type="simple">AB18F4E0-A7F0-5DCA-A867-FCB37BCB7BA1</object-id><label>Figure 51.</label><caption><p>Diagnostic characters of <italic><tp:taxon-name><tp:taxon-name-part taxon-name-part-type="genus" reg="Pyrrhalta">Pyrrhalta</tp:taxon-name-part> <tp:taxon-name-part taxon-name-part-type="species" reg="takizawai">takizawai</tp:taxon-name-part></tp:taxon-name></italic> Kimoto <bold>A</bold> antenna, male <bold>B</bold> antenna, female <bold>C</bold> aedeagus, dorsal view <bold>D</bold> ditto, lateral view <bold>E</bold> gonocoxae <bold>F</bold> spermatheca <bold>G</bold> abdominal ventrite V, female <bold>H</bold> abdominal ventrite V, male <bold>I</bold> abdominal ventrite VIII.</p></caption><graphic xmlns:xlink="http://www.w3.org/1999/xlink" xlink:href="zookeys-1039-001-g051.jpg" position="float" orientation="portrait" xlink:type="simple" id="oo_545581.jpg"><uri content-type="original_file" xlink:type="simple">https://binary.pensoft.net/fig/545581</uri></graphic></fig></tp:treatment-sec><tp:treatment-sec sec-type="remarks" id="SECID0EJJAM"><title>Remarks.</title><p>Adults of <italic><tp:taxon-name><tp:taxon-name-part taxon-name-part-type="genus" reg="Pyrrhalta">P.</tp:taxon-name-part> <tp:taxon-name-part taxon-name-part-type="species" reg="takizawai">takizawai</tp:taxon-name-part></tp:taxon-name></italic> Kimoto are similar to those of <italic><tp:taxon-name><tp:taxon-name-part taxon-name-part-type="genus" reg="Pyrrhalta">P.</tp:taxon-name-part> <tp:taxon-name-part taxon-name-part-type="species" reg="igai">igai</tp:taxon-name-part></tp:taxon-name></italic> Kimoto and <italic><tp:taxon-name><tp:taxon-name-part taxon-name-part-type="genus" reg="Pyrrhalta">P.</tp:taxon-name-part> <tp:taxon-name-part taxon-name-part-type="species" reg="meihuai">meihuai</tp:taxon-name-part></tp:taxon-name></italic> sp. nov. in having large, brown bodies but differ by the sparse pubescence on the pronotum (vs. dense pubescence on pronotum in <italic><tp:taxon-name><tp:taxon-name-part taxon-name-part-type="genus" reg="Pyrrhalta">P.</tp:taxon-name-part> <tp:taxon-name-part taxon-name-part-type="species" reg="igai">igai</tp:taxon-name-part></tp:taxon-name></italic> and <italic><tp:taxon-name><tp:taxon-name-part taxon-name-part-type="genus" reg="Pyrrhalta">P.</tp:taxon-name-part> <tp:taxon-name-part taxon-name-part-type="species" reg="meihuai">meihuai</tp:taxon-name-part></tp:taxon-name></italic> sp. nov.), sparse, coarse punctures on elytra (vs. dense, coarse punctures on elytra in <italic><tp:taxon-name><tp:taxon-name-part taxon-name-part-type="genus" reg="Pyrrhalta">P.</tp:taxon-name-part> <tp:taxon-name-part taxon-name-part-type="species" reg="meihuai">meihuai</tp:taxon-name-part></tp:taxon-name></italic> sp. nov.; sparse, fine punctures on elytra in <italic><tp:taxon-name><tp:taxon-name-part taxon-name-part-type="genus" reg="Pyrrhalta">P.</tp:taxon-name-part> <tp:taxon-name-part taxon-name-part-type="species" reg="igai">igai</tp:taxon-name-part></tp:taxon-name></italic>). The form of the aedeagus, gonocoxae, and female abdominal ventrite VIII are also diagnostic.</p></tp:treatment-sec><tp:treatment-sec sec-type="host" id="SECID0E3LAM"><title>Host plant.</title><p>Larvae and adults feed on leaves of <italic><tp:taxon-name><tp:taxon-name-part taxon-name-part-type="genus" reg="Celtis">Celtis</tp:taxon-name-part> <tp:taxon-name-part taxon-name-part-type="species" reg="sinensis">sinensis</tp:taxon-name-part></tp:taxon-name></italic> Pers. (<tp:taxon-name><tp:taxon-name-part taxon-name-part-type="family">Cannabaceae</tp:taxon-name-part></tp:taxon-name>).</p></tp:treatment-sec><tp:treatment-sec sec-type="biology" id="SECID0ESMAM"><title>Biology.</title><p>Adults were collected from Taipei City Zoo, January 19, 2008 and transferred to the laboratory for rearing. Females began to deposit an average of 10–20 eggs in single egg mass (Fig. <xref ref-type="fig" rid="F52">52A</xref>) during middle March. Larvae hatched in 7 days. The larvae (Fig. <xref ref-type="fig" rid="F52">52B</xref>) fed on leaves and the larval duration was 14 days. mature larvae (Fig. <xref ref-type="fig" rid="F52">52C</xref>) burrowed into soil and built underground chambers for pupation. Duration of the pupal stage (Fig. <xref ref-type="fig" rid="F52">52D</xref>) was 28–30 days. Newly emerged adults (Fig. <xref ref-type="fig" rid="F52">52E</xref>) were yellowish brown and appeared during spring and were active (Fig. <xref ref-type="fig" rid="F52">52F</xref>). They became darker during summer and autumn and were inactive during winter.</p><fig id="F52" position="float" orientation="portrait"><object-id xmlns:xlink="http://www.w3.org/1999/xlink" content-type="doi" xlink:type="simple">10.3897/zookeys.1039.64740.figure52</object-id><object-id xmlns:xlink="http://www.w3.org/1999/xlink" content-type="arpha" xlink:type="simple">A77DC095-0D6E-5AFC-9000-227B1AFFC7CF</object-id><label>Figure 52.</label><caption><p>Field photographs of <italic><tp:taxon-name><tp:taxon-name-part taxon-name-part-type="genus" reg="Pyrrhalta">Pyrrhalta</tp:taxon-name-part> <tp:taxon-name-part taxon-name-part-type="species" reg="takizawai">takizawai</tp:taxon-name-part></tp:taxon-name></italic> Kimoto on host plant <bold>A</bold> egg mass <bold>B</bold> First-instar larvae <bold>C</bold> Third-instar larva <bold>D</bold> pupa <bold>E</bold> young adults <bold>F</bold> older adults.</p></caption><graphic xmlns:xlink="http://www.w3.org/1999/xlink" xlink:href="zookeys-1039-001-g052.jpg" position="float" orientation="portrait" xlink:type="simple" id="oo_545582.jpg"><uri content-type="original_file" xlink:type="simple">https://binary.pensoft.net/fig/545582</uri></graphic></fig></tp:treatment-sec><tp:treatment-sec sec-type="distribution" id="SECID0EUOAM"><title>Distribution.</title><p>The species is widespread at lowlands (0–1,500 m) in Taiwan.</p></tp:treatment-sec><tp:treatment-sec><!--Section generated to contain objects referenced in tp:taxon-treatment.--><fig id="F49" position="float" orientation="portrait"><object-id xmlns:xlink="http://www.w3.org/1999/xlink" content-type="doi" xlink:type="simple">10.3897/zookeys.1039.64740.figure49</object-id><object-id xmlns:xlink="http://www.w3.org/1999/xlink" content-type="arpha" xlink:type="simple">830C88D2-929A-5B65-982C-5312C10DEC09</object-id><label>Figure 49.</label><caption><p>Habitus of <italic><tp:taxon-name><tp:taxon-name-part taxon-name-part-type="genus" reg="Pyrrhalta">Pyrrhalta</tp:taxon-name-part> <tp:taxon-name-part taxon-name-part-type="species" reg="ohbayashii">ohbayashii</tp:taxon-name-part></tp:taxon-name></italic> Kimoto and <italic><tp:taxon-name><tp:taxon-name-part taxon-name-part-type="genus" reg="Pyrrhalta">P.</tp:taxon-name-part> <tp:taxon-name-part taxon-name-part-type="species" reg="takizawai">takizawai</tp:taxon-name-part></tp:taxon-name></italic> Kimoto <bold>A</bold><italic><tp:taxon-name><tp:taxon-name-part taxon-name-part-type="genus" reg="Pyrrhalta">P.</tp:taxon-name-part> <tp:taxon-name-part taxon-name-part-type="species" reg="ohbayashii">ohbayashii</tp:taxon-name-part></tp:taxon-name></italic>, male, dorsal view <bold>B</bold> ditto, ventral view <bold>C</bold> ditto, lateral view <bold>D</bold><italic><tp:taxon-name><tp:taxon-name-part taxon-name-part-type="genus" reg="Pyrrhalta">P.</tp:taxon-name-part> <tp:taxon-name-part taxon-name-part-type="species" reg="takizawai">takizawai</tp:taxon-name-part></tp:taxon-name></italic>, female, dorsal view <bold>E</bold> ditto, ventral view <bold>F</bold> ditto, lateral view.</p></caption><graphic xmlns:xlink="http://www.w3.org/1999/xlink" xlink:href="zookeys-1039-001-g049.jpg" position="float" orientation="portrait" xlink:type="simple" id="oo_545579.jpg"><uri content-type="original_file" xlink:type="simple">https://binary.pensoft.net/fig/545579</uri></graphic></fig></tp:treatment-sec><ref-list><ref id="B42"><mixed-citation xmlns:xlink="http://www.w3.org/1999/xlink" xlink:type="simple"><person-group><name name-style="western"><surname>Kimoto</surname><given-names>S</given-names></name><name name-style="western"><surname>Takizawa</surname><given-names>H</given-names></name></person-group> (<year>1997</year>) <source>Leaf beetles (<tp:taxon-name><tp:taxon-name-part taxon-name-part-type="family">Chrysomelidae</tp:taxon-name-part></tp:taxon-name>) of Taiwan.</source><publisher-name>Tokai University Press</publisher-name>, <publisher-loc>Tokyo</publisher-loc>, <size units="page">581 pp</size>.</mixed-citation></ref><ref id="B3"><mixed-citation xmlns:xlink="http://www.w3.org/1999/xlink" xlink:type="simple"><person-group><name name-style="western"><surname>Beenen</surname><given-names>R</given-names></name></person-group> (<year>2010</year>) <article-title><tp:taxon-name><tp:taxon-name-part taxon-name-part-type="subfamily">Galerucinae</tp:taxon-name-part></tp:taxon-name>.</article-title> In: <person-group><name name-style="western"><surname>Löbl</surname><given-names>I</given-names></name><name name-style="western"><surname>Smetana</surname><given-names>A</given-names></name></person-group> (<role>Eds</role>) <issue-title>Catalogue of Palaearctic Coleoptera (Vol.</issue-title><source>6). <tp:taxon-name><tp:taxon-name-part taxon-name-part-type="superfamily">Chrysomeloidea</tp:taxon-name-part></tp:taxon-name>. Apollo Books, Stenstrup</source>, <fpage>443</fpage>–<lpage>491</lpage>. <ext-link xlink:type="simple" ext-link-type="uri" xlink:href="https://www.cabdirect.org/cabdirect/abstract/20123189777">https://www.cabdirect.org/cabdirect/abstract/20123189777</ext-link></mixed-citation></ref><ref id="B93"><mixed-citation xmlns:xlink="http://www.w3.org/1999/xlink" xlink:type="simple"><person-group><name name-style="western"><surname>Xue</surname><given-names>HJ</given-names></name><name name-style="western"><surname>Yang</surname><given-names>X-K</given-names></name></person-group> (<year>2010</year>) Species catalogue of <italic><tp:taxon-name><tp:taxon-name-part taxon-name-part-type="genus">Pyrrhalta</tp:taxon-name-part></tp:taxon-name></italic> Joannis (<tp:taxon-name><tp:taxon-name-part taxon-name-part-type="order">Coleoptera</tp:taxon-name-part></tp:taxon-name>: <tp:taxon-name><tp:taxon-name-part taxon-name-part-type="family">Chrysomelidae</tp:taxon-name-part></tp:taxon-name>: <tp:taxon-name><tp:taxon-name-part taxon-name-part-type="subfamily">Galerucinae</tp:taxon-name-part></tp:taxon-name>) of the world. Entomotaxonomia 32 (supplement): 119–136. <ext-link xlink:type="simple" ext-link-type="uri" xlink:href="https://www.cabdirect.org/cabdirect/abstract/20103331643">https://www.cabdirect.org/cabdirect/abstract/20103331643</ext-link></mixed-citation></ref><ref id="B98"><mixed-citation xmlns:xlink="http://www.w3.org/1999/xlink" xlink:type="simple"><person-group><name name-style="western"><surname>Yang</surname><given-names>X</given-names></name><name name-style="western"><surname>Ge</surname><given-names>S</given-names></name><name name-style="western"><surname>Nie</surname><given-names>R</given-names></name><name name-style="western"><surname>Ruan</surname><given-names>Y</given-names></name><name name-style="western"><surname>Li</surname><given-names>W</given-names></name></person-group> (<year>2015</year>) <source>Chinese leaf beetles.</source><publisher-name>Science Press</publisher-name>, <publisher-loc>Beijing</publisher-loc>, <size units="page">507 pp</size>.</mixed-citation></ref></ref-list></tp:taxon-treatment>
